# Supplementary material for: Jorvik: A membrane-containing phage that will likely found a new family within Vinavirales
Source: iScience. 2023 Sep 29;26(11):108104. doi: 10.1016/j.isci.2023.108104 (PMC10589892; doi:10.1016/j.isci.2023.108104)
Supplement: Data S1. Raw data of microbiological assays, related to Figures 2 and 3 — S1.1) Estimation of phage Jorvik stability during incubation in media with a different pH. S1.2) Phage Jorvik stability during common laboratory manipulations. S1.3) Raw data related to the phage adsorption assay. S1.4) Raw data related to the phage growth curve. S1.5) Raw data related to R. capsulatus growth curve with and without the addition of phage Jorvik. S1.6) Estimation of phage Jorvik stability during heating. S1.7) Estimation of phage Jorvik stability during freeze-thawing. S1.8) Estimation of phage Jorvik stability during incubation in media with a different salt concentration. [file mmc2.xlsx]

## Sheet: Data S1.1
Data S1.1: Estimation of phage Jorvik stability during incubation in media with a different pH.
Time of incubation = 1.5 hour
pH of media	biol. rep. 1 [PFU]	biol. rep. 2 [PFU]	biol. rep. 3 [PFU]	biol. rep. 1/pH=7; t1.5	biol. rep. 2/pH=7; t1.5	biol. rep. 3/pH=7; t1.5	Average (/pH=7)
4	0	0	0	0	0	0	0
5	80000	250000	70000	0.421053	0.78125	0.583333	0.595212
7	190000	320000	120000	1	1	1	1
9	90000	240000	90000	0.473684	0.75	0.75	0.657895
10	140000	140000	30000	0.736842	0.4375	0.25	0.474781
Time of incubation = 24 hours
pH of media	biol. rep. 1 [PFU]	biol. rep. 2 [PFU]	biol. rep. 3 [PFU]	biol. rep. 1/pH=7; t1.5	biol. rep. 2/pH=7; t1.5	biol. rep. 3/pH=7; t1.5	Average (/pH=7)
4	0	0	0	0	0	0	0
5	40000	110000	9000	0.210526	0.34375	0.075	0.209759
7	10000	26000	20000	0.0526316	0.08125	0.166667	0.100183
9	6000	24000	17000	0.0315789	0.075	0.141667	0.0827485
10	8000	13000	1000	0.0421053	0.040625	0.00833333	0.0303545
biol. rep., biological replciate; PFU, plaque forming units

## Sheet: Data S1.2
Data S1.2: Phage Jorvik stability during common laboratory manipulations
Chloroform treatment
Initial titre [PFU]	Titre after treatment [PFU]	Relative titre after treatment [%]
30000	0	0
2000000	0	0
200000	0	0
1400000	0	0
100000	0	0
Phage filtration
Filter membrane used	Initial titre [PFU]	Titre after filtration [PFU]	Relative titre after filtration [%]
PES 0.22 μm	120000	20000	16.6667
	30000	3000	10
PES 0.45 μm	120000	11000	9.16667
	30000	2000	6.66667
Cellulose acetate 0.45 μm	130000	7000	5.38462
	30000	700	2.33333
Durapore® PVDF 0.22 μm	330000	2600	0.787879
	130000	14000	10.7692
	200000	19000	9.5
Nylon 66 0.2 μm	600000	700	0.116667
Phage centrifugation at 6000 RCF/4 min
Initial titre [PFU]	Titre after 1st spin [PFU]	Relative titre after 1st spin [%]	Titre after 2nd spin [PFU]	Relative titre after 2nd spin [%]
330000	10000	3.0303	6000	60
600000	50000	8.33333	40000	80
2000000	60000	3	20000	33.3333
30000	20000	66.6667	7000	35
Average		20.2576		52.0833
Stdevpa		26.8821		19.2706
Efficiency of plating
Phage lysate number	Plating culture OD600nm	Method of titre estimation	Total titre [PFU]	Stationary to log culture	Drop assay to soft agar overlaying
Lysate 1	0.16	soft agar overlaying	2000000	NA	NA
	0.55		860000	43	NA
Lysate 2	0.25	soft agar overlaying	1400000	NA	NA
	0.89		650000	46.4286	NA
Lysate 3	0.94	soft agar overlaying	860000	NA	NA
Lysate 2	0.25	drop assay	500000	NA	35.7143
	0.89		400000	80	61.5385
Lysate 3	0.35	drop assay	700000	NA	NA
	0.94		460000	65.7143	53.4884
Average				58.7857	50.247
Stdevpa				14.9995	10.7889
PFU, plaque forming units

## Sheet: Data S1.3
Data S1.3: Raw data related to the phage adsorption assay
t [min]	0	5	10	20
Strain	YW1
biol. rep. 1 [PFUs]	1536	712	632	592
bio. rep. 2 [PFUs]	1032	692	412	252
biol. rep. 3 [PFUs]	1036	920	436	218
biol. rep. 1/t0	1	0.463542	0.411458	0.385417
biol. rep. 2/t0	1	0.670543	0.399225	0.244186
biol. rep. 3/t0	1	0.888031	0.420849	0.210425
Average (/t0)	1	0.674038	0.410511	0.280009
Adsorption rate k [ml.min-1]*	NA	4.37806e-10	4.94085e-10	3.53196e-10
Strain	P12F
biol. rep. 1 [PFUs]	1536	984	1256	1224
bio. rep. 2 [PFUs]	1032	904	1280	1024
biol. rep. 3 [PFUs]	1036	1432	1184	856
biol. rep. 1/t0	1	0.64	0.82	0.8
biol. rep. 2/t0	1	0.88	1.24	0.99
biol. rep. 3/t0	1	1.38	1.14	0.83
Average (/t0)	1	0.966667	1.06667	0.873333
*k=(2.3/t[min]*CFU[ml-1])*(log PFU(t0)/PFU(tn); biol. rep., biological replicate; PFU, plaque forming unit; t0, value at time 0

## Sheet: Data S1.4
Data S1.4: Raw data related to the phage growth curve
PFUs
t [min]	strain YW1 + phage Jorvik										no strain + phage Jorvik
	biol. rep. 1	biol. rep. 2	biol. rep. 3	biol. rep. 4	biol. rep. 5	biol. rep. 6	biol. rep. 7	biol. rep. 8	biol. rep. 9	Average*	biol. rep. 1	biol. rep. 2	biol. rep. 3	biol. rep. 4	biol. rep. 5	Average*
0	6500	3000	4000	1000	2500	2400	30000	1100	60		4000	2000	3000	600	600														3000	800	350
60	5500	5000	3500	4000	5000	2400	21000	620	100		7500	3000	3000	1000	100
80	3000	NA	4500	6500	4000	4300	13000	3100	100		6000	NA	3000	100	NA
95	47000	10000	6200	23000	4000	6400	57000	NA	100		6000	600	1000	NA	600
105	NA	NA	10000	30000	5000	45000	1000000	8400	300		NA	NA	1000	NA	NA
112.5	600000	180000	10000	31000	10000	81000	1400000	28000	1600		13000	1400	2000	NA	NA
120	NA	NA	30000	120000	50000	NA	180000	62000	3600		NA	NA	4000	1000	NA
127.5	400000	50000	100000	50000	45000	NA	900000	50000	10000		20000	1000	5000	800	7500
135	900000	100000	100000	100000	48000	160000	1100000	57000	6000		10000	1000	6000	600	NA
150	300000	100000	14000	12000	50000	230000	1400000	41000	8000		6000	400	4000	200	5500														5000	533.333	6500
PFUs t0-60	6000	4000	3750	2500	3750	2400	25500	860	80		5750	2500	3000	800	350
PFUs t127-150	533333	83333.3	71333.3	54000	47666.7	195000	1.13333e+06	49333.3	8000		12000	800	5000	533.333	6500
Burst size	88.8889	20.8333	19.0222	21.6	12.7111	81.25	44.4444	57.3643	100	47.629	2.08696	0.32	1.66667	0.666667	18.5714	1.47343
RELATIVE PFUs to t0																													1.66667	0.666667	18.5714
t [min]	strain YW1 + phage Jorvik										no strain + phage Jorvik
	biol. rep. 1	biol. rep. 2	biol. rep. 3	biol. rep. 4	biol. rep. 5	biol. rep. 6	biol. rep. 7	biol. rep. 8	biol. rep. 9	Average*	biol. rep. 1	biol. rep. 2	biol. rep. 3	biol. rep. 4	biol. rep. 5	Average*
0	1	1	1	1	1	1	1	1	1	1	1	1	1	1	1	1
60	0.846154	1.66667	0.875	4	2	1	0.7	0.563636	1.66667	1.25064	1.875	1.5	1	1.66667	0.166667	1.38889
80	0.461538	NA	1.125	6.5	1.6	1.79167	0.433333	2.81818	1.66667	1.35186	1.5	NA	1	0.166667	NA	0.888889
95	7.23077	3.33333	1.55	23	1.6	2.66667	1.9	NA	1.66667	3.06624	1.5	0.3	0.333333	NA	1	0.783333
105	NA	NA	2.5	30	2	18.75	33.3333	7.63636	5	12.7773	NA	NA	0.333333	NA	NA	0.333333
112.5	92.3077	60	2.5	31	4	33.75	46.6667	25.4545	26.6667	32.5054	3.25	0.7	0.666667	NA	NA	1.53889
120	NA	NA	7.5	120	20	NA	6	56.3636	60	35.9659	NA	NA	1.33333	1.66667	NA	1.5
127.5	61.5385	16.6667	25	50	18	NA	30	45.4545	166.667	38.3322	5	0.5	1.66667	1.33333	12.5	2.66667
135	138.462	33.3333	25	100	19.2	66.6667	36.6667	51.8182	100	59.0693	2.5	0.5	2	1	NA	1.5
150	46.1538	33.3333	3.5	12	20	95.8333	46.6667	37.2727	133.333	41.6086	1.5	0.2	1.33333	0.333333	9.16667	1.05556
*values in red were not used for computing the average values (maximum and minimum value for conditions with 5 and more measurments); biol. rep., biological replicate; NA, not applicable; PFU, plaque forming units; t, time

## Sheet: Data S1.5
Data S1.5: Raw data related to R. capsulatus growth curve with and without the addition of phage Jorvik
Time [h]	Strain YW1 + no phage [OD600nm]			Strain St. Louis + no phage [OD600nm]			Strain SB1003 + no phage [OD600nm]			Strain YW1 + phage [OD600nm]			Strain St. Louis + phage [OD600nm]			Strain SB1003 + phage [OD600nm]
	biol. rep. 1	biol. rep. 2	biol. rep. 3	biol. rep. 1	biol. rep. 2	biol. rep. 3	biol. rep. 1	biol. rep. 2	biol. rep. 3	biol. rep. 1	biol. rep. 2	biol. rep. 3	biol. rep. 1	biol. rep. 2	biol. rep. 3	biol. rep. 1	biol. rep. 2	biol. rep. 3
0	0.1425	0.1355	0.139	0.15825	0.1285	0.14175	0.12325	0.1385	0.13725	0.13625	0.13625	0.1365	0.16575	0.12875	0.15075	0.12575	0.13625	0.1385
0.5	0.15575	0.138	0.148	0.17425	0.13925	0.1545	0.13475	0.14425	0.143	0.14775	0.14275	0.146	0.188	0.14025	0.1625	0.13825	0.143	0.142
1	0.167	0.148	0.1605	0.19125	0.155	0.17125	0.14875	0.15225	0.1515	0.15625	0.15375	0.15675	0.19825	0.16275	0.17425	0.14825	0.15275	0.15175
1.5	0.1715	0.15175	0.1665	0.20125	0.16975	0.18025	0.15425	0.15375	0.15425	0.161	0.15975	0.162	0.20925	0.16825	0.18275	0.154	0.1545	0.1555
2	0.1775	0.1585	0.17075	0.21175	0.17975	0.188	0.15925	0.15	0.15775	0.166	0.16675	0.16575	0.2205	0.179	0.193	0.16025	0.15475	0.15775
2.5	0.18125	0.165	0.17325	0.2245	0.1895	0.19825	0.16225	0.14825	0.1595	0.16925	0.173	0.1725	0.23	0.1875	0.20025	0.161	0.15425	0.1595
3	0.18475	0.17025	0.1785	0.235	0.20025	0.20625	0.16475	0.149	0.162	0.17325	0.1785	0.1765	0.24475	0.19825	0.20825	0.164	0.155	0.163
3.5	0.19075	0.1735	0.18325	0.2455	0.21	0.21625	0.1655	0.148	0.16675	0.179	0.1785	0.181	0.257	0.20975	0.22275	0.16475	0.154	0.16675
4	0.19525	0.177	0.1875	0.2575	0.22075	0.229	0.1655	0.15175	0.17375	0.18075	0.17925	0.184	0.26875	0.221	0.234	0.167	0.15625	0.1705
4.5	0.1995	0.18275	0.19525	0.27225	0.2335	0.243	0.1675	0.1565	0.18425	0.185	0.181	0.1845	0.288	0.234	0.24275	0.16725	0.15925	0.1745
5	0.20725	0.1885	0.203	0.2915	0.2475	0.25725	0.16925	0.16525	0.1955	0.182	0.183	0.1855	0.30275	0.24275	0.2525	0.1675	0.16025	0.18075
5.5	0.215	0.195	0.20775	0.3075	0.2675	0.272	0.17275	0.17425	0.207	0.17625	0.1865	0.1845	0.31325	0.25075	0.2585	0.167	0.161	0.17675
6	0.22425	0.20125	0.2125	0.3255	0.27975	0.28975	0.177	0.18475	0.217	0.173	0.19075	0.18825	0.32325	0.25075	0.26175	0.1675	0.1605	0.176
6.5	0.23375	0.20825	0.2185	0.34275	0.29475	0.303	0.18375	0.197	0.23225	0.17575	0.2045	0.19525	0.32825	0.24925	0.26125	0.17225	0.16225	0.17725
7	0.24225	0.2165	0.22475	0.35975	0.312	0.318	0.1915	0.2095	0.24375	0.17475	0.18725	0.1915	0.32875	0.2445	0.2605	0.17	0.16125	0.17475
7.5	0.25025	0.224	0.2315	0.376	0.3265	0.331	0.20075	0.22125	0.2555	0.17125	0.1875	0.18375	0.3245	0.239	0.25375	0.16775	0.16325	0.17275
8	0.26025	0.23225	0.23775	0.39075	0.33825	0.34225	0.21275	0.23575	0.2685	0.16925	0.193	0.16725	0.32475	0.23425	0.24575	0.1665	0.15925	0.17125
8.5	0.26875	0.24025	0.2465	0.40325	0.35	0.35525	0.2275	0.2495	0.27825	0.166	0.18975	0.15625	0.32275	0.23225	0.24275	0.168	0.14575	0.1645
9	0.276	0.24875	0.25425	0.4185	0.36	0.36625	0.23575	0.262	0.28875	0.1595	0.18	0.15025	0.324	0.22825	0.237	0.16725	0.145	0.156
9.5	0.285	0.25725	0.263	0.42925	0.3745	0.379	0.25	0.2735	0.30075	0.15625	0.162	0.147	0.32375	0.225	0.23175	0.16475	0.143	0.148
10	0.2925	0.26475	0.27225	0.44225	0.3845	0.3905	0.26125	0.284	0.3095	0.15175	0.154	0.144	0.322	0.2215	0.2275	0.1685	0.14075	0.13925
10.5	0.29875	0.27375	0.281	0.454	0.39825	0.40275	0.2755	0.29525	0.3205	0.14775	0.146	0.141	0.3225	0.21875	0.2255	0.15425	0.13875	0.127
11	0.307	0.28375	0.29275	0.46625	0.41075	0.41375	0.29	0.305	0.3325	0.145	0.14125	0.1385	0.32075	0.21375	0.22325	0.15	0.13675	0.12125
11.5	0.31525	0.29175	0.30275	0.47825	0.42425	0.4245	0.307	0.31575	0.342	0.1425	0.137	0.13475	0.323	0.20625	0.21425	0.14925	0.13575	0.115
12	0.3225	0.301	0.31275	0.4885	0.4355	0.43575	0.317	0.324	0.35225	0.13825	0.1345	0.13175	0.3235	0.19475	0.20575	0.147	0.133	0.11025
12.5	0.332	0.30975	0.3245	0.4995	0.4475	0.44675	0.329	0.3315	0.36075	0.13425	0.13275	0.1285	0.3245	0.1875	0.19875	0.1455	0.13075	0.10675
13	0.33925	0.32025	0.336	0.51225	0.4595	0.45775	0.339	0.341	0.371	0.12975	0.13175	0.1255	0.32775	0.1825	0.1955	0.14425	0.128	0.10525
13.5	0.3485	0.32975	0.34625	0.52275	0.47	0.46725	0.348	0.3505	0.3815	0.126	0.12975	0.12325	0.3305	0.18025	0.19225	0.14425	0.124	0.1045
14	0.35875	0.3375	0.3545	0.5335	0.482	0.47725	0.355	0.35875	0.38925	0.1235	0.1295	0.121	0.332	0.178	0.18975	0.143	0.11975	0.1045
14.5	0.368	0.34575	0.36225	0.5435	0.49275	0.487	0.36225	0.366	0.3965	0.12075	0.129	0.1175	0.33575	0.1755	0.18625	0.14175	0.11625	0.10475
15	0.3755	0.35525	0.37125	0.55275	0.504	0.49625	0.37	0.375	0.403	0.11875	0.13	0.11575	0.3375	0.173	0.18325	0.14075	0.11475	0.10525
15.5	0.385	0.363	0.37925	0.563	0.51325	0.50675	0.37625	0.3835	0.41125	0.11875	0.13025	0.114	0.338	0.17025	0.18125	0.139	0.113	0.10575
16	0.3925	0.3705	0.386	0.56925	0.522	0.5165	0.38325	0.391	0.41775	0.118	0.132	0.11175	0.34025	0.168	0.178	0.139	0.11175	0.106
16.5	0.399	0.37675	0.393	0.577	0.53075	0.526	0.38925	0.39825	0.424	0.11825	0.134	0.11075	0.34125	0.16525	0.17425	0.1375	0.11075	0.10825
17	0.406	0.38325	0.3985	0.58375	0.54025	0.5365	0.395	0.402	0.43	0.119	0.1355	0.10975	0.34225	0.1635	0.17125	0.138	0.11125	0.10925
17.5	0.41025	0.38925	0.403	0.59025	0.54825	0.54275	0.40025	0.40675	0.43275	0.1195	0.138	0.10975	0.3445	0.1615	0.16775	0.13775	0.111	0.1105
18	0.41575	0.3935	0.408	0.5975	0.55775	0.552	0.40475	0.4095	0.43575	0.121	0.14075	0.109	0.34525	0.15975	0.16575	0.138	0.1115	0.11275
18.5	0.42125	0.3995	0.41175	0.6045	0.5645	0.56	0.41025	0.41325	0.4395	0.12325	0.145	0.108	0.34575	0.159	0.163	0.13825	0.11225	0.11575
19	0.42375	0.4035	0.4175	0.61125	0.573	0.57025	0.415	0.4155	0.44275	0.1245	0.1475	0.109	0.346	0.1575	0.16175	0.139	0.11175	0.117
19.5	0.42875	0.40875	0.4205	0.62075	0.581	0.58125	0.42025	0.42	0.4455	0.12725	0.14975	0.108	0.34825	0.15775	0.16025	0.13925	0.113	0.11975
20	0.433	0.4125	0.42475	0.631	0.589	0.59025	0.4265	0.42575	0.44925	0.1295	0.15275	0.10875	0.35025	0.15825	0.15875	0.14125	0.11475	0.12225
20.5	0.43625	0.4165	0.429	0.63675	0.59675	0.59825	0.4295	0.4305	0.45175	0.13175	0.15575	0.10925	0.3525	0.15925	0.15875	0.14325	0.116	0.12475
21	0.44075	0.42125	0.433	0.64325	0.604	0.60375	0.43475	0.438	0.4545	0.13675	0.1585	0.11025	0.35525	0.15975	0.15675	0.14525	0.11775	0.12925
21.5	0.44375	0.42425	0.43625	0.64825	0.6105	0.61275	0.4405	0.4455	0.456	0.1395	0.161	0.1105	0.35825	0.161	0.1575	0.1475	0.11925	0.13325
Cell count t=0 [CFU]	4.8 × 10^7	2.6 × 10^7	3.4 × 10^7	3.2 × 10^7	1.8 × 10^7	2.4 × 10^7	1.4 × 10^7	1.4 × 10^7	2.2 × 10^7	4.8 × 10^7	2.6 × 10^7	3.4 × 10^7	3.2 × 10^7	1.8 × 10^7	2.4 × 10^7	1.4 × 10^7	1.4 × 10^7	2.2 × 10^7
Phage count t=0 [PFU]	NA	NA	NA	NA	NA	NA	NA	NA	NA	5 × 10^4	2 × 10^4	2.1 × 10^4	3.3 × 10^4	7 × 10^4	7 × 10^4	2 × 10^4	7 × 10^4	3 × 10^4
Multiplicity of infection	NA	NA	NA	NA	NA	NA	NA	NA	NA	0.00104167	0.000769231	0.000617647	0.00103125	0.00388889	0.00291667	0.00142857	0.005	0.00136364
biol. rep., biological replicate; CFU, colony forming units; PFU, plaque forming units

## Sheet: Data S1.6
Data S1.6: Estimation of phage Jorvik stability during heating.
T [°C]	biol. rep. 1 [PFU]	biol. rep. 2 [PFU]	biol. rep. 3 [PFU]	biol. rep. 4 [PFU]	biol. rep. 1/T22	biol. rep. 2/T22	biol. rep. 3/T22	biol. rep. 4/T22	Average (/T22)
22	4000000	1000000	400000	300000	1	1	1	1	1
45	4000000	NA	400000	310000	1	NA	1	1.03333	1.01111
47.5	NA	60000	16000	40000	NA	0.06	0.04	0.133333	0.0777778
50	0	NA	1000	0	0	NA	0.0025	0	0.000833333
biol. rep., biological replicate; PFU, plaque forming units; T, temperature

## Sheet: Data S1.7
Data S1.7: Estimation of phage Jorvik stability during freeze-thawing.
N(freeze-thaw cycles)	biol. rep. 1 [PFU]	biol. rep. 2 [PFU]	biol. rep. 3 [PFU]	biol. rep. 1/N0	biol. rep. 2/N0	biol. rep. 3/N0	Average (/N0)
0	4000000	400000	300000	1	1	1	1
1	400000	120000	170000	0.1	0.3	0.566667	0.322222
3	800000	100000	20000	0.2	0.25	0.0666667	0.172222
biol. rep., biological replicate; N, number; PFU, plaque forming units

## Sheet: Data S1.8
Data S1.8: Estimation of phage Jorvik stability during incubation in media with a different salt concentration.
Time of incubation = 1.5 hour
c(NaCl)	biol. rep. 1 [PFU]	biol. rep. 2 [PFU]	biol. rep. 3 [PFU]	biol. rep. 1/pH=7; t1.5	biol. rep. 2/pH=7; t1.5	biol. rep. 3/pH=7; t1.5	Average (/pH=7)
0	190000	320000	120000	1	1	1	1
0.1	30000	210000	20000	0.157895	0.65625	0.166667	0.326937
0.3	16000	120000	10000	0.0842105	0.375	0.0833333	0.180848
0.6	21000	130000	13000	0.110526	0.40625	0.108333	0.20837
Time of incubation = 24 hours
c(NaCl)	biol. rep. 1 [PFU]	biol. rep. 2 [PFU]	biol. rep. 3 [PFU]	biol. rep. 1/pH=7; t1.5	biol. rep. 2/pH=7; t1.5	biol. rep. 3/pH=7; t1.5	Average (/pH=7)
0	10000	26000	20000	0.0526316	0.08125	0.166667	0.100183
0.1	1800	10000	6000	0.00947368	0.03125	0.05	0.0302412
0.3	1900	23000	12000	0.01	0.071875	0.1	0.060625
0.6	3000	13000	5000	0.0157895	0.040625	0.0416667	0.0326937
biol. rep., biological replicate; c, concentration; PFU, plaque forming units ; t, time
