# Supplementary material for: Jorvik: A membrane-containing phage that will likely found a new family within Vinavirales
Source: iScience. 2023 Sep 29;26(11):108104. doi: 10.1016/j.isci.2023.108104 (PMC10589892; doi:10.1016/j.isci.2023.108104)
Supplement: Data S2. Identified sequences of putative gene products from Jorvik-like prophages, which are not annotated in GenBank, related to Figure 1 and Table S1 [file mmc3.xlsx]

## Sheet: List1
Data S2. Identified sequences of putative gene products from Jorvik-like prophages, which are not annotated in GenBank, related to Figure 1 and Table S1.
>Mas1_Marinosulfonomonas sp. PRT-SC04 [JPUR01000104] 3495 - 3343
MMGGEIVVPALLMVSVAVNAGVWLRLGSLLAGHDNMERRLGVLEQQGRISA
>Mas2_Marinosulfonomonas sp. PRT-SC04 [JPUR01000104] 3912 - 3739
MPLPLIWVAAVALGGGVLWGGKEMGEEMGKEIGRKVGNGLLIGVSAYALMTAYKVMKK
>Mas3_Marinosulfonomonas sp. PRT-SC04 [JPUR01000104] 3915 - 4466
VVAVNVVGAVIVGGGAFWAYKNGHLDELLARLLPKGQGVAISPAVAAGKPSGKLTKEEAI LLRNWADVQPWARRNSAWVAAMMWTESRGRSNAVSSAGALGVLQVMPGTQGDIYKWGWRK YPSDPNMLHSENVGVYYGTAYLEKISKWNGKARDREWIAKAYNAGPGGKRSNGTWPSETV KYLAAIKGQYQKILANKEMA
>Mas4_Marinosulfonomonas sp. PRT-SC04 [JPUR01000104] 7921 - 7823
MNKSGIKMMFMATLGVIIAEVLLNKTPLKDFLA
>Mas5_Marinosulfonomonas sp. PRT-SC04 [JPUR01000104] 9608 - 10084
MDNLNKIVFKNVAAVPMEFWRWPNFTPDELKCKGTGRVMINVAALDKLQALRDLLGVPLH LTSAFRSKKHNNKVGGVKKSQHLKAKAFDIQVANIEPVVLEAAARKVGFTGFGFYPHLGF MHVDTGKAREWGDRWPNHSPQPANTNSVPTPRKRQLPRA
>Mas6_Marinosulfonomonas sp. PRT-SC04 [JPUR01000104] 10087 - 10308
MLGFLKRYFWNLLISLDQLLNTILFGDPDETISSRAAKRQHRWHWRQLGRVLEWFDKGHL ERVREDDEGKRDLL
>Nss1_Neotabrizicola shimadae strain N10 [CP069370.1] 1425324 - 1425380
MVNAVVAVVVGTIIFRVLEEKTPLKSLLN
>Nss2_Neotabrizicola shimadae strain N10 [CP069370.1] 1428100 - 1428759
MTAPASEGYRKGIYTTAVLEAAEAAGIRLSALTVLYYLCRWSKKDGPLTDQARWQIEQGC GLCDKTVKAALRRLRDAGVLVPVARKHGGKIRGGQGVGVVYRLAIIGPGRGEKTSPLPVG QDVEEGGKKTPGMGGKKLPDRGEKNSPLNRGKRKQEREEGGASRAGRNSRPLDAGASPGP RAGAQYEPDELRRLSEETSRYGYSEAKRRQDARLAERGAG
>Nss3_Neotabrizicola shimadae strain N10 [CP069370.1] 1428743 - 1428973
MSKNRRGRGKAFTPAEDREILLGLHHGLRVPVIAKQLGRGRSTVFYRIARMKASSQIHQTVMDLGPLQGAGDDSPSV
>Pss1_Pseudophaeobacter sp. MA21411-1 [JAJQRG010000003.1] 440393 - 441058
MTSNKKAFGPMYQREMKAYAVSQGVKGYELNVLGALLDCCNGDSGQSRPGRAHIMEKTGI QSERTLDKHLKALRDRQMILPLAYLSGGRGRTTVYGFCLPAWSGQLRKETPATHAGETDQ AKNQNPRKSCTKPPQVMSQTPASYAAPTERTDRTEGDEDTPSRREGDKVPERRPRARTDT LTPIGKFDAISVLSRNGVSATVSQITAGMKTADLAQLGYVVG
>Pss2_Pseudophaeobacter sp. MA21411-1 [JAJQRG010000003.1] 443009 - 443368
MLPSFEQAYFVNGPRLKTVETIIQVSRAHFNRWSRGATRCPLHRRQSVDRFFGQSVDWEQ YDRECNAISRLKPHQSAKEAAQMPTTARPLPTPAETAKERPTPPLPSEELNAFEEVYGKF
>Pss3_Pseudophaeobacter sp. MA21411-1 [JAJQRG010000003.1] 443532 - 443669
LQTLKFKENDMKANTKLFLTMALGVAAGLALDNVLRRNPTYNALVG
>Pss4_Pseudophaeobacter sp. MA21411-1 [JAJQRG010000003.1] 447972 - 448142
MYLSNWIMGGGAGAVIWFFTRRLIATLDKVANKVVEHGEEIGRHGVKISNMEREVFR
>Rhb1_Rhodobacteraceae bacterium [WTAL01000162] 17226 - 17381
VGELAKEFLGAGAAIVAIGALYHRITGTLDRLISAVSDLTVKVAKIETELGV
>Rhb2_Rhodobacteraceae bacterium [WTAL01000162] 22001 - 22144
MLNFTNHTTREDFQMKAKQVLATAFALMVATIAAEFIMNKTPVKKIVG
>Trs1_Tropicibacter sp. LMIT003 [RCTZ02000001] 3352 - 3480
MGNEKQEFAKMSKTMTTAILGTIIGVIAAEFIIMKTPVGQFVK
