# Supplementary material for: Jorvik: A membrane-containing phage that will likely found a new family within Vinavirales
Source: iScience. 2023 Sep 29;26(11):108104. doi: 10.1016/j.isci.2023.108104 (PMC10589892; doi:10.1016/j.isci.2023.108104)
Supplement: Data S3. Images of gels related to Figure 4 — S3.1) Colony PCR amplification of Jorvik genes M15 and slt performed on Rhodobacter strains. a) Demonstration of the presence of the annotated genes in Rhodobacter capsulatus strain St. Louis C1. b-c) Verification of slt gene presence in 4/4 individual colonies of R. capsulatus B10 strain and 10/10 individual colonies of St. Louis C1. d) Verification that both slt and M15 are present in two individual St. Louis C1 colonies. e-f) PCR amplification of M15 (e) and slt (f) from a bank of Rhodobacter strains. Ladders 100bp and 1kb+ are from New England Biolabs. S3.2) Images of gels related to the zymogram experiment. a) Slt sample is composed of two bands as a result of an ineffective cleavage of the his-tag by 3C protease. The red arrow highlights the uncleaved product and the gray arrow the cleaved product. The expected molecular weights of the product are shown in numbers. Gel lanes descriptions: M, marker PageRulerTM 10–250 kDa (Thermo Fisher Scientific); 1, metal affinity purified Slt with the sample loaded in higher (1a) and lower (1b) concentration; 2, purified Slt with 3C protease after overnight incubation; 3, pellet bead fraction of purified Slt with 3C protease; 4, a supernatant fraction of purified Slt with 3C protease with the sample loaded in higher (4a) and lower (4b) concentration. b) The complete image of the zymogram from which insets are shown in Figure 4. [file mmc4.xlsx]

## Sheet: Data S3.1
Data S3.1. Colony PCR amplification of Jorvik genes M15 and slt performed on Rhodobacter strains. a) Demonstration of the presence of the annotated genes in Rhodobacter capsulatus strain St. Louis C1. b-c) Verification of slt gene presence in 4/4 individual colonies of R. capsulatus B10 strain and 10/10 individual colonies of St. Louis C1. d) Verification that both slt and M15 are present in two …

## Sheet: Data S3.2
Data S3.2. Images of gels related to the zymogram experiment. a) Slt sample is composed of two bands as a result of an ineffective cleavage of the his-tag by 3C protease. The red arrow highlights the uncleaved product and the grey arrow the cleaved product. The expected molecular weights of the product are shown in numbers. Gel lanes descriptions: M, marker PageRulerTM 10-250 kDa (Thermo Fisher S…
