# Supplementary material for: Jorvik: A membrane-containing phage that will likely found a new family within Vinavirales
Source: iScience. 2023 Sep 29;26(11):108104. doi: 10.1016/j.isci.2023.108104 (PMC10589892; doi:10.1016/j.isci.2023.108104)
Supplement: Data S4. MS analysis of partially purified Jorvik2 virions, related to Figure 1 — The proteins are ordered according to their abundance estimated from the area of the top three peptides identified for the protein. ID Filter = Mascot Percolator to 1% FDR and QI min 2 peptides. Phage proteins are highlighted in gray. [file mmc5.xlsx]

## Sheet: List3
Data S4. MS analysis of partially purified Jorvik2 virions, related to Figure 1. The proteins are ordered according to their abundance estimated from the area of the top three peptides identified for the protein. ID Filter = Mascot Percolator to 1% FDR and QI min 2 peptides. Phage proteins are highlighted in grey.
Protein designation	Description	Peptide count	Unique peptides	Mass [kDa]	Top3 Peptide Area
gp9	Major capsid protein P2 [Rhodobacter phage Jorvik]	31	31	36.294	1.97357e+08
ETD86193.1;ETD81689.1	porin [Rhodobacter capsulatus YW1]	15	15	32.033	8.4927e+07
gp14	Head spike P1 [Rhodobacter phage Jorvik]	26	26	27.85	1.20959e+07
ETD83868.1	F0F1 ATP synthase subunit beta [Rhodobacter capsulatus YW1]	37	37	50.095	1.20799e+07
ETD82738.1	flagellin [Rhodobacter capsulatus YW1]	22	22	40.001	9.7841e+06
ETD86154.1	50S ribosomal protein L3 [Rhodobacter capsulatus YW1]	13	13	24.845	4.53002e+06
ETD85112.1	cytochrome C [Rhodobacter capsulatus YW1]	16	16	30.603	3.81857e+06
ETD83866.1	F0F1 ATP synthase subunit alpha [Rhodobacter capsulatus YW1]	39	39	54.887	3.49641e+06
ETD84478.1	30S ribosomal protein S2 [Rhodobacter capsulatus YW1]	20	20	27.23	3.48978e+06
ETD86148.1	30S ribosomal protein S3 [Rhodobacter capsulatus YW1]	20	18	27.248	3.38338e+06
ETD86151.1	50S ribosomal protein L2 [Rhodobacter capsulatus YW1]	23	22	30.372	3.32168e+06
ETD83860.1	30S ribosomal protein S4 [Rhodobacter capsulatus YW1]	26	26	23.408	3.11756e+06
ETD86139.1	30S ribosomal protein S8 [Rhodobacter capsulatus YW1]	9	9	14.424	3.09559e+06
ETD81717.1	cytochrome oxidase [Rhodobacter capsulatus YW1]	14	14	31.934	3.04807e+06
ETD86134.1	50S ribosomal protein L15 [Rhodobacter capsulatus YW1]	6	5	15.952	2.98656e+06
ETD85110.1	ubiquinol-cytochrome C reductase [Rhodobacter capsulatus YW1]	11	11	20.655	2.8936e+06
ETD86143.1	50S ribosomal protein L14 [Rhodobacter capsulatus YW1]	12	11	13.483	2.87577e+06
ETD82461.1	succinate dehydrogenase [Rhodobacter capsulatus YW1]	25	25	65.401	2.86194e+06
ETD86166.1	50S ribosomal protein L11 [Rhodobacter capsulatus YW1]	8	8	15.862	2.82028e+06
ETD86094.1	50S ribosomal protein L19 [Rhodobacter capsulatus YW1]	17	17	13.868	2.81795e+06
ETD83867.1	F0F1 ATP synthase subunit gamma [Rhodobacter capsulatus YW1]	27	27	31.294	2.4531e+06
ETD86153.1	50S ribosomal protein L4 [Rhodobacter capsulatus YW1]	9	9	22.084	2.4489e+06
ETD86158.1;ETD86425.1	30S ribosomal protein S7 [Rhodobacter capsulatus YW1]	12	12	17.891	2.44026e+06
ETD81715.1	peptidase S41 [Rhodobacter capsulatus YW1]	9	9	27.069	2.1918e+06
ETD82731.1	30S ribosomal protein S20 [Rhodobacter capsulatus YW1]	2	2	9.746	2.18874e+06
ETD86144.1	30S ribosomal protein S17 [Rhodobacter capsulatus YW1]	4	4	8.985	1.96195e+06
ETD86138.1	50S ribosomal protein L6 [Rhodobacter capsulatus YW1]	10	10	19.327	1.91817e+06
ETD86136.1	30S ribosomal protein S5 [Rhodobacter capsulatus YW1]	14	14	20.115	1.90992e+06
ETD86131.1	30S ribosomal protein S13 [Rhodobacter capsulatus YW1]	12	12	13.712	1.80815e+06
ETD81411.1	50S ribosomal protein L21 [Rhodobacter capsulatus YW1]	8	8	15.52	1.6193e+06
ETD82342.1	50S ribosomal protein L13 [Rhodobacter capsulatus YW1]	10	10	17.475	1.61497e+06
ETD86110.1	insertase [Rhodobacter capsulatus YW1]	21	21	67.632	1.5844e+06
ETD86159.1	30S ribosomal protein S12 [Rhodobacter capsulatus YW1]	7	7	14.282	1.57702e+06
ETD86155.1	30S ribosomal protein S10 [Rhodobacter capsulatus YW1]	9	9	11.549	1.55217e+06
ETD83716.1	50S ribosomal protein L20 [Rhodobacter capsulatus YW1]	8	8	13.493	1.53869e+06
ETD86130.1	30S ribosomal protein S11 [Rhodobacter capsulatus YW1]	9	9	13.914	1.50694e+06
ETD85308.1	alkaline metalloproteinase [Rhodobacter capsulatus YW1]	5	5	61.068	1.49916e+06
ETD83801.1	50S ribosomal protein L25 [Rhodobacter capsulatus YW1]	11	11	21.869	1.48851e+06
ETD86090.1	30S ribosomal protein S16 [Rhodobacter capsulatus YW1]	6	6	12.997	1.45612e+06
gp10	Structural membrane protein P3 [Rhoobacter phage Jorvik]	7	7	10.733	1.41838e+06
ETD82455.1;WP_050759923.1	F0F1 ATP synthase subunit A [Rhodobacter capsulatus YW1]	5	5	28.445	1.41002e+06
ETD86149.1	50S ribosomal protein L22 [Rhodobacter capsulatus YW1]	7	7	14.2	1.37632e+06
ETD81967.1	30S ribosomal protein S6 [Rhodobacter capsulatus YW1]	8	8	16.353	1.33581e+06
ETD86171.1	30S ribosomal protein S15 [Rhodobacter capsulatus YW1]	10	10	10.321	1.30211e+06
ETD86150.1	30S ribosomal protein S19 [Rhodobacter capsulatus YW1]	6	6	10.413	1.29847e+06
gp6	Virion membrane assembly factor gp6 [Rhodobacter phage Jorvik]	6	6	16.523	1.25021e+06
ETD86141.1	50S ribosomal protein L5 [Rhodobacter capsulatus YW1]	20	20	20.816	1.19412e+06
ETD86164.1	50S ribosomal protein L10 [Rhodobacter capsulatus YW1]	13	13	17.856	1.19338e+06
ETD84657.1	outer membrane protein assembly complex, YaeT protein [Rhodobacter capsulatus YW1]	42	42	88.186	1.19233e+06
gp13	Structural protein P10 [Rhodobacter phage Jorvik]	10	10	19.19	1.11865e+06
ETD83748.1	transporter [Rhodobacter capsulatus YW1]	17	16	49.542	1.08495e+06
ETD84615.1	3-oxoacyl-ACP synthase [Rhodobacter capsulatus YW1]	11	11	25.289	1.07649e+06
ETD80797.1	OmpA/MotB family protein [Rhodobacter capsulatus YW1]	8	8	18.069	1.01314e+06
ETD82453.1	F0F1 ATP synthase subunit B' [Rhodobacter capsulatus YW1]	4	4	19.069	1.00156e+06
ETD81410.1	50S ribosomal protein L27 [Rhodobacter capsulatus YW1]	5	5	9.503	968896
ETD84101.1	membrane protein [Rhodobacter capsulatus YW1]	20	20	42.29	959982
ETD86165.1	50S ribosomal protein L1 [Rhodobacter capsulatus YW1]	17	17	24.196	959663
ETD82714.1	sugar ABC transporter permease [Rhodobacter capsulatus YW1]	3	3	45.771	936365
ETD86163.1	50S ribosomal protein L7 [Rhodobacter capsulatus YW1]	2	2	12.798	908392
ETD86152.1	50S ribosomal protein L23 [Rhodobacter capsulatus YW1]	5	5	10.456	901166
ETD82341.1	30S ribosomal protein S9 [Rhodobacter capsulatus YW1]	5	5	17.208	896218
ETD86128.1	50S ribosomal protein L17 [Rhodobacter capsulatus YW1]	13	13	15.885	894150
ETD86129.1	DNA-directed RNA polymerase subunit alpha [Rhodobacter capsulatus YW1]	14	14	38.032	874588
ETD85506.1;ETD81267.1	methyl-accepting chemotaxis protein [Rhodobacter capsulatus YW1]	34	33	77.668	869648
ETD81968.1	30S ribosomal protein S18 [Rhodobacter capsulatus YW1]	3	3	8.714	856207
ETD86137.1	50S ribosomal protein L18 [Rhodobacter capsulatus YW1]	7	7	13.062	852064
ETD80909.1	signal peptidase [Rhodobacter capsulatus YW1]	15	15	29.744	844102
ETD84102.1	protease [Rhodobacter capsulatus YW1]	19	19	32.855	818469
ETD81292.1	ribonuclease [Rhodobacter capsulatus YW1]	34	34	103.044	814948
ETD81422.1	sarcosine oxidase subunit alpha [Rhodobacter capsulatus YW1]	42	42	107.109	790694
ETD86142.1	50S ribosomal protein L24 [Rhodobacter capsulatus YW1]	9	9	10.839	776596
ETD81412.1	quinoprotein [Rhodobacter capsulatus YW1]	22	22	48.037	771529
ETD83570.1	electron transfer flavoprotein-ubiquinone oxidoreductase [Rhodobacter capsulatus YW1]	23	23	61.003	754536
ETD86140.1	30S ribosomal protein S14 [Rhodobacter capsulatus YW1]	5	5	11.776	748029
ETD81969.1	50S ribosomal protein L9 [Rhodobacter capsulatus YW1]	6	6	20.107	742063
ETD84933.1	membrane protein [Rhodobacter capsulatus YW1]	16	16	38.186	735991
WP_013068674.1;ETD83865.1	F0F1 ATP synthase subunit delta [Rhodobacter capsulatus]	14	14	18.901	730342
ETD82469.1	dihydrolipoamide succinyltransferase [Rhodobacter capsulatus YW1]	12	12	53.896	729540
ETD81681.1	30S ribosomal protein S1 [Rhodobacter capsulatus YW1]	16	16	61.429	728969
ETD82508.1	phytoene dehydrogenase [Rhodobacter capsulatus YW1]	26	24	57.999	722745
ETD83657.1	ABC transporter substrate-binding protein, partial [Rhodobacter capsulatus YW1]	5	5	20.502	706807
ETD81671.1	hypothetical protein U703_14890 [Rhodobacter capsulatus YW1]	4	4	10.62	705594
ETD86147.1	50S ribosomal protein L16 [Rhodobacter capsulatus YW1]	8	8	15.638	699114
ETD81424.1	sarcosine oxidase subunit beta [Rhodobacter capsulatus YW1]	18	18	45.174	664544
ETD81670.1	cell envelope biogenesis protein OmpA [Rhodobacter capsulatus YW1]	8	8	19.967	658951
ETD84515.1	preprotein translocase subunit SecD [Rhodobacter capsulatus YW1]	14	14	58.935	657172
gp15	Soluble lytic murein transglycosylase [Rhodobacter phage Jorvik]	12	12	25.226	649517
ETD82459.1	succinate dehydrogenase iron-sulfur subunit [Rhodobacter capsulatus YW1]	20	20	30.365	647690
ETD84989.1	membrane protein [Rhodobacter capsulatus YW1]	10	10	23.447	631326
ETD81714.1	peptidase S41 [Rhodobacter capsulatus YW1]	6	6	58.851	617683
gp18	Protein of unknown function gp18 [Rhodobacter phage Jorvik]	6	6	11.952	561907
ETD80832.1	membrane protein [Rhodobacter capsulatus YW1]	18	18	37.803	558214
ETD84516.1	preprotein translocase subunit YajC [Rhodobacter capsulatus YW1]	6	6	12.136	552350
ETD82006.1	hypothetical protein U703_14095 [Rhodobacter capsulatus YW1]	7	7	24.275	539855
ETD83441.1	Reaction center protein H chain [Rhodobacter capsulatus YW1]	20	20	28.518	536685
ETD80801.1	biopolymer transporter ExbB [Rhodobacter capsulatus YW1]	7	7	25.11	534922
ETD81956.1	glycerol-3-phosphate ABC transporter ATPase [Rhodobacter capsulatus YW1]	15	15	35.998	533132
ETD86161.1	DNA-directed RNA polymerase subunit beta' [Rhodobacter capsulatus YW1]	59	59	157.482	530108
ETD86145.1	50S ribosomal protein L29 [Rhodobacter capsulatus YW1]	4	4	7.419	523967
ETD84157.1	hypothetical protein U703_06795 [Rhodobacter capsulatus YW1]	4	4	21.321	506731
ETD85001.1	molecular chaperone GroEL [Rhodobacter capsulatus YW1]	29	29	57.682	503369
ETD83738.1	50S ribosomal protein L28 [Rhodobacter capsulatus YW1]	3	3	10.169	500175
ETD85111.1	cytochrome B [Rhodobacter capsulatus YW1]	9	9	49.318	483830
ETD83869.1	F0F1 ATP synthase subunit epsilon [Rhodobacter capsulatus YW1]	10	10	13.509	479522
ETD85529.1	membrane protein [Rhodobacter capsulatus YW1]	27	27	80.076	469791
ETD86162.1	DNA-directed RNA polymerase subunit beta [Rhodobacter capsulatus YW1]	59	58	154.2	448333
ETD84058.1	peptidylprolyl isomerase [Rhodobacter capsulatus YW1]	25	25	64.901	441753
ETD82734.1	2-polyprenylphenol 6-hydroxylase [Rhodobacter capsulatus YW1]	17	17	56.058	433349
ETD83658.1	hypothetical protein U703_09160, partial [Rhodobacter capsulatus YW1]	5	5	17.649	429731
ETD82373.1	competence protein ComL [Rhodobacter capsulatus YW1]	13	13	31.91	412899
ETD82064.1	peptidylprolyl isomerase [Rhodobacter capsulatus YW1]	23	23	44.341	397609
ETD83816.1	PspA family regulator [Rhodobacter capsulatus YW1]	12	12	23.576	395525
ETD86135.1	50S ribosomal protein L30 [Rhodobacter capsulatus YW1]	3	3	6.959	365673
ETD83479.1	RND transporter [Rhodobacter capsulatus YW1]	18	18	49.293	362798
ETD84590.1	branched-chain alpha-keto acid dehydrogenase subunit E2 [Rhodobacter capsulatus YW1]	7	7	42.849	342673
ETD86114.1	acetylglutamate kinase [Rhodobacter capsulatus YW1]	16	16	31.78	337645
ETD84658.1	zinc metalloprotease [Rhodobacter capsulatus YW1]	10	10	46.825	329741
ETD84078.1	biopolymer transporter [Rhodobacter capsulatus YW1]	5	5	26.635	327398
ETD80826.1	polysaccharide biosynthesis protein [Rhodobacter capsulatus YW1]	14	14	38.77	326829
WP_013066451.1	dipeptide ABC transporter ATP-binding protein [Rhodobacter capsulatus]	11	11	37.322	324957
ETD83478.1	hemolysin D [Rhodobacter capsulatus YW1]	13	13	38.053	323489
WP_031321603.1;ETD80851.1	ATP-binding cassette domain-containing protein, partial [Rhodobacter capsulatus]	9	9	57.668	318663
ETD82335.1	membrane protein [Rhodobacter capsulatus YW1]	2	2	25.786	312542
gp19	Protein of unknown function gp19 [Rhodobacter phage Jorvik]	2	2	6.808	310413
ETD84655.1	3-hydroxyacyl-ACP dehydratase [Rhodobacter capsulatus YW1]	6	6	16.895	301156
ETD82863.1	ABC transporter [Rhodobacter capsulatus YW1]	10	10	26.269	296394
ETD85300.1	glycosyl transferase family 1 [Rhodobacter capsulatus YW1]	17	17	229.801	293663
ETD84411.1	spermidine/putrescine ABC transporter ATPase [Rhodobacter capsulatus YW1]	13	13	41.351	284029
ETD83110.1	hypothetical protein U703_09650 [Rhodobacter capsulatus YW1]	6	6	17.575	279478
ETD82752.1	hypothetical protein U703_11055 [Rhodobacter capsulatus YW1]	9	9	35.367	277275
ETD82302.1	phosphatidylserine decarboxylase [Rhodobacter capsulatus YW1]	8	8	25.369	262980
ETD81297.1	phosphoribosylaminoimidazole-succinocarboxamide synthase [Rhodobacter capsulatus YW1]	6	6	28.533	262024
ETD82452.1	F0F1 ATP synthase subunit B [Rhodobacter capsulatus YW1]	10	10	19.804	259435
ETD83793.1	hypothetical protein U703_07510 [Rhodobacter capsulatus YW1]	15	15	38.825	254891
ETD84978.1	cytochrome C biogenesis protein [Rhodobacter capsulatus YW1]	9	9	20.76	252284
ETD83477.1	multidrug transporter [Rhodobacter capsulatus YW1]	20	20	110.519	246040
ETD82713.1	xylose ABC transporter substrate-binding protein [Rhodobacter capsulatus YW1]	9	9	35.104	240919
ETD81421.1	sarcosine oxidase subunit gamma [Rhodobacter capsulatus YW1]	5	5	19.444	240175
ETD83563.1	3-hydroxyacyl-CoA dehydrogenase [Rhodobacter capsulatus YW1]	19	18	77.042	228879
ETD80794.1	cell division protein FtsH [Rhodobacter capsulatus YW1]	3	3	68.67	228154
ETD83881.1	small conductance mechanosensitive channel protein MscS [Rhodobacter capsulatus YW1]	10	9	88.316	227455
ETD80852.1	ABC transporter ATPase [Rhodobacter capsulatus YW1]	15	15	57.657	222696
ETD81413.1	hypothetical protein U703_16520 [Rhodobacter capsulatus YW1]	6	6	22.108	220492
gp17	Protein of unknown function gp17 [Rhodobacter phage Jorvik]	2	2	6.37	219571
ETD82047.1	hypothetical protein U703_13030 [Rhodobacter capsulatus YW1]	13	13	56.168	214330
WP_013066452.1	ABC transporter ATP-binding protein [Rhodobacter capsulatus]	12	12	37.458	208304
ETD86133.1	preprotein translocase subunit SecY [Rhodobacter capsulatus YW1]	9	9	49.718	206159
ETD81978.1	sugar ABC transporter substrate-binding protein [Rhodobacter capsulatus YW1]	8	8	38.578	206003
ETD81792.1	spermidine/putrescine ABC transporter ATP-binding protein [Rhodobacter capsulatus YW1]	9	9	40.739	201097
ETD86027.1	RND transporter MFP subunit [Rhodobacter capsulatus YW1]	8	8	38.787	200033
ETD82853.1	hypothetical protein U703_11610 [Rhodobacter capsulatus YW1]	8	8	32.147	196258
ETD86255.1	hypothetical protein U703_01790 [Rhodobacter capsulatus YW1]	4	4	18.464	193729
ETD81423.1	sarcosine oxidase subunit delta [Rhodobacter capsulatus YW1]	4	4	12.345	189928
ETD81718.1	protein rdxA [Rhodobacter capsulatus YW1]	9	9	55.54	185911
ETD82412.1	DNA-binding protein [Rhodobacter capsulatus YW1]	7	7	38.627	185390
ETD85527.1	aldehyde dehydrogenase [Rhodobacter capsulatus YW1]	7	7	50.424	185173
ETD86028.1	acriflavine resistance protein B [Rhodobacter capsulatus YW1]	12	12	108.795	185122
ETD84617.1	glutamine synthetase [Rhodobacter capsulatus YW1]	12	12	52.509	185038
ETD86194.1	hypothetical protein U703_01465 [Rhodobacter capsulatus YW1]	4	3	18.096	184814
ETD81567.1	elongation factor Tu [Rhodobacter capsulatus YW1]	4	4	43.259	182287
ETD83565.1	3-ketoacyl-CoA thiolase [Rhodobacter capsulatus YW1]	11	11	42.516	179446
ETD83829.1	chemotaxis protein [Rhodobacter capsulatus YW1]	14	13	80.838	178277
ETD80798.1	translocation protein TolB [Rhodobacter capsulatus YW1]	14	14	46.836	177873
ETD81363.1	aldo/keto reductase [Rhodobacter capsulatus YW1]	7	6	36.645	173262
ETD81944.1	cobalt transporter CbiM [Rhodobacter capsulatus YW1]	2	2	22.692	171025
ETD80790.1	5,10-methylene-tetrahydrofolate dehydrogenase [Rhodobacter capsulatus YW1]	5	5	31.229	167285
ETD84514.1	preprotein translocase subunit SecF [Rhodobacter capsulatus YW1]	8	8	36.719	166773
ETD81414.1	metal ABC transporter permease [Rhodobacter capsulatus YW1]	16	16	66.582	166162
ETD83806.1	hypothetical protein U703_07645 [Rhodobacter capsulatus YW1]	5	5	31.699	162006
ETD85521.1	spermidine/putrescine ABC transporter ATPase [Rhodobacter capsulatus YW1]	6	6	37.315	160598
ETD86030.1	hypothetical protein U703_00595 [Rhodobacter capsulatus YW1]	8	8	30.247	160441
ETD83581.1	general secretion pathway protein [Rhodobacter capsulatus YW1]	6	6	49.49	158589
ETD82493.1	photosynthetic reaction center subunit M [Rhodobacter capsulatus YW1]	4	4	34.419	157035
gp3	Peptidase M15 family [Rhodobacter phage Jorvik]	8	8	20.416	156737
ETD81767.1	ketol-acid reductoisomerase [Rhodobacter capsulatus YW1]	8	8	37.741	153269
ETD86253.1	ferrochelatase [Rhodobacter capsulatus YW1]	6	6	40.258	151887
gp5	Packaging ATPase P9 [Rhodobacter phage Jorvik]	7	6	22.546	151505
ETD81804.1	hypothetical protein U703_14525 [Rhodobacter capsulatus YW1]	3	3	11.602	150749
ETD81957.1	mannitol ABC transporter permease [Rhodobacter capsulatus YW1]	3	3	30.301	146051
ETD83535.1	cytochrome C biogenesis protein CcdA [Rhodobacter capsulatus YW1]	4	4	15.968	142149
ETD86183.1	hypothetical protein U703_01410 [Rhodobacter capsulatus YW1]	5	5	19.258	136280
ETD85284.1	hypothetical protein U703_03020, partial [Rhodobacter capsulatus YW1]	4	4	77.95	134001
ETD86084.1	glucosyltransferase [Rhodobacter capsulatus YW1]	7	7	65.509	132414
ETD83156.1	TonB-denpendent receptor [Rhodobacter capsulatus YW1]	12	12	74.857	131771
ETD83791.1	periplasmic lipoprotein involved in iron transport [Rhodobacter capsulatus YW1]	5	5	29.095	128798
ETD82473.1	malate dehydrogenase [Rhodobacter capsulatus YW1]	7	7	33.681	128491
ETD83431.1	radical SAM protein [Rhodobacter capsulatus YW1]	4	4	66.169	127572
ETD81298.1	aldolase [Rhodobacter capsulatus YW1]	3	3	11.208	125951
ETD82482.1	peptide ABC transporter [Rhodobacter capsulatus YW1]	11	11	62.07	124607
ETD84522.1	sugar ABC transporter ATP-binding protein [Rhodobacter capsulatus YW1]	6	5	39.284	123958
ETD82667.1	membrane protein [Rhodobacter capsulatus YW1]	5	5	18.618	121019
ETD84533.1	chemotaxis protein CheW [Rhodobacter capsulatus YW1]	3	3	17.108	119895
ETD84779.1	hypothetical protein U703_04415 [Rhodobacter capsulatus YW1]	2	2	11.298	119615
ETD86364.1	iron ABC transporter substrate-binding protein [Rhodobacter capsulatus YW1]	3	3	35.622	119537
ETD82463.1	succinate dehydrogenase [Rhodobacter capsulatus YW1]	2	2	14.77	116614
ETD84110.1	glucose-6-phosphate 1-dehydrogenase [Rhodobacter capsulatus YW1]	11	11	54.617	116020
ETD85115.1	ATP-binding protein [Rhodobacter capsulatus YW1]	3	2	28.948	110544
ETD84578.1	enolase [Rhodobacter capsulatus YW1]	5	5	45.713	109864
ETD84119.1	ABC transporter substrate-binding protein [Rhodobacter capsulatus YW1]	3	3	39.955	107316
ETD86227.1	molecular chaperone DnaJ [Rhodobacter capsulatus YW1]	2	2	41.28	105512
ETD82428.1	hydrogenase 2 large subunit [Rhodobacter capsulatus YW1]	13	13	66.766	105273
ETD83539.1	LysR family transcriptional regulator [Rhodobacter capsulatus YW1]	8	8	33.941	101093
ETD83705.1	glycerol acyltransferase [Rhodobacter capsulatus YW1]	2	2	26.892	101048
ETD83884.1	hypothetical protein U703_07065 [Rhodobacter capsulatus YW1]	6	6	21.984	100151
ETD85212.1	antifreeze protein, type I [Rhodobacter capsulatus YW1]	7	7	39.804	98646
ETD86239.1	3-demethylubiquinone-9 3-methyltransferase [Rhodobacter capsulatus YW1]	9	9	27.387	97752.2
ETD84112.1	SAM-dependent methyltransferase [Rhodobacter capsulatus YW1]	7	7	42.758	97418.4
ETD81565.1	short-chain dehydrogenase [Rhodobacter capsulatus YW1]	8	8	31.506	97410.1
ETD86053.1	hypothetical protein U703_00710 [Rhodobacter capsulatus YW1]	5	5	22.832	96046.5
ETD82658.1	peptidase S41 [Rhodobacter capsulatus YW1]	8	8	48.253	95848.5
ETD82133.1	hypothetical protein U703_13520 [Rhodobacter capsulatus YW1]	4	4	30.96	94653.1
ETD85302.1	3-beta-hydroxy-delta(5)-steroid dehydrogenase [Rhodobacter capsulatus YW1]	5	5	35.212	93780.4
ETD85210.1	tellurium resistance protein [Rhodobacter capsulatus YW1]	7	7	42.346	92335.1
ETD81757.1	pyruvate carboxylase [Rhodobacter capsulatus YW1]	16	16	124.766	92038.6
ETD83987.1;ETD82436.1	methyl-accepting chemotaxis protein [Rhodobacter capsulatus YW1]	6	5	68.999	91676.3
ETD83545.1	hypothetical protein U703_08760 [Rhodobacter capsulatus YW1]	4	4	24.429	91532.5
ETD86083.1	glucan biosynthesis protein D [Rhodobacter capsulatus YW1]	11	11	60.881	90755.9
ETD81783.1	2-octaprenyl-6-methoxyphenyl hydroxylase [Rhodobacter capsulatus YW1]	3	2	43.423	89669.2
ETD80793.1	hypothetical protein U703_16945 [Rhodobacter capsulatus YW1]	7	7	44.987	89492.8
ETD81202.1	actetate permease, partial [Rhodobacter capsulatus YW1]	2	2	35.789	88662.8
ETD83781.1	sugar ABC transporter substrate-binding protein [Rhodobacter capsulatus YW1]	6	6	39.738	86845.7
ETD84936.1	inosine-5`-monophosphate dehydrogenase [Rhodobacter capsulatus YW1]	4	4	50.826	86344.9
ETD85550.1	spermidine/putrescine ABC transporter ATPase [Rhodobacter capsulatus YW1]	6	6	29.001	86161.5
ETD83728.1	ABC transporter [Rhodobacter capsulatus YW1]	11	10	63.702	85578.9
ETD82356.1	peptide ABC transporter permease [Rhodobacter capsulatus YW1]	7	7	38.276	84198.5
ETD81974.1	DNA gyrase subunit A [Rhodobacter capsulatus YW1]	7	7	102.855	82987.4
ETD82869.1	membrane protein [Rhodobacter capsulatus YW1]	5	5	37.756	82719.8
ETD82804.1	MFS transporter [Rhodobacter capsulatus YW1]	2	2	49.78	82685.1
ETD82280.1	hemolysin [Rhodobacter capsulatus YW1]	7	7	37.886	81057.8
ETD86169.1	polynucleotide phosphorylase [Rhodobacter capsulatus YW1]	8	8	77.397	80786.3
ETD84395.1	50S ribosomal protein L32 [Rhodobacter capsulatus YW1]	2	2	7.663	80149.3
ETD82612.1	UTP--glucose-1-phosphate uridylyltransferase [Rhodobacter capsulatus YW1]	4	4	32.558	79628.2
ETD84445.1	branched-chain amino acid ABC transporter permease [Rhodobacter capsulatus YW1]	3	3	35.505	79447
ETD83580.1	membrane protein [Rhodobacter capsulatus YW1]	6	6	23.758	78562.8
ETD82060.1	aminopeptidase A [Rhodobacter capsulatus YW1]	7	7	51.308	78297
ETD82494.1	photosynthetic reaction center subunit L [Rhodobacter capsulatus YW1]	3	3	31.831	77324.7
WP_131725632.1;ETD82437.1	HAMP domain-containing methyl-accepting chemotaxis protein [Rhodobacter capsulatus]	16	15	83.581	76656.4
ETD82475.1	NAD(P) transhydrogenase subunit alpha [Rhodobacter capsulatus YW1]	3	3	55.485	76291.7
ETD84495.1	penicillin acylase [Rhodobacter capsulatus YW1]	13	13	89.475	75632.5
ETD82483.1	ABC transporter substrate-binding protein, partial [Rhodobacter capsulatus YW1]	7	7	32.482	75446.3
ETD82136.1	methyl-accepting chemotaxis protein [Rhodobacter capsulatus YW1]	8	7	93.129	73347.7
ETD82876.1	hypothetical protein U703_10365 [Rhodobacter capsulatus YW1]	6	6	74.555	73199.1
ETD81803.1	hypothetical protein U703_14520 [Rhodobacter capsulatus YW1]	3	3	16.605	72340.1
ETD84397.1	hypothetical protein U703_04525 [Rhodobacter capsulatus YW1]	6	6	16.903	71882
ETD84409.1	spermidine/putrescine ABC transporter permease [Rhodobacter capsulatus YW1]	2	2	32.204	71284.9
ETD82636.1	ligand-gated channel protein [Rhodobacter capsulatus YW1]	11	11	71.396	71008.2
ETD82484.1	peptide ABC transporter [Rhodobacter capsulatus YW1]	5	5	33.016	70883.6
ETD82642.1	iron transporter FeoB [Rhodobacter capsulatus YW1]	4	4	82.527	70493.9
ETD84448.1	branched-chain amino acid ABC transporter substrate-binding protein [Rhodobacter capsulatus YW1]	8	7	39.979	70291.5
ETD85794.1	serine-type D-Ala-D-Ala carboxypeptidase [Rhodobacter capsulatus YW1]	6	6	40.814	70157.5
ETD84772.1	organic solvent ABC transporter ATP-binding protein [Rhodobacter capsulatus YW1]	7	6	26.44	69989.6
ETD83612.1	protease [Rhodobacter capsulatus YW1]	2	2	24.393	69447.2
gp16	Protein of unknown function gp16 [Rhodobacter phage Jorvik]	2	2	7.147	69408.9
ETD85530.1	hypothetical protein U703_02845 [Rhodobacter capsulatus YW1]	8	8	24.864	68864.9
ETD82704.1	membrane protein [Rhodobacter capsulatus YW1]	8	8	63.594	68648.8
ETD84153.1	ABC transporter ATP-binding protein [Rhodobacter capsulatus YW1]	3	3	24.161	67908.8
ETD81273.1;ETD84467.1	transketolase [Rhodobacter capsulatus YW1]	11	11	72.732	67416.2
ETD83704.1	cell division protein FtsX [Rhodobacter capsulatus YW1]	2	2	30.929	66907
gp8	Structural membrane protein P7 [Rhodobacter phage Jorvik]	2	2	3.587	66892.5
ETD82715.1	sugar ABC transporter ATP-binding protein [Rhodobacter capsulatus YW1]	5	5	27.713	65722.4
ETD86068.1	multidrug transporter [Rhodobacter capsulatus YW1]	4	4	29.372	65708.9
ETD84107.1	formyltetrahydrofolate deformylase [Rhodobacter capsulatus YW1]	8	8	32.901	65309.3
WP_031328145.1	ABC transporter ATP-binding protein [Rhodobacter capsulatus]	6	6	30.706	64149.9
ETD82063.1	organic solvent tolerance protein [Rhodobacter capsulatus YW1]	5	5	81.178	63768.2
ETD83141.1	preprotein translocase subunit TatC [Rhodobacter capsulatus YW1]	3	3	31.383	63695
ETD86117.1	ABC transporter [Rhodobacter capsulatus YW1]	4	4	28.482	62562.2
ETD83855.1	motA/TolQ/ExbB proton channel family protein [Rhodobacter capsulatus YW1]	5	5	42.982	62486.3
ETD85549.1	ABC transporter permease [Rhodobacter capsulatus YW1]	2	2	30.592	62384.9
ETD83582.1	pilus assembly protein CpaB [Rhodobacter capsulatus YW1]	2	2	31.102	62195.6
ETD85223.1	sulfonate ABC transporter ATP-binding lipoprotein [Rhodobacter capsulatus YW1]	6	6	29.21	61861.9
ETD83139.1	ribonucleotide-diphosphate reductase subunit alpha [Rhodobacter capsulatus YW1]	4	4	133.997	60204.2
ETD83892.1	hypothetical protein U703_07420 [Rhodobacter capsulatus YW1]	5	5	13.588	58725.2
ETD83775.1	cytochrome BD oxidase subunit I [Rhodobacter capsulatus YW1]	2	2	58.143	56421
ETD83091.1	NADH-quinone oxidoreductase [Rhodobacter capsulatus YW1]	3	3	23.324	55944.5
ETD86069.1	hypothetical protein U703_00800 [Rhodobacter capsulatus YW1]	2	2	12.613	55864.5
ETD84104.1	serine protease [Rhodobacter capsulatus YW1]	6	6	51.586	55639.6
ETD83068.1	C4-dicarboxylate ABC transporter [Rhodobacter capsulatus YW1]	2	2	63.48	55500.2
ETD84163.1	hypothetical protein U703_06835 [Rhodobacter capsulatus YW1]	2	2	22.045	55036.1
ETD81947.1	iron ABC transporter ATP-binding protein [Rhodobacter capsulatus YW1]	5	5	29.384	54609.5
ETD82808.1	PAN domain protein [Rhodobacter capsulatus YW1]	9	8	191.448	53877.8
ETD84493.1	single-stranded DNA-binding protein [Rhodobacter capsulatus YW1]	2	2	18.306	53787.6
ETD84771.1;WP_031321150.1	ABC transporter permease [Rhodobacter capsulatus YW1]	7	7	26.93	53441
ETD83792.1	Tat-translocated enzyme [Rhodobacter capsulatus YW1]	2	2	46.467	53352.9
ETD81981.1	hypothetical protein U703_14130 [Rhodobacter capsulatus YW1]	10	10	76.779	53318.5
ETD84076.1	ABC transporter substrate-binding protein [Rhodobacter capsulatus YW1]	2	2	36.324	52842.4
ETD84568.1	methyl-accepting chemotaxis protein [Rhodobacter capsulatus YW1]	6	5	73.619	52758.2
ETD80916.1	hypothetical protein U703_17605 [Rhodobacter capsulatus YW1]	4	3	21.978	52655.9
ETD83802.1	L-lactate dehydrogenase [Rhodobacter capsulatus YW1]	4	4	42.667	52507.8
ETD84152.1	ABC transporter substrate-binding protein [Rhodobacter capsulatus YW1]	5	5	46.334	50910.2
ETD83204.1	methylcrotonoyl-CoA carboxylase, partial [Rhodobacter capsulatus YW1]	6	6	53.646	50454.5
ETD86254.1	twin-arginine translocation pathway signal [Rhodobacter capsulatus YW1]	3	3	23.132	50314.4
ETD82806.1	hypothetical protein U703_11340 [Rhodobacter capsulatus YW1]	4	4	11.028	49803.1
ETD86327.1	nucleotide-disulfide oxidoreductase [Rhodobacter capsulatus YW1]	7	6	60.571	49651.8
WP_031328143.1	ABC transporter ATP-binding protein [Rhodobacter capsulatus]	3	3	28.273	49361.8
ETD81983.1	sugar transporter [Rhodobacter capsulatus YW1]	4	4	48.59	49116.7
ETD81727.1	helicase [Rhodobacter capsulatus YW1]	3	3	73.582	49067
ETD83097.1	3-methylcrotonyl-CoA carboxylase subunit alpha [Rhodobacter capsulatus YW1]	7	7	67.817	47716.5
ETD85152.1	adenylylsulfate kinase [Rhodobacter capsulatus YW1]	4	4	63.474	47679
ETD82470.1	MFS transporter [Rhodobacter capsulatus YW1]	2	2	110.861	47128.4
ETD83442.1	hypothetical protein U703_08170 [Rhodobacter capsulatus YW1]	4	4	23.628	47126
ETD82525.1	pyridine nucleotide transhydrogenase, partial [Rhodobacter capsulatus YW1]	3	3	44.759	47049
ETD84067.1	type II citrate synthase [Rhodobacter capsulatus YW1]	3	3	48.776	46906.3
gp7	P15-like repressor [Rhodobacter phage Jorvik]	4	4	16.002	46318.7
ETD81307.1	spermidine/putrescine ABC transporter ATP-binding protein [Rhodobacter capsulatus YW1]	5	5	37.721	44035
ETD81970.1	trigger factor [Rhodobacter capsulatus YW1]	3	3	48.733	43659
ETD84491.1	twin-arginine translocation pathway signal sequence domain-containing protein [Rhodobacter capsulatus YW1]	4	4	19.308	43146.1
ETD83571.1	hypothetical protein U703_08920 [Rhodobacter capsulatus YW1]	6	6	61.357	42993.3
ETD82724.1	flagellar hook protein FlgE [Rhodobacter capsulatus YW1]	2	2	46.765	42808.4
ETD84447.1	branched-chain amino acid ABC transporter ATPase [Rhodobacter capsulatus YW1]	3	3	28.598	42425.1
ETD81980.1	acetyltransferase [Rhodobacter capsulatus YW1]	4	4	79.34	42368.6
ETD83767.1	GCN5 family N-acetyltransferase [Rhodobacter capsulatus YW1]	2	2	22.047	40753.7
ETD85433.1	peptidase S8 and S53, subtilisin, kexin, sedolisin [Rhodobacter capsulatus YW1]	7	7	81.862	40281.5
ETD83852.1	hypothetical protein U703_07900 [Rhodobacter capsulatus YW1]	3	2	32.8	40016.7
ETD81692.1	zinc transporter [Rhodobacter capsulatus YW1]	2	2	28.037	39794.6
ETD82687.1	protein senC [Rhodobacter capsulatus YW1]	3	3	23.425	39496
ETD82128.1	dihydroorotate dehydrogenase [Rhodobacter capsulatus YW1]	5	5	36.369	39353.9
ETD82140.1	NADH dehydrogenase [Rhodobacter capsulatus YW1]	2	2	14.457	38849.8
ETD83055.1	excinuclease ABC subunit A [Rhodobacter capsulatus YW1]	5	5	105.984	38397.9
ETD82389.1	exopolyphosphatase [Rhodobacter capsulatus YW1]	6	6	56.991	37421.1
ETD83558.1	glycoside hydrolase [Rhodobacter capsulatus YW1]	2	2	30.492	37184.4
ETD85259.1	hypothetical protein U703_03315 [Rhodobacter capsulatus YW1]	5	5	39.695	37015.6
ETD84611.1	branched-chain alpha-keto acid dehydrogenase subunit E2 [Rhodobacter capsulatus YW1]	2	2	42.092	36995.5
ETD84532.1	chemotaxis protein CheA [Rhodobacter capsulatus YW1]	4	4	78.154	36788.3
ETD83823.1	C4-dicarboxylate ABC transporter [Rhodobacter capsulatus YW1]	4	4	36.065	35727.2
ETD81720.1	ATPase [Rhodobacter capsulatus YW1]	4	4	77.683	35587.1
ETD86047.1	succinate-semialdehyde dehdyrogenase [Rhodobacter capsulatus YW1]	2	2	52.956	35286.3
ETD81282.1	hypothetical protein U703_15770 [Rhodobacter capsulatus YW1]	5	5	93.237	35052
ETD82620.1	ABC transporter ATP-binding protein [Rhodobacter capsulatus YW1]	4	4	28.052	35046
ETD82126.1	SulP family sulfate transporter [Rhodobacter capsulatus YW1]	2	2	56.844	35007.6
ETD80833.1	heme ABC transporter ATP-binding protein [Rhodobacter capsulatus YW1]	4	4	56.658	34397.2
ETD86441.1	chemotaxis protein [Rhodobacter capsulatus YW1]	6	5	83.443	34352.3
ETD83090.1	NADH dehydrogenase subunit D [Rhodobacter capsulatus YW1]	7	7	46.776	34136.5
ETD83818.1	hypothetical protein U703_07705 [Rhodobacter capsulatus YW1]	4	4	36.34	34012
ETD81266.1	hypothetical protein U703_15685 [Rhodobacter capsulatus YW1]	3	3	28.533	33882
ETD86196.1	hypothetical protein U703_01475 [Rhodobacter capsulatus YW1]	5	5	17.677	33840.8
ETD81566.1	DNA topoisomerase IV subunit A [Rhodobacter capsulatus YW1]	4	4	84.836	33449.7
ETD81289.1	penicillin-binding protein 1A [Rhodobacter capsulatus YW1]	5	5	94.048	31193.5
ETD81201.1	ribose-phosphate pyrophosphokinase [Rhodobacter capsulatus YW1]	3	3	37.095	30628.9
ETD84768.1	orotate phosphoribosyltransferase [Rhodobacter capsulatus YW1]	2	2	24.916	30493.1
ETD82162.1	hypothetical protein U703_13430 [Rhodobacter capsulatus YW1]	4	4	59.809	30463.4
ETD82761.1	phosphate ABC transporter permease [Rhodobacter capsulatus YW1]	2	2	46.929	30260.3
ETD83898.1	hypothetical protein U703_07565 [Rhodobacter capsulatus YW1]	2	2	70.112	30129.1
ETD81959.1	sugar ABC transporter substrate-binding protein [Rhodobacter capsulatus YW1]	5	5	47.416	30053.1
ETD86063.1	glycerol-3-phosphate acyltransferase [Rhodobacter capsulatus YW1]	2	2	20.616	29396.7
ETD80811.1	transaldolase [Rhodobacter capsulatus YW1]	2	2	23.216	28914.6
ETD81275.1	lauroyl acyltransferase [Rhodobacter capsulatus YW1]	4	4	33.29	28695.6
ETD81794.1	polyamine ABC transporter substrate-binding protein [Rhodobacter capsulatus YW1]	2	2	46.17	28694.6
ETD82805.1	thioeseterase [Rhodobacter capsulatus YW1]	2	2	20.922	28686.8
ETD84394.1	phosphate acyltransferase [Rhodobacter capsulatus YW1]	3	3	41.254	28521.5
ETD83659.1	hypothetical protein U703_09245 [Rhodobacter capsulatus YW1]	3	3	52.34	28160.3
ETD84129.1	transporter [Rhodobacter capsulatus YW1]	6	6	58.488	27953.8
ETD82429.1	Uptake hydrogenase small subunit [Rhodobacter capsulatus YW1]	2	2	39.875	27753.3
ETD86118.1	amino acid ABC transporter permease [Rhodobacter capsulatus YW1]	3	3	47.766	27739.8
ETD86258.1;ETD83173.1	multidrug ABC transporter ATPase [Rhodobacter capsulatus YW1]	9	8	66.354	27508.6
ETD86256.1	hypothetical protein U703_01795 [Rhodobacter capsulatus YW1]	3	3	18.644	26934
ETD86428.1	capsule polysaccharide transporter [Rhodobacter capsulatus YW1]	5	5	68.235	26269.8
ETD80927.1	2-octaprenyl-6-methoxyphenyl hydroxylase [Rhodobacter capsulatus YW1]	2	2	43.237	26107.9
ETD83168.1	ligand-gated channel [Rhodobacter capsulatus YW1]	4	4	76.339	26071.4
ETD84982.1	peptide ABC transporter ATPase [Rhodobacter capsulatus YW1]	5	5	57.412	25828
ETD82285.1	choline dehydrogenase [Rhodobacter capsulatus YW1]	2	2	60.718	25692.2
ETD82682.1	S-adenosyl-L-homocysteine hydrolase [Rhodobacter capsulatus YW1]	2	2	50.978	25478.8
ETD81629.1	TonB-denpendent receptor [Rhodobacter capsulatus YW1]	5	5	75.562	25036.5
ETD81195.1	acyltransferase [Rhodobacter capsulatus YW1]	4	4	31.879	25033.5
ETD82717.1	xylose isomerase [Rhodobacter capsulatus YW1]	4	4	48.442	24515.2
ETD84128.1	peptidase M23B [Rhodobacter capsulatus YW1]	3	3	42.489	24084.3
ETD83731.1	heme lyase subunit CcmF [Rhodobacter capsulatus YW1]	5	5	70.745	22894.6
ETD84512.1	cytochrome C biogenesis protein CcmA [Rhodobacter capsulatus YW1]	2	2	22.127	22413.2
ETD81675.1	apolipoprotein N-acyltransferase [Rhodobacter capsulatus YW1]	4	4	54.265	22092.3
ETD83876.1	polyamine ABC transporter substrate-binding protein [Rhodobacter capsulatus YW1]	3	3	38.518	21961.2
ETD81735.1	ATPase [Rhodobacter capsulatus YW1]	2	2	82.728	21832.5
ETD84524.1	alpha-glucoside ABC transporter permease [Rhodobacter capsulatus YW1]	2	2	41.049	21394.1
gp12	N-acetyltransferase [Rhodobacter phage Jorvik]	2	2	13.615	20797.5
ETD81988.1	glycosyl transferase [Rhodobacter capsulatus YW1]	2	2	42.128	20644.2
ETD85118.1	amino acid ABC transporter permease [Rhodobacter capsulatus YW1]	2	2	31.292	20328.6
ETD81993.1	calcium-binding protein [Rhodobacter capsulatus YW1]	3	3	19.217	19962.7
ETD85121.1	glutamine synthetase [Rhodobacter capsulatus YW1]	2	2	50.673	19728.4
ETD81419.1	superoxide dismutase [Rhodobacter capsulatus YW1]	2	2	22.355	19309.9
ETD83494.1	membrane protein [Rhodobacter capsulatus YW1]	3	3	74.707	19215.4
ETD83799.1	RNA polymerase sigma factor RpoD [Rhodobacter capsulatus YW1]	2	2	75.968	18921.1
ETD82381.1	UDP-diphospho-muramoylpentapeptide beta-N- acetylglucosaminyltransferase [Rhodobacter capsulatus YW1]	5	5	38.087	18813.6
ETD80922.1	lytic transglycosylase [Rhodobacter capsulatus YW1]	2	2	21.493	18477.4
ETD82075.1	FAD-dependent pyridine nucleotide-disulfide oxidoreductase [Rhodobacter capsulatus YW1]	2	2	41.338	18401.4
ETD81726.1	hypothetical protein U703_15170 [Rhodobacter capsulatus YW1]	5	5	16.437	18346.2
ETD85311.1	ABC transporter ATP-binding protein [Rhodobacter capsulatus YW1]	3	3	48.53	18027.6
ETD82283.1	BetI family transcriptional regulator [Rhodobacter capsulatus YW1]	2	2	21.374	17875.2
ETD80838.1	membrane protein [Rhodobacter capsulatus YW1]	3	3	27.195	17844.4
ETD83893.1	hypothetical protein U703_07475 [Rhodobacter capsulatus YW1]	2	2	14.598	17833.5
ETD84392.1	transcriptional regulator [Rhodobacter capsulatus YW1]	2	2	11.2	17064.1
ETD83443.1	hypothetical protein U703_08175 [Rhodobacter capsulatus YW1]	2	2	17.403	15761.2
ETD86202.1	transcriptional regulator [Rhodobacter capsulatus YW1]	2	2	9.845	15740
WP_031328210.1	D-alanyl-D-alanine carboxypeptidase, partial [Rhodobacter capsulatus]	3	3	37.011	15671.3
ETD82355.1	cytochrome C550 [Rhodobacter capsulatus YW1]	2	2	32.411	15559.5
ETD83490.1	manganese transporter [Rhodobacter capsulatus YW1]	2	2	45.027	15452.6
ETD84701.1	hypothetical protein U703_06040 [Rhodobacter capsulatus YW1]	3	3	41.493	15319.2
ETD83526.1	molybdenum ABC transporter ATP-binding protein [Rhodobacter capsulatus YW1]	2	2	38.65	15294
ETD82358.1	ABC transporter [Rhodobacter capsulatus YW1]	2	2	33.625	15187.1
ETD84981.1	peptide ABC transporter permease [Rhodobacter capsulatus YW1]	2	2	41.192	15092.5
ETD86157.1	elongation factor G [Rhodobacter capsulatus YW1]	4	4	78.165	15039.5
ETD85793.1	hypothetical protein U703_02565 [Rhodobacter capsulatus YW1]	2	2	30.205	14863.2
WP_031328208.1	D-alanyl-D-alanine carboxypeptidase, partial [Rhodobacter capsulatus]	2	2	13.064	14671.3
ETD80859.1	epimerase [Rhodobacter capsulatus YW1]	3	3	34.953	14658
ETD85140.1	peptidase M19 [Rhodobacter capsulatus YW1]	2	2	41.855	14449.8
ETD82705.1	hypothetical protein U703_10795 [Rhodobacter capsulatus YW1]	5	4	119.715	14004.5
ETD86205.1	murein transglycosylase [Rhodobacter capsulatus YW1]	3	3	44.86	13139
ETD81950.1	cysteine desulfurase [Rhodobacter capsulatus YW1]	2	2	45.581	12754.6
ETD85134.1	hydrolase [Rhodobacter capsulatus YW1]	3	3	33.706	12103.8
ETD83613.1	virulence factor MviN [Rhodobacter capsulatus YW1]	3	3	55.477	12022.1
ETD86064.1	CDP-diacylglycerol--glycerol-3-phosphate 3-phosphatidyltransferase [Rhodobacter capsulatus YW1]	2	2	23.003	11423.1
ETD84549.1	actetate permease [Rhodobacter capsulatus YW1]	2	2	58.037	11084.7
ETD83761.1	DNA topoisomerase I [Rhodobacter capsulatus YW1]	2	2	96.433	10745.9
ETD82504.1	methoxyneurosporene dehydrogenase [Rhodobacter capsulatus YW1]	2	2	52.465	9415.48
ETD85092.1	ACR family transporter [Rhodobacter capsulatus YW1]	2	2	110.54	7991.8
ETD85505.1	chemotaxis protein CheW [Rhodobacter capsulatus YW1]	2	2	17.458	7051.99
ETD83544.1	aldehyde dehydrogenase [Rhodobacter capsulatus YW1]	2	2	80.711	6834.98
ETD83847.1	ABC transporter permease [Rhodobacter capsulatus YW1]	2	2	24.347	6732.5
ETD84124.1	ABC transporter [Rhodobacter capsulatus YW1]	2	2	63.087	6405.54
ETD85520.1	spermidine/putrescine ABC transporter permease [Rhodobacter capsulatus YW1]	2	2	28.788	5399.95
ETD86231.1	N-acetylglutamate synthase [Rhodobacter capsulatus YW1]	2	2	50.641	5248.43
ETD83162.1	ABC transporter ATP-binding protein [Rhodobacter capsulatus YW1]	3	3	65.364	4737.54
ETD84538.1	methyl-accepting chemotaxis protein [Rhodobacter capsulatus YW1]	3	2	107.513	3057.92
