# Supplementary material for: Jorvik: A membrane-containing phage that will likely found a new family within Vinavirales
Source: iScience. 2023 Sep 29;26(11):108104. doi: 10.1016/j.isci.2023.108104 (PMC10589892; doi:10.1016/j.isci.2023.108104)
Supplement: Data S5. Phylogenetic trees of phage Jorvik based on conserved protein sequences, related to Figure 5 — S5.1) Phylogenetic trees of phage Jorvik based on the sequence of major capsid protein P9. Maximum likelihood tree based on PSI-BLAST searches in the taxid “viruses”. The confidence estimates of branches are shown next to nodes, with values > 90% shown in cyan. The low confidence separation of branches near the tree center of the tree is enclosed in blue oval. The color of the name depicts approved or officially proposed family ranks – Autolykiviridae (teal), Jorvik-like (magenta), Corticoviridae (green), fNo16-like (orange), Tectiviridae (blue), Turriviridae (gold) and unassigned (gray). The scale bar defines the branch length as the number of substitutions per site. All the used sequences for computing the tree are present in Data S5.2. S5.2) List of sequences used for building the phylogeny trees of Jorvik based on the packaging ATPase P9. S5.3) Phylogenetic trees of phage Jorvik based on the sequence of major capsid protein P2. Maximum likelihood tree based on PSI-BLAST searches in the taxid “viruses”. The confidence estimates of branches are shown next to nodes, with values > 90% shown in cyan. The low confidence separation of branches near the tree center of the tree is enclosed in blue oval. Jorvik-like phages are highlighted in bold. The color of the name depicts approved or officially proposed family ranks – Autolykiviridae (teal), Jorvik-like (magenta), Corticoviridae (green), fNo16-like (orange) and unassigned (gray). The scale bar defines the branch length as the number of substitutions per site. All the used sequences for computing the tree are present in Data S5.4. S5.4) List of sequences used for building the phylogeny trees of Jorvik based on the major capsid protein P2. [file mmc6.xlsx]

## Sheet: Data S5.1
Data S5.1. Phylogenetic trees of phage Jorvik based on the sequence of major capsid protein P9. Maximum likelihood tree based on PSI-BLAST searches in the taxid "viruses". The confidence estimates of branches are shown next to nodes, with values >90% shown in cyan. The low confidence separation of branches near the tree centre of the tree is enclosed in blue oval. The colour of the name depicts a…

## Sheet: Data S5.2
Data S5.2. List of sequences used for building the phylogeny trees of Jorvik based on the packaging ATPase P9.
>QLQ19050.1 ATP-binding protein [Exiguobacterium profundum]
MSFGTSITAIWGGRGSGKTTLARKLIAEANPPRVVILDPVAATGVYGPRDVIQALEDGQRRVVLRATDRA TILETIYAAALYSHRSRPVYLVCDEAPAYLDKATEXLSKVMFQGRHRALGMMILGQRPTAVAASIRSQAE VTYWGRLGDAVDQDIAAKAIGTDRARALSTAKPGTFHRHPEKD
>QDE27268.1 hypothetical protein FIV45_08210 [Paremcibacter congregatus v1]
MSQPVRIGIYGASGSGKSTLARHLIKSEKRLVVFDPALDWSKEFSKKRGWEVCHTIAAVRAALKKKWKTS FKIIFVPEGGNEIEDLDKLSGLILQAQGIYFKGVKNHPQITFVVDEMNTCFPVSGLKSNFKQFGNVCSRG RHYGINTYGLTQRIAEVHTKWRGNCSAMYILRLASARDRDTVQGEIGREYKNTIMSLQNFDFLLFEQASV VQGRVPKPK
>QDE27287.1 hypothetical protein FIV45_08305 [Paremcibacter congregatus v2]
MSQPVRIGIYGASGSGKSTLARFLIKSEKRLVVFDPALDWSKEFSKKRGWEVCHTIAAVRAALKKKWKTS FKIIFVPEGGNEIEDLNELSRLILQAQSKYFAGEKNQPQITFVIDEMNTCFPVSGLKANFKQFGNICSRG RHYGINTYGLTQRIAEVHTKWRGNCSAMYILRLASARDRDTVQGEIGREYKNTIMSLRNFDYLLFEQASV VQGRVPKPK
>MBB59028.1 hypothetical protein CMM42_17580 [Rhodospirillaceae bacterium]
MSTDGKRIFIAGSAGSGKSVLARSLVADRPRVIIFDPKNEVHWQDGAERIHHMAQFKTFLGDMRDGAFRV YYQPETGREIERLSSLSTLLMKFQAGHNAGKIERPITLIVEEMAAAAPLSIPPKHTGFPQLIRMGRSYGI SVVGIAQRPAEVSPTFRGNLNAAFAFRFSFKNDRQAIAYAMQDEAVEQAVQDLPEFHYLAFDGRSWSKCD PVPLT
>OUT42359.1 hypothetical protein CBB62_08775 [Micavibrio sp. TMED2]
MTSQPECKLIVGRRGSGKSTYAKRLVNDPDRRAVVVFDPMGEYHLPQLRNLLDVKQWLRNRWRSGFKVSF VPDPDADMLAECHRLAELLWQVQAPYGNGLKRRLTFIVDEANIAFPVTGLKAGQRAMQKLTLQGRHRGIE MALITQRPSLVSKDYRGNCSEFVIFPLTNKDDQKAITTFIGDGHANELANQKDHNYLLWRPEGVQKGHNP AI
>AWZ00525.1 hypothetical protein RHODOSMS8_00975 [Rhodobiaceae bacterium]
MSKDASIDCIFGMRGSGKSTKAIELFRKSNMPGIIIDPTRSWGKDLGIEVSGSLQAVVSKMRNNWRKKFR IVYKPPAGHEAAALHHISGLLFRAQSGYFSEKHSRQVMLVAEEANLSYPSRPLPGNMQGFTDAILQGRHY GINIIGISQRPALVHPNLRGNASDTYVFRLADDRSRSAVMEICGTRHRPTLQSLKKYHFMKIADGDVTLG KTRRPSR
>WP_121630100.1 AAA family ATPase [Tropicibacter sp. LMIT003]
MTGEKINPSGVTAIWGGRGSGKTTLARSFLKQLAAQRIMVIDPMAGEGFTTARDFAQALYDGERRLTLAT GDPGEAIPALYAAWAHSTKSAPIYAICDEAPAYLDKPTPGLNRIMFQGRHRAFGMCLIGQRIAAVSAQIR SQAETSFFLRLTDHVDLETARKVIGPENAAKLPQFAPGDYIRHP
>NOR63031.1 hypothetical protein GQ535_11140 [Rhodobacteraceae bacterium]
MSFLDEVTAIWGGRGSGKTTLAKKLVSEHNPPCVVFIDPLARNGVFPNEIKADIEDGERLIICNVQRRED QLAAIYTAYLCSTKKRPVYCVCDEAPSYLAKPTAAINKIMFQGRHRAFGMMLLGQRPAAVDSAIRSQAIR TYWMRLNDFRDQQTAAQSIGPEAAKKLAEFKAGQFLEH
>KPU84699.1 hypothetical protein JI58_02265 [Marinosulfonomonas sp. PRT-SC04]
MSKADNIEHIDTAGVTAIYGGRGAGKTYFAKQKIFPQLGNSRVLVIDPIETNGCRTALEIRDLMYSGARR MVLCSGEWTEAFAAIYTAWAHSTPDDPIYAICDEAPEYFYKNTPMLRKIMYQGRHRKFGMCLMGQQPNSI NAKIRSQAATTFFMRLSDHNDVSVAAQSLGADRARSLQGFTQGQYIRHPPYAKPANTNQKPNQTKEEWG
>WP_107719444.1 ATP-binding protein [Celeribacter baekdonensis]
MSSKSNAGRVGVWGASGSGKSAYTKQRIAQLKRVVMFDPLAEYENAKAVSRFIDVQREIARNWLGFRVSY RPSMGAEMEALDRLSAFLLRVQKPFKDGKPGRNLTLVVEEMNTAFPVSGGARNCRNFAEICSRGRHYGIE VIGVSQRLAEVETRFRGNCTETVVFRQKGPRDKTAAAAEIGCNPNDLPRENLHYLHEKNGLVSKGKVTFA ANSNRAPSAKKKRA
>PCJ90944.1 hypothetical protein COA52_09685 [Hyphomicrobiales bacterium]
MMEKDAELIGVYGMRGSGKSTLTKGLIKSGYEKILAFDTIGEYGGRGWVQCKTIKEVVQAMGKRWKSGFK ISFLPTAGAHIEDLHELASMCFKVQQPYRENRDHRKLMMVVEEANMSMPNQAFSRKYASMQSVILQGRHW GIEAIGVSQRPALLSSDFRGNTARTYVFTLANQNDRVEIAKVIGRQHLPMLNSMQRFEFIEIENGNFRRG KTSRTGKISYVRTD
>TPD63000.1 hypothetical protein FIV46_02670 [Emcibacter nanhaiensis]
MDGYVVSIFAQRGAGKSTLMDQIIRPLPRVVVFDFLDTRAESARKMGMTHTTSLQEFMELVKVGYGDGFK VWYQPPAAPKKQQEALSKMSHILWDIQKKQREATGDMAMITVGVDEMSQSFPVTKLPDGLDGFNLLLTAG RHYGFNIIGASQRPAQVSTEFRSAAEVKYFLQLSEPRDLEVVGQTIGKDQIDRVKNLQKLEFIRSRLGKI ETGKTMFF
>WP_220663646.1 hypothetical protein [Neotabrizicola shimadae N10]
MPFATDVTAIWGGRGSGKTTLARQLVAKAKIKRAVIIDPMAEDGYTTPGQVVNAIEAGEARVIMRNPAKK AQIDTIFAAFLASRKDRPVFIVCDEAPAYLDKNSDALSKIIFQGRHRAFGMLIIGQRPNAVSAQIRSQAA VTYWLRLSDHLDVSVAAQAIGPKARTLSTLAPGEFIRHPEKD
>WP_232402600.1 ATP-binding protein [Pseudophaeobacter sp. MA21411-1]
MIKPAYEFPADVPTKPFFEEVTAVYGGRGSGKTTKAKGLIVEQKPPQVIWIDPTLPAATTYASLRADIEG GTRLIQVGAPDPEIAIKTLHIAFGLSSKERPLYVVCDEAATYLRSQNEMMMRIFNMGRHAGMGIMLLTQR PSGVHPNYREQSAKTFWGRLSGSNDISLAASLIGQKKAQTRRNAPVGDFLED
>Packaging_ATPase_P9 [Rhodobacter phage Jorvik]
MKASTVPRLPRDFPTSCVAVWGMRGSGKSTLGRELIRKARFDRLDPRPQIVRVDPVGAGGCTTARQVEQALKEGRPEVDFTSSREDLAREVIALCLARSRKWAPIYLVLDEASVYLRRLDPMISKMFLQGRHYGLGVMMISQRPVHVHPDYRSQAVARFWLRLDEARDRSVAAEALGRDVAARLQSLPVGQFIQHPTAI
>NP_943760.1 putative protein 14 [Bacillus phage Bam35c]
MNGIPTDEHVFIAGKTGSGKSFLAEVYLAGYEHVVMLDTKGQCLERRKKGKELWYGLREGKDFVLVETLEEVAEARTKKIIYCPIPEEQDEEHYDALMKWVYERENTILWIDELMQVAPSPTKYPFHLRALMTRGRSKEATVWACTQRPATIPIDVFNNSSHFFIFDLNIPADRDRIVKATGCPEFYEKPGKYNFWYMRDSDDEPVRATLKL
>QWE49665.1 ATP-binding protein [Bacillus phage Sole]
MNGIPTDEHVFIAGKTGSGKSFLAEVYLAGYEHVVMLDTKGQSLERRKKGKELWYGLREGKDFVLVETLEEVAEARTKKIIYCPSPEEQSEEHYDALMKWVYERENTILWIDELMQVAPSPTKYPFHLRALMTRGRSKEATVWACTQRPATIPIDVFNNSSHFFIFDLNIPADRDRIVKATGCPEFYEKPGKYNFWYMRDSDDEPVRATLKL
>QWE49636.1 ATP-binding protein [Bacillus phage Sato]
MNGIPTDEHVFIAGKTGSGKSYLAEIYLAGYEHVVMLDTKGQSLERRKKGKELWYGLREGKDFVLVETLEEVAEARTKKIIYCPSPEEQSEEHYDALMKWVYERENTILWIDELMQVAPSPTKYPFHLRALMTRGRSKEATVWACTQRPATIPIDVFNNSSHFFIFDLNIPADRDRIVKATGCPEFYEKPGKYNFWYMRDSDDEPVRATLKL
>YP_224111.1 putative DNA-packaging protein [Bacillus phage GIL16c]
MQAIPTDQHVFIAGKIGSGKSFLAEVYLAGYDHVIMLDTKGQSLERRKKGENLWYGLKEGKDFVLVETLEEVAEARTKKVIYCPIPEEQDEEYYDALMKWVYERHNTILWIDELMQVCPSPSKYPYHMKHLYQRGRFVDSVVWACTQRPATIPSDIMSNSTHFFIFDLNKVADRKRVADDLGSDMFMDKPGYRNFWYMRDSDDEPVRATLKL
>YP_002302526.1 DNA packaging ATPase [Bacillus phage AP50]
MERIPKDQHVFITGQTGTGKSFLAETYLAGYEHVIKLDTKGEVFERRKKKQPVWRGLREGKDFTVIEHLDEIDSVETKKIIYAPVFQEQEMEYYDALMQWVYRRENTQLWIDELMEVCPSPFKYPPYLKGLMTRGRSKEATVWACTQRPSDIPSIVMGNSDHFFVFDQNLPQDRKKLCETTGSYKFMELPGYRNFWYFKRGMTDPVLATLKL
>YP_008433307.1 type IV secretory system conjugative DNA transfer family protein [Bacillus phage Wip1]
MERIPTDQHVFITGQTGTGKSFLAETYLAGYEHVVKLDTKGEVFERRKKKQPVWRGLREGKDFTVIERLADIDDVETKKIIYAPVFQEQEMEYYDALMQWVYRRENTQLWVDELMEVCPSPFKYPPYLKGLMTRGRSKEATVWACTQRPSDIPSIVMGNSDHFFVFDQNLPSDRKKLCETTGSSEFMELPGYRNFWYFKRGWSDPVLATLKV
>DAD73631.1 TPA: MAG TPA: NTPase [Tectiviridae sp. cthzn51]
MTKRLKTSDNIIPTDNHVFIAGMTGTGKSFLCENYLAHYQNVIKLDTKNVVDERRRENKNLWAGLTENRDFSVVRTLDELAYIETPKIIYAPDFSEQTPENYDILFDWIFRRENTILWIDEFTDIGTASYCPTNLRRLYVQGRSKNVGVWACTQRPSGIPVISLANSRHFFIFDLNMDVDRKKVAQITGQPEFLEMPGGFNFWYYRVGSKKAVKAVLKI
>DAG98325.1 TPA: MAG TPA: hypothetical protein [Tectiviridae sp. 2]
MKKSRVCYCTLKIRLRWCWKVNKMTKRLKTSDNIIPTDNHVFIAGMTGTGKSFLCENYLAHYPNIIKLDTKNVVDERRRENKNLWAGLTENRDFSVVRTLDELPYIETPKIIYAPDFSEQTPENYDILFDWIFRRENTILWIDEFTDIGTASFCPTNLRRLYVQGRSKNVGVWACTQRPSGIPVISMANSRHFFIFDLNMVDDRKKVAQITGQPEFLEMPGGYNFLYYRVGSKKAIKAVLKI
>4R2H_A The Crystal Structure of B204, the DNA-packaging ATPase from Sulfolobus Turreted Icosahedral Virus [Sulfolobus turreted icosahedral virus 1]
MNPDDIVVIIGRKRSGKSYLIKHYFIPVLKAHKISYIIDDHNLLRSGSEYSKFGYNVVTLSDIVSKQYVVVYDREKNDVFFEKLWNGAKLHAKKWGTSVLIIDEAYYHFKYRQKVTPAIDEALHANRHAGIGLILSTQRVYDLMPIVYKQADLIIMFYTREPNELKWISKYISTEAAEKVKTLKQYYFLIYDVNSQMIKIHKPIHHHHHH
>4KFR_A Structure of the genome packaging NTPase B204 from Sulfolobus turreted icosahedral virus 2 in complex with sulfate [Sulfolobus turreted icosahedral virus 2]
MNPDDIVVLVGRKKSGKSYLIKHYFIPVLKAHKISYIIDDHNLLRSGSEYSKFGYNATSLSDIVSKQYVVVYDRAKNDDFFEKLWQASKLHSKKYGTTVLIIDEAYYHFKYKQKVTPAIDEALHANRHAGLGLILSTQRVYDLMPIVYKQADLIIMFYTREPNELRWISKYISAEAAEKVKTLKQYHFLIYDVNSQTIKIHKPILEHHHHHH
>YP_003591106.1 hypothetical protein STIV2_B204 [Sulfolobus turreted icosahedral virus 2]
MNPDDIVVLVGRKKSGKSYLIKHYFIPVLKAHKISYIIDDHNLLRSGSEYSKFGYNATSLSDIVSKQYVVVYDRAKNDDFFEKLWQASKLHSKKYGTTVLIIDEAYYHFKYKQKVTPAIDEALHANRHAGLGLILSTQRVYDLMPIVYKQADLIIMFYTREPNELRWISKYISAEAAEKVKTLKQYHFLIYDVNSQTIKIHKPI
>DAI59054.1 TPA: MAG TPA: hypothetical protein [Tectiviridae sp. 1]
MAGATGTGKSYLAEEYLRGYKNVVKLDTKLEVDERRKSDLSPWRGLKEGKDFEVCRTFEEVTQSNYNKIIYAPVFEEHTEESFDDFFNWIYARQNTILWIDELMSIGTVHKYPKGLHRLMIMGRSKGIGVWSCTQRPSGIPSIVPANSKYFFIFNLYLPQDRKKMVETTGFDELNQIPEGHNFWFCKMGAEKPVLAVLG
>AWD93100.1 ATP-binding protein [Marinomonas phage YY]
MTSPTFKTEITAVWGCRGSGKTTLAKKLVADHRPAQVLFIDPLAAEGVDVFGVAPAIRDGQKLVVCNAQSKDHQIGALLTAYALSTPTRPVYAICDEAPAYLDRSSAALNKIMFQGRHAGFGMCIIGQRPAAVDAQIRSQAAVTYWLKLADHVDVGVAAKSLGTERARSLQTLAPGEFIKHPE
>AYJ74689.1 DNA packaging ATPase [Thermus phage phiKo]
MDWRRIGHSDRVAVVGTTGAGKSTLLRAMMASRPWVLLYDPKGEWEGEEWLTVREAAKLPRKPHPRVRYFPLPDELRDKEALDDFFWWAYYAKNLTVVVDEAYLATLAGAWLPPGYQACLAQGRSRGVAVWTATQRPYKIPQTILSEAEHWFVFRLNAPQDRWAVHQWTGLDSRLISPENLPKRVWYYVSEGQVYGPYMLRLE
>YP_010084223.1 P-loop containing nucleoside triphosphate hydrolase [Vibrio phage 1.080.O._10N.286.48.A4]
MPHSAIVGMTESGKSSLARKMAVELQKSGIQIIVFDPLGDPEWSNCLDLNNAFITDNENEFLNVYWNSKNCAVFFDEAGDYATNHNKPMIRTATKGRHWGHSNFYIAQRGNLLARTIRDQCANLFMFTSSKDDAKIYSTEFNDIELLNVPDLPQGTYYTCGRFIKAEKYILFEGKSK
>YP_010084204.1 P-loop containing nucleoside triphosphate hydrolase [Vibrio phage 1.020.O._10N.222.48.A2]
MPHCAIVGMTESGKSSLGRTFAKELQKSGIQIIVFDPLGDPEWNNALDLENAFITDNENEFLNVYWNSKNCAVFFDEAGDYATNHNKGMIRTATKGRHWGHSNFYIAQRGNLLARTIRDQCANLYMFTSSKDDAKIYSTEFNDAELLNVPDLPQGTYYTCGRFKKAARHILFKGKSK
>AUR87133.1 P-loop containing nucleoside triphosphate hydrolase [Vibrio phage 1.095.O._10N.286.46.E10]
MPHCAIVGMTESGKSSLARKMAVELQKSGIQIIVFDPLSDPEWSNCLDLNNAFITDNENEFLNVYWNSKNCAVFFDEAGDYATNHNKPMIRTATKGRHWGHSNFYIAQRGNLLARTIRDQCANLYMFTSSKDDAKIYSTEFNDSELLNVPDLPQGTYYTCGRFKKAEKHILFKGKSK
>AXU40225.1 putative ATPase [Vibrio phage fNo16]
MSKRIDVMRKCEHKAVFGCSGSGKSYYVKSLVKKWNRALIWDPDDEYGDVPNIRTCTKASQVIELMSAGDVRIRYVPQAMDTKTLEKCFEFLALAAFIWTSCLFVGEELADVTSPSKASNGWGTVLRRGRKRGVEVVGVSQRPAESDKTIFTQAKTIRCGRLDGEGDIARIASNMRVPAQMVSQLGDLQYLELDRPTGVLRAGYKNKSVVIRNGWNEPLKQTTL
>YP_010084161.1 putative packaging ATPase [Vibrio phage 1.044.O._10N.261.51.B8]
MPHCAIVGMTESGKSSLARKMAVELQKSGIQIIVFDPLSDPEWCNCLDLNNAFITDNENEFLNVYWNSKNCAVFFDEAGDYATNHNKPMIRTATKGRHWGHSNFYIAQRGNLLARTIRDQCANLYMFTSSKDDAKIYSTEFNDSELLNVPDLPQGTYYTCGRFKKAEKHILFKGKSK
>YP_010084108.1 putative DNA packaging ATPase [Rhodococcus phage Toil]
MQPDTDSTETVPLVEWHKFVAQFRWKQGEHVGLIGPTGSGKTNMAFWLLPMREYVTIFGTKPKDGSLKAFGKDNGYKVLQQWEKLSVKRHPHRIIWPNARTLNAEVTQRKVFTEAMQTIYIQGGWCVYIDELWYFGHVLNMTHNVKVYLQQARSMGISLVVASQRPAWIPVEVYDQSTHLFFWRDSDYTNLKRISGIGWLNAEVIQNAVARLPQYHVLYVNTRTGQMMITRPPAPKKG
>YP_010084183.1 putative packaging ATPase [Vibrio phage 1.008.O._10N.286.54.E5]
MAHSAIVGMTESGKSSLARKMATAIQKAGIAVIVFDPLGDPAWSECLDPNNSFITDNEKEFLNYYWSSKNCAVFFDEAGDYATNHNKEMIRTATKGRHWGHSNYYIAQRGNLLARTIRDQCSKLYMFTSSKDDAKIYSLEFNDNELLNVPDLSQGEYYSCGRFNKAVKHILFKGKSK
>NP_049900.2 structural protein P9 [Pseudoalteromonas phage PM2]
MRTTTKKQIERTDPTLPNVHHLVVGATGSGKSAFIRDQVDFKGARVLAWDVDEDYRLPRVRSIKQFEKLVKKSGFGAIRCALTVEPTEENFERFCQLVFAISHAGAPMVVIVEELADVARIGKASPHWGQLSRKGRKYGVQLYVATQSPQEIDKTIVRQCNFKFCGALNSASAWRSMADNLDLSTREIKQLENIPKKQVQYWLKDGTRPTEKKTLTFK
>YP_337992.1 DNA packaging ATPase [Enterobacteria phage PR4]
MTIRMPNDRQRILVLGKTGTGKTCAAVWHLSQKDFKRKAWIVLNHKGDDLIDSIEGAEHVELNFRPKKPGLYIYHPIPDVDDAEVTQLLWDIHAMGNIGVYVDEGYMIPNRDPAFQALLTQGRSKRIPMIILSQRPVWLTRFAISESDFFQIFQLGDQRDRQTVQGFVPVDLEKLMQAPVNTVPALKKFHSIYYDVGANNCVIMTPVPTADAVLARFDLGKKRKQTL
>YP_010084139.1 P-loop containing nucleoside triphosphate hydrolase [Vibrio phage 1.249.A._10N.261.55.B9]
MAHSLILGMTESGKTTLAKRLAANYKARGIGVLVLDPLGDPEWNADFQTSDVDQFLEVFWNSRRCAVFIDEAGEAVGQFDKVMHRTATKGRHWGHSCHYLSQRGAQIARTVRDQCSHLFLFTTALDDSKIHANEWNKPDLRTANTLPQGHYFHATRFGDLDRGQLW
>YP_009639965.1 DNA packaging ATPase [Enterobacteria phage PRD1]
MTIRMPNDRQRILVLGKTGTGKTCAAVWHLSQKDFKRKAWIVLNHKGDDLIDSIEGANHVDLNFRPKKPGLYIYHPIPDVDDAEVTQLLWDIHAMGDIGVYVDEGYMIPNRDPAFQALLTQGRSKKIPMIILSQRPVWLTRFAISESDFFQIFQLGDQRDRQTVQGFVPVDLEKLMQAPVNTVPALKKFHSIYYDVGANNCVIMTPVPTADAVLARFDLGKKRKQTL
>AAX45556.1 DNA packaging ATPase [Enterobacteria phage L17]
MTIRMPNDRQRILVLGKTGTGKTCAAVWHLSQKDLKRKAWIVLNHKGDDLIDSIEGANHVDLNFRPKKPGLYIYHPIPDVDDAEVTQLLWDIHAMGDIGVYVDEGYMIPNRDPAFQALLTQGRSKKIPMIILSQRPVWLTRFAISESDFFQIFQLGDQRDRQTVQGFVPVDLEKLMQAPVNTVPALKKFHSIYYDVGANNCVIMTPVPTADAVLARFDLGKKRKQTL
>AAX45587.1 DNA packaging ATPase [Enterobacteria phage PR3]
MTIRMPNDRQRILVLGKTGTGKTCAAVWHLSQKDLKRKAWIVLNHKGDDLIDSIEGANHVDLNFRPKKPGLYIYHPIPDVDDAEVTQLLWDIHAMGDIGVYVDEGYMIPNRDPAFQALLTQGRSKKIPMIILSQRPVWLTRFAISESDFFQIFQLGDQRDRQTVQGFVPVDLEKLMQAPVNTVPALKKFHSIYYDVGANNCVIMTPVRTADAVLARFDLGKKRKQTL
>YP_009620053.1 DNA packaging ATPase [Gluconobacter phage GC1]
MVNFPDDTKRLVILGMTGSGKSVVGAYHLSRRSFDRMPWVIFDPKRDDLLNSLGAKEIALDEKPPSEPGLYIVHPVPGADDEAVELFLSRVVNRAVDTRAGTGVYFDEGYSIPSRSPSFRRILTQGRSLRVPAITLSQRPVWMDRFVWSESDFVQYMKLRSQDDRDQTRAWLPADIEKPLPKYHSLYYDVAADEVTLFKPVPHPDDIAEMVRKRTMGPKKKVRYL
>YP_025021.1 hypothetical protein B164 [Sulfolobus turreted icosahedral virus 1]
MNPDDIVVIIGRKRSGKSYLIKHYFIPVLKAHKISYIIDDHNLLRSGSEYSKFGYNVVTLSDIVSKQYVVVYDREKNDVFFEKLWNGAKLHAKKWGTSVLIIDEAYYHFKYRQKVTPAIDEALHANRHAGIGLILSTQRVYDLMPIVYKQADLIIMFIPESLMN
>DAD55490.1 TPA: MAG TPA: NTPase [Corticoviridae sp. 1]
MLARQWRNGRQKLRSWSPPCRWPCQPSRSSRQRARKPRPRSQSRHRYRTISCPKKCRSTKRPACQSEAILSNRNKGKGTANDAQIVAVIGASGMGKSSYIKGDLLRSYDRLLIWSPLEETDKYAGFCKGVVIRGKITALITAVKANTKSIVYVPTGSSSDVKKQFDDFCAVAWTMEGATVLVEELSQVTMASWSPPAWRKLSTAGRHKGMKLIGTAQRPASIDKDFLGNCTEIRCYRVNYDNDAKVMSDSLNLKTIYERGPMDVTVAVKPHEQIRTLPKYAFFHKNPDLSVRSGINKSP
>QOI67156.1 DNA packaging ATPase protein [Microbacterium phage MuffinTheCat]
MSEMDYPRPSWEDFYAQFSRRWKQGEHVFINGQTGSGKTELALRLMEIRTYSVFFVTKPRDPIFTSPFAKPYRKVNVFSPRSTDRRLMLSAKRGSSTAGDVGNQYEIFSHALDTIYAQGGWTVGVDETLWISNRLKLKQDLGAAAFMGRALNLSYVFAMQRPVNVDPVIPQSASHAFVGKTGRKDDRKTLAELYHDPDELYRGIAALKGQHEFLYVDVQGKLPIQIVNTRAK
>YP_009624422.1 structural protein [Pseudoalteromonas phage Cr39582]
MVGATGSGKSAFIRDQVDFKGARVLAWDVDEDYRLPRVRSIKQFEKLVKKSGFGAIRCALTVEPTEENFERFCQLVFAISHAGAPMVVIVEELADVARIGKASPHWGQLSRKGRKYGVQLYVATQSPQEIDKTIVRQCNFKFCGALNSASAWRSMADNLDLSTREIKQLENIPKKQVQYWLKDGTRPTEKKTLTFK
>QWY84665.1 DNA packaging ATPase protein [Microbacterium phage Badulia]
MSEMDYPRPSWEDFYAQFSRRWKQGEHVFINGQTGSGKTELALRLMEIRTYSVFFVTKPRDPIFTSPFAKPYRKVNVFSPRSTDRRLMLSAKRGSSTAGDVGNQYEIFSRALDTIYAQGGWTVGVDETLWISNRLKLKQDLGAAAFMGRALNLSYVFAMQRPVNVDPVIPQSASHAFIGKTGRKDDRKTLAELYHDPQELYRGIAALKGQHEFLYVDVQGKLPIQIVNTRAK
>ATB56183.1 putative ATPase [Methanosarcina spherical virus]
MQEQSLKITEQATVKNATQRTISIIGGKGAGKTTLIKMLLDQSKRVLCLDPLNVIDGEIDAYRIPIRKTDDEKRIKGIAKLINKAISENKNVVVYFNEMLREEITEKCDWLFPALTFRNGYVFFDEVHEFTPHFTGSKEIHRFIRHCRNRNIGVVMSTQRPASVDTGVIGLTDYLVLFRVTWKNDVEAVKELLKYRIADKEK
>YP_010084039.1 hydrolase [Streptomyces phage Forthebois]
MSKFPVFPMYPNGGYNRPDIQRAQEMRLANLSTNAPRVPWDVFVSKHFRWEQGEHVALIGPTGQGKTTLLTNLLPLHPYVVVFATKPRDESMSRLIRHDNYYPVKEWQRLDPKQYPRRVLWPDAGSLNSVANQQEVFHDAFQRIYREGGWTVAIDELWYIDNVLKLEMDVKLYLLQARALGISLLAATQRPAWVPLEIYDQSTHLFFWRDNDETNLRRLSGISFRSADLIRSVVSELEKFQVLYINTRTGQMFRTRAPKITA
>YP_010084075.1 hydrolase [Streptomyces phage WheeHeim]
MSNFPVFPMYPSGYNRPDIQRAQDIRLANLSTNAPRVPWDEFLRKYFRWEQGEHVALIGPTGQGKTTLLTNLLPLHPYVVVFATKPRDESMSRLIRHDNYYPVKEWQRLDPTQYPRRVLWPDAGSLNSVANQQEVFHDAFQRIYREGGWTVAIDELWYIDNVLKLEMDVKLYLLQARALGISLLAATQRPAWVPLEIYDQSTHLFFWRDNDETNLRRLSGISFRSADLIRSVVSELEKFQVLYINTRTGQMFRTRAPKITA
>DAF40102.1 TPA: MAG TPA: hypothetical protein [Corticoviridae sp. 2]
MDKLSFQDYDVIGLVAYVDTNTVLVEVENNEKISLLNIGSIVAIQTTRAFEFTIGIIDKVRRKANAILPLESSEDESEDEFEENFSYISSDVIQVSLIGTYKTVDGEIRNSFKRGIDTFPQITHQCYSINGDNLKLFMNIISDDVSSEKRLVVGTFAIDNNATAILDGDKFFQRHASILGSTGSGKSWCVANLIEEASKLNNPNIIVLDMHGEYKSLCSTDKKYADYYKIAGPGDLENDDETYIFLPYWLLNRDEMLSMILDRSDNNAPNQASRFTFHVRTLKEETLKALEKSKVLSTFTVDSPIPFDITNLIDKLKEDDTKKGVGASGREVKGEWEGKLTRFISRLETKTMDKRYGFLFKPNSKTLDYEWLSKLLCRLIGVDDDKKGIKIIDFSEVPS…
>QBJ00819.1 hypothetical protein [Pseudoalteromonas phage GXT1010]
MAVNPNNELDAKHVCYLAGTGGGKTAAVKLLTGLKGLQVAIFDLYGDYRFDARKKTPFNGLGGRPVYHYSTRQKFAAGFADAWRSGQKFVVAYSPVFSESLSQSQLKEAKQKELHWFGRLMWAAADGKRRLDVIIEELAKLSSTAGKDDSIVGEMATGGRKFGLVLHTIFQRSQEVPKTIWNNSPRKVLGAQESKHDAKLIAVELDADLNDVIQLSKLNGQQAKKRLHYLVKSAGGIGNIDPYSINIDKSCIDFGNCNKMTFAELRK

## Sheet: Data S5.3
Data S5.3. Phylogenetic trees of phage Jorvik based on the sequence of major capsid protein P2. Maximum likelihood tree based on PSI-BLAST searches in the taxid "viruses". The confidence estimates of branches are shown next to nodes, with values >90% shown in cyan. The low confidence separation of branches near the tree centre of the tree is enclosed in blue oval. Jorvik-like phages are highlight…

## Sheet: Data S5.4
Data S5.4. List of sequences used for building the phylogeny trees of Jorvik based on the major capsid protein P2.
>QLQ19052.1 hypothetical protein HZT43_10785 [Exiguobacterium profundum]
MATTINQNKPLRLGMGTVQQSAVAPARAARLRFNGIYIFDDTLAELGTFVADNWGYVTFPIGQYTYRQWQ ISLMAPAAIAGVTSARSPTLHYVNSAKIGDYIDSIVLEINGKSKWELKASELYALNGYHNHDITEGVLRM VFGSPNLHNNDLVEDAYQFGTAGLRQVRLRVKTKATWVNGMKLKIGCEYAPVARPLGYFVTTSRYNVTNP GAGAFSVTDLANGIDFSSIWVQGANILDANLVIDRVAVFSGDYWQLRSLNESWGKDQAALGTGIMLDAFR DGDSIGFDSVTNSDQERKRGADIRLDLTMGAANVDMTIVVFHCGLFAEQ
>QDE27269.1 hypothetical protein FIV45_08215 [Paremcibacter congregatus]
MPQAIRIVEPVMNSFSGVVSGGRAVLDVDVIGTYYGNILHHSFGAVPVPATKANYITNVKKVEVYLGGTV QMELTPTEIISMNEEKGIPWKDGILPLFFAQPDSLTAIGEDGTSWGMADINNFQIVVTFNAVVSPLLSAS RIWRNANITNGEIITTDRVTVNCAGLAKKVVNIEFELGRVFNAIYAFSDKILGVKAYVGQEKICDASKDT LDFLRETAGYAPQSDIFVMSGKQLTARYTDVINGRNPIDPNKPHKLRLEFEYDAGVVDHDLIIEQVGIRK A
>QDE27286.1 hypothetical protein FIV45_08300 [Paremcibacter congregatus]
MPQAIRIVEPVMNSFSGVVSGGRAVLDVDVIGTYYGNILHHSFGAVPVPATKANYITNVKKIEVYLGGTV QMELTPAEIISMNEEKGIPWKDGILPLFFSQPDSLTAIGEDGTSWGMADINNFQIVVTFNAVTSPLLSAS RIWRNANITNGEIITTDRVTVNCAGLAKKVVNIEFELGRVFNAIYAFSDKILGVKAYVGQEKICDASKDT LDFLRETAGYSPQADIFVLSGKQLTARYTDVINGRNPIDPNKPHKLRLEFEYDAGVVDHDLIIEQVGIRK A
>MBB59029.1 hypothetical protein CMM42_17585 [Rhodospirillaceae bacterium]
MPKFLKRMQSFSNVAPSSIAVATLPVTKKYHKVLLRLRHDTSGSGGAAGTLMTQANMLTHIAEIRLRVTS LSFGTQTLWELSGADFIKCINNFYNIDSAAGVLPLIFGCPYWNNPAIEDYFSLGTLDLTNVEIEVKFDST VVGPELVGFAYEYSGPNEPLGRFLKYQYTNLSNTATGWIEEPDLPVVGNGIGLKALHLSTNAIDEVELRS NGEVVHEDLAEFRPVLLDLNAFRTDGRTEDANYTHLDLAGNNAADVFNMSNVRDFRAKFNRTGTGAFRCI TETVIGNAA
>OUT42360.1 hypothetical protein CBB62_08780 [Micavibrio sp. TMED2]
MAERIIGPSFRNVAAGSTAVLELPKNYTYHRVSLVYAEDGDLADAATMANLERIRLKINGVIMWEVTAAE MLAINQWKGHTLVDGYLNLFMSNPKAATRQAKDQMALSLANVNTAQIEVDIAAGVTNPTLVPHFEARKLI RNIGPIRKFRRYTATSAGSGDFVYNTLPLDDGFEALYLFSSLVTGVKVRRDQDVIFEAAAADLDDIYALY ERTVPSNVFVVSNAPDHRLGDLIGTVVNGRNVTNFDLVITTSGAGNIPIIAEQIGPATR
>AWZ00522.1 hypothetical protein RHODOSMS8_00972 [Rhodobiaceae bacterium]
MPRQLKSPQVNGVGTGQTATLTFPTSGTFRDIHLLYKRAGVVATQAQMEAEIEEIRLNINGKTQQSWTVA DLFKHNAFFGTPPADDGFIPIILVQPHRRETAGEDVFAWGMGGVSTFTIEVDFAAGIVPAITLDVYTDWS PITTPLGLILKTRHISQVAVAGVGRLTVPNIDAQQNYLGWHIKSRDFSNLRPKLEGAELVNAPIEVLHKR LEQYGLVPQAGWTHLLADYDRRFGGSFPLAPSKQFPQGPLFEFEVEMSAANSFDMIGLAVGQAD
>WP_121630097.1 hypothetical protein [Tropicibacter sp. LMIT003]
MAQAQAAPATPPRRGDRTRIRSAHPGGEATKRLTLPRLTRISGDYVNATLGNKSGFATYSMTVGDVTYRA ITFGIVSTAAVAGVTQEIAGKHYVTTDKLADYLSTVRLVANGGTMQELDMSELVIRNAYHGITFGPVMSG FAFPGQTMYANQRIEDAFALGTLGMRSLSLEIKLGAAFSESTMEVVVMPHAVDMGRSPGYTYTTERLNAT FSGAGKHTYTDLPVGDDVKDVWIFGANIQHVTLTIDREVLFDCDRAQYEAWLTSNGRNVDALGGNWLLDA HADGIARSIAALDAAGERRRDARFKLEITTLDASTPVEFLVTHSDIYQRIR
>NOR63028.1 hypothetical protein GQ535_11125 [Rhodobacteraceae bacterium]
MARRRIATSGVGPQRKAALAVPLVFRHERLATISGQYSDGSVVAELPVGPYTYKNQQIMIVLNAQTDDPD NAGVSMTYEVNGTHYLKSSFFTKFVKKISLEIDGDVVRDVTAARSMQMNGHYGYDVVDGFHWMTFGGPRE FWDQGAEDAYLLGTGDLRDLRLNFDLTSDWVTGSMKIQIMSEYARIARPIAYLTTLKSFRYTFAAAGPVV ITDVPVNADLAQLFAFGTGIKHAKLEVDSQFIFDGDYQQLMALNALYGRDVSALGDCVLFDFWREKNASK GLKALNADPQIKRNADIRIHLDLEAATEVEIVARACGIYRSQG
>KPU84696.1 hypothetical protein JI58_02245 [Marinosulfonomonas sp. PRT-SC04]
MPGESVVKKLHLNGISRLAPELYVSPTHGNVSGYHTFKLKVGDATYRAITFAIKCDAEVVGKSVRIGGIH YLKTEVLNEYIGNIRLTASGSTMQEYDISELLIKNSFHEISFGPVYTGFAFPGEFTFSSEAMTDAFALGT KGMRDLTLHIKPNKTTFDETTMEIVVMPYAVDRVKPVGFTFTTERISTTFAGIGNHTYWDLPISDDIRSF WLKADGLKYVKLTVDGTVMFDMDVAQYQAFLIEKRRNVDVLEGQFYIDVFAEREPRTIAALDLSEERKRD ARIKLEVTTTMVSTPVEFIIEHADLYDRIR
>WP_107719443.1 major capsid protein P2 [Celeribacter baekdonensis]
MRTNKKMPTPLGIGAGQTASVQLPLGLTYHMFNIRMNVQMAGSPADVPISKWGDYLEEIRLIVNGDTRIQ IDAGDLVKLNKFYGIELTAGVLPLFLSRPWMRTPGGEDQTSYGTAGGMASFALEMDIAEGVTVNSLNVYA KQSAGTPFGPHLRIQKFVHNQGVIGEAEIADIPRGAYALGALHVTTDQIGVAEVNVDNRKVMDGDKATRE ANARYSKRVPQAGLTHIDFTEENRISETLPMAVSDFRLKLDFATTGNFSIYAESIRGA
>PCJ90943.1 hypothetical protein COA52_09680 [Hyphomicrobiales bacterium]
MTRYVGEQSAFSNVQPNTTATIDLPVDRRYHVLWIKYKTNANRATIETDILRIKVMLNGIVQWEISPKEL FAIYERHGYTFIDGYLPLFFSEPWRRSPAGEDSTGWQLFGNIRTFQIDVEIAPGANAPALECFSQYDRKP GGLGLIRKYTRQQVPVAATGPHTLNNVPGSGSLHGFHCFETTQGDIANVRVKVNDFEVFNADRALAEALI QPAGGKPVAGMFPVAFDATERVADRIDQALAVGNQVTRSEFQLEFEMVVANPFFLVWEFIGPANA
>gene_16|GeneMark.hmm|276_aa|-|8772|9602 [Emcibacter nanhaiensis]
MRRLSKFFKTFTPAAAGGVSYVDLVEQRGTYFGLRLEIAKDGVLCDAATMATVVDYVELL VNNTVQRKFAPDQLFKINASKGYDFTTGILDIHFAEADCSTGDGEDSSVWSMDGVSTFEI KVHWLAGAWTPSIQGYRIWHPTTVPAASARPITYVHKQFNEVAGTRFLDIDNDGRQINHI HMFTDKVDSFVYRRNDAVIIEGPKYLVDAEYEEHDYVPANDVCIVSQKMFTGRAPDMIPA AVILDGKAVKATHVLEVELSADAQFNTIVEAVGGWR
>WP_220663641.1 hypothetical protein [Neotabrizicola shimadae N10]
MAQQPRASRERTGNIRTSGVNPEQARNLRVPQHFRYDENLPTISNQYADGTAVIDFPVGLYTYRAFGLRI ENSAAIAGETVAEMGVFRLNSANLAKYVASVALEINGKVEQEFTAAELIDFNELMNWDVRDGIHWMCFGS PGFFKEDLHEDAYLLGTSNIRSVRLLVKLQTAWLATMKLIVATEYAPVARPIGYIITHRQQRYSFSASGE QTISDIPHGIDLAAIWVRALNGKRIDGYGLRVDDQQMFDCSVPAAMALGALWGKDTSQLAAGNLFIDFWR EGDANKGLAALAQMAQVRRNADIRLTLNFGEAAAEIKLITFHCGLYALQR
>WP_232402602.1 hypothetical protein [Pseudophaeobacter sp. MA21411-1]
MRRIKTAGVGKELAQKAQTTTAIAKVRNVFTTSPAYADGTATMDLKTGAYTYQVLQFSIWSSVAIAGETF QRDGRHIVNTANLSKYITRVRLEIDGVVEQNLSMADWIKFNAKDGYNVADGVWWMHFGGPHQFDDKRVED VYALGTSNLRSVRILVDLTSDWNDGNMQLAGMAEYTSTRRHVTHLRTIKSNRHSPASAGEYTISGLPIHS DIGAIYVLGEGIKSAKFVVDDVEIFDARNYQIEAFNLLYGADTTALGNGIVFDFMRSNEITKALKSLERS DQRKRNADIRIVVDMDAANELNVIVDQVGAYATQG
>Major_capsid_protein_P2 [Rhodobacter phage Jorvik]
MAQAANNKKPFRLSHGPTQISAIAPQQAEKLRTNGVYYMDDQLVTIGTFVASNWGYIEFPIGRYTYRQWGFSLLATAAIAGVTTLRDGKHVVDTAKIPDYIDTFVIEINGAAKWEMTAAEFVKWNGYQNLDTSNGVLRWAFGAPNLHNTDAAEDAYQLGTANLRSLKLRVKTKSTWVNGMMPLINVEYAAVARNIGYFTTTTRAVFTNPSAGDYYNSDIAVGIDFATIWVQGASINRAKLTVDREQIFDCQNYQLRAMHEAWGKDVAALGDGIIFDSWRDGDAIGVDSVSDSVAERKRGADVRLDLNMAAAGVQMTCIVIHCGLFAQQ
>Major_capsid_protein_P2 [Marinomonas phage YY]
MSRIKTRQFSTAEIKQTRTGQLPHRFQQKAQFSAAFANGTVVAEYPVGEYTYRLSQLAIISDAEIVGKTIQLADGKHYVKTNAWADYVDEVELRLNGRIVRAYSIQHLVALQEYWNFHGTGMTTDGFVSLPFGGPGFLDDEGVEDMLMLGTANVRSVEVHMRLTGAFDGSTMRFKSCEEYAKVRRPASVIQGVKTMRAVASAAGQFSFNDIPIHDPITAIYFKGNYIKGLHFEVGTETLIDATASEIAAYNGKFRFNNTKMQYGIFVNFWRDGDPQKALAPLTSDQDRKENNKFSAHLDLSAATEVEVIIEYLHKFDAS
>YP_010084226.1 double jelly roll capsid protein [Vibrio phage 1.080.O._10N.286.48.A4]
MAFRSNKILPNFNGVGAGQTATLDVPIGSTYHQIAFEFSGMTTAQLTNFKVLLNGIPHIEIPSVAVLEQLNAFNGRGTTAGIFQLDFERFGLLTRQARELTAIGTGLGNSDPNQVRTFQIQVDIAAGASSPSLKATATTSPASFAGLVKKIRLFNRNPTGAGLFEISDLPKGDIINKVYFQSGEAASQIKKLTLEIDNYVKFERSNTLNNAIQKDDGVRVPQAKYSVFDPTELGYGAETVDTRYPMVEGNPRSGQNVSDMRFKLDMDGADNMLLLVEYLGTVER
>AUR90313.1 double jelly roll capsid protein [Vibrio phage 1.141.A._10N.261.49.B3]
MAFRSNKILPNFNGVGAGQTATLDVPIGSTYHQIAFEFSGMTTAQLTNFKVLLNGIPHIEIPSVAVLEQLNAFNGRGTTAGIFQLDFERFGLLTRQARELTAIGTGLGNSDPNQVRTFQIQVDIAAGASSPSLKATATTSPASFAGLVKKIRLFNRNPTGAGLFEISDLPKGDIINKVYFQSGEATSQIKKLTLEIDNYVKFERSNTLNNAIQKDDGVRVPQAKYSVFDPTELGYGAETVDTRYPMVEGNPRSGQNVSDMRFKLDMDGADNMLLLVEYLGTVER
>AUR83895.1 double jelly roll capsid protein [Vibrio phage 1.043.O._10N.261.52.C7]
MAFRSNKVLPNFNGVGAGQTATLDVPIGSTYHQIAFEYSGMTTAQLTNFKVLLNGIPHIEIPSVEILEAISAFNGRGQTAGIFQLDFERFGLLTRQARELTAIGTGLGNTDPNQVRTFQIQVDIAAGAISPSLKATATTSPASFAGLVKKIRLFNRNPTGAGLFEISDLPKGDIINKVYFQAGAASSQINKLTLEIDNFVKFERSNALNDAIQKDDGIRVPQTKYSVFDPTELGYGAETVDTRYPMVEGNPRSGQNVSDMRFKLDMAAADNMLLLVEYLGTVER
>AUR84507.1 double jelly roll capsid protein [Vibrio phage 1.057.O._10N.261.46.B12]
MAFRSNKVLPNFNGVGAGQTATLDVPIGSTYHQIAFEYSGMTTAQLTNFKVLLNGIPHIEIPSVEILEAISAFNGRGQTAGIFQLDFERFGLLTRQARELTAIGTGLGNTDPNQVRTFQIQVDIAAGAISPSLKATATTSPASFAGLVKKIRLFNRNPTGAGLFEISDLPKGDIINKVYFQAGAASSQINKLTLEIDNFVKFERSNALNNAIQKDDGIRVPQTKYSVFDPTELGYGAETVDTRYPMVEGNPRSGQNVSDMRFKLDMAAADNMLLLVEYLGTVER
>YP_010084165.1 double jelly roll capsid protein [Vibrio phage 1.044.O._10N.261.51.B8]
MAFRSNKVLPNFNGVGAGQTATLDVPIGSTYHQIAFEYSGMTTAQLTNFKVLLNGIPHIEIPSVEILEAISAFNGRGQTAGIFQLDFERFGLLTRQARELTAIGTGLGNTDPNQVRTFQIQVDIAAGAISPSLKATATTSPASFAGLVKKIRLFNRNPTGAGLFEISDLPKGDIINKVYFQAGATSSQINKLTLEIDNFVKFERSNALNDAIQKDDGIRVPQTKYSVFDPTELGYGAETVDTRYPMVEGNPRSGQNVSDMRFKLDMAAADNMLLLVEYLGTVER
>YP_010084207.1 double jelly roll capsid protein [Vibrio phage 1.020.O._10N.222.48.A2]
MAFRSNKILPNFNGVGAGQTATLDVPIGSTYHQVAFEIAGVTPAQLTNFKVLLNGIPHIELPSVEILNTLNKFDGRLNSAGVFVLDFERFGLLTRQARELTAIGTGMGDADPNQVRTFQIQMDIDAAATSPSIKATATTSPASMSGLVRKIRLFNRNPTGAGLFEVSDLPKGDMINKVFFHAAASSDIDALSVEIDNYVKFERSAALNSDIQQSDGVRMPAPTMFVFDPTELGYGAEVVDTVYPEGTPRAGQNVSDLRFKLRMAGAQAQLLIVEYLGAVER
>YP_010084186.1 coil containing protein [Vibrio phage 1.008.O._10N.286.54.E5]
MSFRSNKVLPNFNGVGAGQTATLDVPIGSTYHQIAFEIAGVSPQELKNFKVLLNGIPHIELPSMSTLAEMNEFDGIGGAMGVLILDFERFGLLTRQARELTAIGTGMGDADPNQVRTFQIQMDIDPAATNPSIRATATTSPASMSGLIRKIRLFNKTPTGSGLFEISDLPKGDMINKVFFVAQEDTKIDKLTLELDNFVKFERTAGLNDVLQMNAGVRVPNPKMYVLDPTEMGYGAEVIDTVYPAGHPREGQNLSDVRFKLNMSGGQGQLVIVEYLGAVER
>QYS24869.1 double jelly roll capsid protein [Vibrio phage NO16-like 87-9-116]
MARITRKMPSFSNVAAGSTATLEFPLGLSYHFLHLYFTGVTLAQMKNIRIEVDGKPIKKWADGVRLNAENKHYGRGAATADCLPIWFVRKELTELAQQRLFALGTSNVQTMSLLIDIDEAAASPVLKATSKRGPQDVMGYITRIHEFKHSSAVSGEIEIDNIPLRTGAAIAAIHIYSADVTDCALEIDGAIVWEMSKAGSAKEQVDHGRDPQTASKLTLDFLLEGDFFQGVDLAGIQDFRLKPTLSAAGNMDIVVEYTETYNPKA
>AXU40223.1 double jelly roll capsid protein [Vibrio phage fNo16]
MARITRKMPSFSNVAAGSTATLEFPLGLSYHFLHLYFTGVTLAQMKNIRIEVDGKPIKKWADGVRLNAENKHYGRGAATADCLPIWFVRKELTELAQQRLFALGTSNVQTMSLLIDIDEAAASPVLKATSKRGPQDVMGYITRIHEFKHSSAVSGEIEIDNIPLRTGAAIAAIHIYSADVTDCALEIDGAIVWEMSKAGSAKEQVDHGRDPQTASKLTLDFLLEGDFFQGVALDGIQDFRLKPTLSAAGNMDIVVEYTETYNPKA
>NP_049903.1 major capsid protein P2 [Pseudoalteromonas phage PM2]
MRSFLNLNSIPNVAAGNSCSIKLPIGQTYEVIDLRYSGVTPSQIKNVRVELDGRLLSTYKTLNDLILENTRHKRKIKAGVVSFHFVRPEMKGVNVTDLVQQRMFALGTVGLTTCEIKFDIDEAAAGPKLSAIAQKSVGTAPSWLTMRRNFFKQLNNGTTEIADLPRPVGYRIAAIHIKAAGVDAVEFQIDGTKWRDLLKKADNDYILEQYGKAVLDNTYTIDFMLEGDVYQSVLLDQMIQDLRLKIDSTMDEQAEIIVEYMGVWSRNGF
>YP_009624424.1 major capsid protein P2 [Pseudoalteromonas phage Cr39582]
MRSFLNLNSIPNVAAGNSCSIKLPIGQTYEVIDLKYSGVTPSQIKNVRVELDGRLLSVYKTLNDLILENTRHKRKVKAGVVSFHFVRPEMKGINVTDLVQQRMFALGTVGLTTCEIKFDIDEAAADPKLSAIAQKSVGTAPSWLTMRRTFYKQLNNGTTEVADLPPPEGYRIAAIHIKAAGVEAVEFQIDGTKWRDLLKKEDNNYILEQYNKTVLENTYTIDFMLEGDIYQSVLLDKTIQDLRLKIDSTMDEQAEIVVEYMGVWSRNGF
>YP_010084142.1 double jelly roll capsid protein [Vibrio phage 1.249.A._10N.261.55.B9]
MARIEVRMPAGEGIAAGQTATFKLPIGRRFHELQLAYSGVTLAQMTEIRIFANGKVIHRYSGSDRDSMNKFDKRAAASGVLTIPFDRYKLKTLAGEEETALNTGSADANGVSITSVYMEIDIAAAASAPVMSLTATQSDALPGGPGTVLHVQRHTRDAAGAGEFDISDLPRGTATSIALNRIFFKPSANDIAKVTIERNQYTIFERSKALNEVVQTDGVRTPQSGFVVVDKTERGYGGDPIDLVGVSDFRYKLDMTGTATLTIYSEYLGRLGD
>DAS04874.1 TPA: MAG TPA: major capsid protein [Corticoviridae sp. 2]
MRIQQNLPTPNGVQPSGTGSLNLPLGATYYGVWLDISDGTTAMTAAEVEKRIKNIRLKVNGTQIRYYALASHLIGINQAHGIETRFGSADGDKSARLVMYFAEPQRRTPNGEDIFAWHMYPKCGATSFTVEFDITSSASSAINVQVGREYIVLPDANIPMKMPNLIWHSSQTLPNDSAGAPMTSTLQRTAYTRIHAIGGTGCIDGAKIKVDGLTIREFRNLVEYKDYCFMHGLNVIANWLTVPFDESSRFSDILDLHAANSFEVEYTTKTAGALTLLLEEYKGM
>QBJ00820.1 hypothetical protein [Pseudoalteromonas phage GXT1010]
MRNIAPLNKITGVAAGGTVSLSLPVSLTYDRIHFEYTGVTPAQIKNLRVELNGRTLTEYGTLQDLLDENKFYGREVVAGLATMHFVRSEIKSSKQPQLVEQRFFGLGTAGLQLAQIKFDIADDAAAPAVKAYAEKSAAAAPGWLFKRRSYRYNFAAGVNEVENIPRPKNAYISLIEIKKDGVTSAEFLVNNTKWREHIPKTLHNQILAQNERTPLAGVHSIDLMLDGDVFGALMLDPAIDDMRLRIECESEGQAEVVVHYFDNYATSSF
>DAD55489.1 TPA: MAG TPA: major capsid protein [Corticoviridae sp. 1]
MSAFLDQQIDLQNVRPGATAILKLSYDATYDKIHLNLGGGLLKTHIKRIEGKANGTTFFVDEGSRIGMRDAYQRSFVDAGIITLDFTEPNSRGGAPAQYLASIPRNMLQSLTFEVTIDATAPVALTLTADAEYRDPTPNTFILRRKDFNVALPLIGENDLVLPSDVQAGGLIKRIWLHHTGNVTKAELRTNGAPRIRALTSTIGYTQKRNNLVPQANVLVLDFLSDGNLMNMLNTQGVKE
