# Supplementary material for: Jorvik: A membrane-containing phage that will likely found a new family within Vinavirales
Source: iScience. 2023 Sep 29;26(11):108104. doi: 10.1016/j.isci.2023.108104 (PMC10589892; doi:10.1016/j.isci.2023.108104)
Supplement: Data S6. Analysis of sequences from nucleotide databases which encode homologs of Jorvik proteins P2 and P9 in proximity, related to Figure 5 — S6.1) List of sequences from nucleotide databases which encode homologs of Jorvik proteins P2 and P9 in close proximity. S6.2) Clustering of conserved proteins of putative prophages similar to Jorvik. a-b) unrooted radial trees of P9 protein (a) and P2 protein (b) based on putative prophage sequences from Data S6.1. Positions of characterized phages are highlighted. The individual tree files are attached in Data S6.3 for P9 and Data S6.4 for P2 respectively. S6.3) Raw tree file of P9 sequences, plotted in Data S6.2a. S6.4) Raw tree file of P2 sequences, plotted in Data S6.2b. [file mmc7.xlsx]

## Sheet: Data S6.1
Data S6.1. List of sequences from nucleotide databases which encode homologs of Jorvik proteins P2 and P9 in close proximity.
Database	Nucleotide accession	Assembly	Organism	Strain	Major capsid protein P2					Packaging ATPase P9
					Start	End	Strand	Protein accession	Annotation	Start	End	Strand	Protein accession	Annotation
INSDC	QAIH01000094.1	GCA_003060895.1	Acidovorax sp. HMWF029	HMWF029	75011	75850	-	PTT21660.1	hypothetical protein	76121	76768	-	PTT21661.1	hypothetical protein
INSDC	BJEQ01000006.1	GCA_005405585.1	Agarivorans sp. Toyoura001	Toyoura001	61060	61911	-	GDY26016.1	membrane protein	62262	62975	-	GDY26017.1	hypothetical protein
RefSeq	NZ_NMQZ01000022.1	GCF_002864685.1	Alcanivorax mobilis	MT13131	55107	55955	+	WP_101675631.1	major capsid protein P2	53995	54633	+	WP_101675630.1	type IV secretion system DNA-binding domain-containing protein
INSDC	CP004387.1	GCA_000299335.2	Alcanivorax pacificus W11-5	W11-5	2069133	2069951	+	AJD48275.1	outer membrane receptor protein	2067350	2068030	+	AJD48272.1	hypothetical protein
RefSeq	NZ_CP004387.1	GCF_000299335.2	Alcanivorax pacificus W11-5	W11-5	2069172	2069951	+	WP_144401629.1	major capsid protein P2	2067350	2068030	+	WP_008737784.1	hypothetical protein
INSDC	NVWY01000004.1	GCA_002733835.1	Alcanivorax sp.	NA	72587	73435	-	PHR67956.1	hypothetical protein	73905	74546	-	PHR67957.1	hypothetical protein
RefSeq	NZ_BDAS01000021.1	GCF_001602235.1	Alcanivorax sp. NBRC 102024	NBRC 102024	4973	5815	-	WP_062818006.1	major capsid protein P2	6280	6924	-	WP_156478316.1	DUF87 domain-containing protein
RefSeq	NZ_KB894492.1	GCF_000374485.1	Algicola sagamiensis DSM 14643	DSM 14643	340860	341690	+	WP_018691529.1	major capsid protein P2	338191	338859	+	WP_018691522.1	hypothetical protein
RefSeq	NZ_KB894493.1	GCF_000374485.1	Algicola sagamiensis DSM 14643	DSM 14643	365205	366017	-	WP_018691973.1	major capsid protein P2	368475	369143	-	WP_018691980.1	hypothetical protein
INSDC	SEZK01000004.1	GCA_004168445.1	Aliivibrio finisterrensis	A46	23919	24719	-	RYU53327.1	hypothetical protein	24979	25716	-	RYU53328.1	ATP-binding protein
RefSeq	NZ_SRJG01000005.1	GCF_004685055.1	Aliivibrio fischeri	ES401	4800	5621	-	WP_135353865.1	major capsid protein P2	5806	6600	-	WP_235691276.1	ATP-binding protein
INSDC	MAJU01000026.1	GCA_001691055.1	Aliivibrio logei	1S159	71154	72005	+	OCH17860.1	hypothetical protein	70142	70897	+	OCH17859.1	hypothetical protein
INSDC	NVTV01000011.1	GCA_002401695.1	Alphaproteobacteria bacterium	NA	3613	4476	+	PCI54035.1	hypothetical protein	2134	2808	+	PCI54032.1	hypothetical protein
INSDC	NZIW01000004.1	GCA_002691735.1	Alphaproteobacteria bacterium	NA	1845264	1845932	+	MAJ64161.1	hypothetical protein	1844143	1844781	+	MAJ64160.1	hypothetical protein
INSDC	NZYF01000001.1	GCA_002697805.1	Alphaproteobacteria bacterium	NA	240314	241123	-	MAS46005.1	hypothetical protein	241465	242103	-	MAS46006.1	hypothetical protein
INSDC	PHEO01000023.1	GCA_002841195.1	Alphaproteobacteria bacterium HGW-Alphaproteobacteria-11	NA	8138	9001	+	PKQ07292.1	hypothetical protein	7186	7863	+	PKQ07291.1	hypothetical protein
INSDC	VISH01000002.1	GCA_007827375.1	Alteromonadaceae bacterium 2753L.S.0a.02	2753L.S.0a.02	624152	624970	+	TVZ37682.1	hypothetical protein	623217	623861	+	TVZ37680.1	hypothetical protein
RefSeq	NZ_JAESDI010000016.1	GCF_019249215.1	Alteromonas lipotrueae	MD_652	4948	5784	+	WP_218397981.1	major capsid protein P2	4070	4708	+	WP_218397979.1	hypothetical protein
INSDC	FWXD01000036.1	GCA_900176275.1	Andreprevotia lacus DSM 23236	DSM 23236	6604	7398	-	SMC29520.1	hypothetical protein	7715	8368	-	SMC29521.1	hypothetical protein
INSDC	SIXI01000003.1	GCA_004310865.1	Aquabacterium lacunae	KMB7	312409	313254	-	TBO31331.1	hypothetical protein	313705	314277	-	TBO31332.1	hypothetical protein
INSDC	AP018823.1	GCA_002217795.2	Aquitalea magnusonii	H3	1868384	1869214	-	BBF85401.1	outer membrane receptor protein	1869532	1870137	-	BBF85402.1	predicted ATPase
INSDC	JZRC01000026.1	GCA_000964065.1	Aquitalea magnusonii	SM6	32756	33586	+	KJV28646.1	hypothetical protein	31843	32448	+	KJV28645.1	hypothetical protein
RefSeq	NZ_QVLR01000062.1	GCF_014822185.1	Azoarcus sp. Aa7	Aa7	149611	150447	+	WP_191660103.1	major capsid protein P2	148664	149356	+	WP_191660101.1	hypothetical protein
INSDC	MNTU01000018.1	GCA_001917125.1	Azospirillum sp. 47_25	NA	57500	58363	+	OLA81323.1	hypothetical protein	56802	57254	+	OLA81322.1	hypothetical protein
INSDC	LC663094.1	NA	bacterium	NA	5339	6193	+	BDD47378.1	hypothetical protein 9	4223	4900	+	BDD47377.1	hypothetical protein 8
INSDC	NVWB01000370.1	GCA_002733575.1	Blastopirellula sp.	NA	5287	6024	-	PHR87959.1	hypothetical protein	6373	6993	-	PHR87962.1	hypothetical protein
RefSeq	NZ_PEBU01000006.1	GCF_002887595.1	Bowmanella denitrificans	JL63	250639	251463	+	WP_102796760.1	major capsid protein P2	246914	247705	+	WP_102796758.1	hypothetical protein
INSDC	JAFKCS010000010.1	GCA_017255015.1	Bowmanella yangjiangensis	Y57	35470	36309	+	MBN7820523.1	hypothetical protein	34367	35176	+	MBN7820522.1	hypothetical protein
INSDC	SZNK01000002.1	GCA_005217615.1	Brevibacillus antibioticus	TGS2-1	7345	8400	-	TKI52933.1	cytoplasmic protein	8956	9612	-	TKI52934.1	hypothetical protein
INSDC	CABVQF010000003.1	GCA_902499295.1	Burkholderia aenigmatica	R-9940	227015	227869	+	VWC47466.1	hypothetical protein	225888	226538	+	VWC47435.1	hypothetical protein
INSDC	CAJJHW010000272.1	GCA_905184115.1	Burkholderia cenocepacia	NA	33549	34403	-	CAD9228372.1	P2_N domain-containing protein	34889	35539	-	CAD9228375.1	conserved hypothetical protein
INSDC	MUPS01000040.1	GCA_001994545.1	Burkholderia cenocepacia	VC2386	403	1398	-	ONN91526.1	hypothetical protein	1870	2514	-	ONN91528.1	hypothetical protein
INSDC	MUQC01000052.1	GCA_001991175.1	Burkholderia cenocepacia	VC6905	389	1384	-	ONO58477.1	hypothetical protein	1856	2500	-	ONO58479.1	hypothetical protein
INSDC	QTRP01000006.1	GCA_003854475.1	Burkholderia cenocepacia	Bp9158	261386	262240	-	RQT96074.1	hypothetical protein	262726	263376	-	RQT96075.1	hypothetical protein
INSDC	CP013375.1	GCA_001718395.1	Burkholderia cepacia	INT3-BP177	2008272	2009273	+	AOI82551.1	hypothetical protein	2007150	2007779	+	AOI82550.1	hypothetical protein
INSDC	JAIZRA010000018.1	GCA_020419635.1	Burkholderia cepacia	AU36411	131439	132440	-	MCA8115679.1	major capsid protein P2	132932	133561	-	MCA8115681.1	hypothetical protein
INSDC	JAIZSE010000020.1	GCA_020420205.1	Burkholderia cepacia	AU28653	5952	6947	-	MCA8355189.1	major capsid protein P2	7419	8063	-	MCA8355191.1	hypothetical protein
INSDC	LDWR01000012.1	GCA_001039005.1	Burkholderia cepacia	LK29	6509	7504	-	KML60898.1	hypothetical protein	7976	8620	-	KML60900.1	hypothetical protein
INSDC	LPKL01000044.1	GCA_001532955.1	Burkholderia cepacia	MSMB648WGS	6358	7353	-	KWH51812.1	hypothetical protein	7825	8469	-	KWH51814.1	hypothetical protein
INSDC	QGBR01000001.1	GCA_019642655.1	Burkholderia cepacia	121850007-1	21847	22848	-	MBX3934269.1	hypothetical protein	23341	23970	-	MBX3934270.1	hypothetical protein
INSDC	QTRA01000001.1	GCA_003857475.1	Burkholderia cepacia	Bp9120	554125	554979	+	RQT41933.1	hypothetical protein	552989	553639	+	RQT41932.1	hypothetical protein
RefSeq	NZ_JACWLL010000003.1	GCF_014773305.1	Burkholderia contaminans	OYA 0603	148305	149126	-	WP_191225388.1	major capsid protein P2	149494	150093	-	WP_224755677.1	hypothetical protein
INSDC	JAHPMQ010000003.1	GCA_019040495.1	Burkholderia gladioli	AU38680	364363	365202	+	MBU9320396.1	hypothetical protein	363255	363938	+	MBU9320393.1	hypothetical protein
RefSeq	NZ_CADEWH010000008.1	GCF_902831075.1	Burkholderia gladioli	BCC1647	107249	108088	-	WP_186100496.1	major capsid protein P2	108513	109157	-	WP_186100498.1	hypothetical protein
RefSeq	NZ_CADEWZ010000005.1	GCF_902831185.1	Burkholderia gladioli	BCC1684	313946	314785	-	WP_186082809.1	major capsid protein P2	315210	315854	-	WP_186082812.1	hypothetical protein
RefSeq	NZ_CADFBE010000005.1	GCF_902832395.1	Burkholderia gladioli	BCC1816	79824	80663	+	WP_186193361.1	major capsid protein P2	78716	79399	+	WP_186193360.1	hypothetical protein
RefSeq	NZ_CP054469.1	GCF_014263355.1	Burkholderia gladioli	CGB10	557378	558217	-	WP_186289118.1	major capsid protein P2	558642	559325	-	WP_186289120.1	hypothetical protein
INSDC	JAHPNG010000016.1	GCA_019041055.1	Burkholderia multivorans	AU35521	30483	31325	+	MBU9401624.1	hypothetical protein	29345	29995	+	MBU9401622.1	hypothetical protein
RefSeq	NZ_CADFGT010000002.1	GCF_902833805.1	Burkholderia multivorans	BCC0031	593492	594286	+	WP_176034670.1	major capsid protein P2	592481	593131	+	WP_176034669.1	DUF87 domain-containing protein
INSDC	PVFS01000038.1	GCA_002980815.1	Burkholderia multivorans	AU14364	68384	69205	+	PRE65493.1	hypothetical protein	67375	68016	+	PRE65492.1	hypothetical protein
INSDC	JADGZJ010000023.1	GCA_015319345.1	Burkholderia pseudomallei	S-2374	27900	28742	-	MBF3599097.1	hypothetical protein	29245	29886	-	MBF3599099.1	hypothetical protein
INSDC	JADHAG010000003.1	GCA_015319795.1	Burkholderia pseudomallei	S-103	345039	345881	-	MBF3685633.1	hypothetical protein	346384	347025	-	MBF3685635.1	hypothetical protein
RefSeq	NZ_WEPU01000504.1	GCF_016617505.1	Burkholderia pseudomallei	S-553	11709	12551	-	WP_200525045.1	major capsid protein P2	13054	13695	-	WP_200525046.1	hypothetical protein
INSDC	UUWP01000011.1	GCA_900592995.1	Burkholderia pseudomallei	HBPUB10324A	160248	161090	-	VBM12550.1	Uncharacterised protein	161593	162234	-	VBM12557.1	Uncharacterised protein
INSDC	UVEA01000015.1	GCA_900594915.1	Burkholderia pseudomallei	A-064-05-2-05	11751	12593	-	VBX30611.1	Uncharacterised protein	13096	13737	-	VBX30631.1	Uncharacterised protein
INSDC	UVQZ01000004.1	GCA_900598305.1	Burkholderia pseudomallei	C-175-05-1-01	244530	245372	-	VCQ98912.1	Uncharacterised protein	245875	246516	-	VCQ98918.1	Uncharacterised protein
INSDC	WEPU01000504.1	GCA_016617505.1	Burkholderia pseudomallei	S-553	11709	12152	-	MBK3337966.1	hypothetical protein	13054	13695	-	MBK3337969.1	hypothetical protein
INSDC	JPQM01000005.1	GCA_000774345.1	Burkholderia pseudomallei MSHR4462	MSHR4462	1064620	1065462	-	KGV25458.1	hypothetical protein	1065965	1066606	-	KGV23819.1	hypothetical protein
INSDC	LPJR01000045.1	GCA_001532035.1	Burkholderia pseudomultivorans	MSMB368WGS	5214	6215	+	KWF26608.1	hypothetical protein	4093	4722	+	KWF26607.1	hypothetical protein
INSDC	CP013425.1	GCA_001524625.2	Burkholderia savannae	MSMB0852	1406449	1407303	-	AOJ83794.1	hypothetical protein	1407783	1408418	-	AOJ83796.1	hypothetical protein
INSDC	QTQR01000002.1	GCA_003854335.1	Burkholderia seminalis	Bp8988	76982	77836	-	RQS84084.1	hypothetical protein	78322	78972	-	RQS84085.1	hypothetical protein
INSDC	JAAGPP010000040.1	GCA_017104975.1	Burkholderia sp. Ac-20344	Ac-20344	6103	6957	+	MBN3833156.1	hypothetical protein	4967	5617	+	MBN3833154.1	hypothetical protein
RefSeq	NZ_CAIRKT010000039.1	GCF_903879175.1	Burkholderia sp. AU31652	NA	17068	17922	-	WP_175021034.1	major capsid protein P2	18398	19048	-	WP_175021033.1	hypothetical protein
INSDC	CP086302.1	GCA_020843965.1	Burkholderia sp. B21-005	B21-005	1550360	1551154	+	UEP45636.1	major capsid protein P2	1549343	1549996	+	UEP45635.1	DUF87 domain-containing protein
INSDC	QTQG01000069.1	GCA_003853695.1	Burkholderia sp. Bp8995	Bp8995	5771	6625	+	RQS17488.1	hypothetical protein	4639	5289	+	RQS17487.1	hypothetical protein
INSDC	CP042179.1	GCA_005937855.2	Burkholderia sp. KBS0801	KBS0801	493255	494049	-	QDW54822.1	hypothetical protein	494412	495059	-	QDW54823.1	DUF87 domain-containing protein
INSDC	ML058624.1	GCA_003635165.1	Burkholderia sp. Nafp2/4-1b	Nafp2/4-1b	65442	66284	-	RKT99553.1	hypothetical protein	66772	67422	-	RKT99555.1	hypothetical protein
RefSeq	NZ_LMUN01000103.1	GCF_009765935.1	Burkholderia sp. S1	S1	142917	143921	-	WP_159003888.1	major capsid protein P2	144424	145023	-	WP_159003890.1	hypothetical protein
INSDC	LOUZ01000068.1	GCA_001523185.1	Burkholderia stagnalis	MSMB1136	5094	5915	-	KVC55108.1	hypothetical protein	6470	7111	-	KVC55109.1	hypothetical protein
INSDC	LOZT01000093.1	GCA_001527665.1	Burkholderia stagnalis	MSMB1135	5607	6401	-	KVN08510.1	hypothetical protein	6753	7397	-	KVN08511.1	hypothetical protein
INSDC	LPLT01000060.1	GCA_001533705.1	Burkholderia stagnalis	MSMB780WGS	115995	116789	+	KWK64053.1	hypothetical protein	114999	115643	+	KWK64052.1	hypothetical protein
INSDC	QTOH01000002.1	GCA_003853195.1	Burkholderia stagnalis	Bp9154	302258	303052	-	RQQ20794.1	hypothetical protein	303404	304048	-	RQQ20795.1	DUF87 domain-containing protein
INSDC	QTON01000033.1	GCA_003853215.1	Burkholderia stagnalis	Bp9123	25062	25856	-	RQQ78183.1	hypothetical protein	26961	27617	-	RQQ78185.1	hypothetical protein
INSDC	LOYQ01000032.1	GCA_001526385.1	Burkholderia territorii	MSMB1836	295780	296625	+	KVL36390.1	hypothetical protein	294680	295312	+	KVL36388.1	hypothetical protein
INSDC	LOVH01000039.1	GCA_001523405.1	Burkholderia ubonensis	MSMB1175	13630	14466	+	KVD19187.1	hypothetical protein	12526	13158	+	KVD19186.1	hypothetical protein
INSDC	LOVK01000016.1	GCA_001525715.1	Burkholderia ubonensis	MSMB1194	5336	6157	+	KVD37934.1	hypothetical protein	4314	4955	+	KVD37933.1	hypothetical protein
INSDC	LPFD01000026.1	GCA_001529705.1	Burkholderia ubonensis	MSMB1345WGS	113882	114703	-	KVW39462.1	hypothetical protein	115068	115709	-	KVW39463.1	hypothetical protein
INSDC	LPGE01000096.1	GCA_001536805.1	Burkholderia ubonensis	MSMB1530WGS	5964	6785	-	KVZ29100.1	hypothetical protein	7343	7984	-	KVZ29101.1	hypothetical protein
INSDC	LPJP01000036.1	GCA_001533145.1	Burkholderia ubonensis	MSMB19WGS	83560	84354	+	KWF19824.1	hypothetical protein	82564	83208	+	KWF19823.1	hypothetical protein
INSDC	MEAW01000011.1	GCA_001882385.1	Burkholderia ubonensis	MSMB0108	5729	6544	+	OJA63797.1	hypothetical protein	4797	5450	+	OJA63796.1	hypothetical protein
INSDC	MEBB01000144.1	GCA_001882755.1	Burkholderia ubonensis	MSMB0169	7291	8085	-	OJB11577.1	hypothetical protein	8437	9081	-	OJB11578.1	hypothetical protein
INSDC	MTJZ01000012.1	GCA_001957105.1	Burkholderia ubonensis	A21	337490	338284	+	OMG73124.1	hypothetical protein	336494	337138	+	OMG73123.1	hypothetical protein
INSDC	QTNT01000002.1	GCA_003853025.1	Burkholderia ubonensis	Bp9149	5037	5858	-	RQP46964.1	hypothetical protein	6223	6864	-	RQP46965.1	hypothetical protein
INSDC	JADVKH010000004.1	GCA_016505885.1	Burkholderia vietnamiensis	BC00020	92759	93580	-	MBJ9686054.1	hypothetical protein	93950	94591	-	MBJ9686055.1	hypothetical protein
INSDC	JAGSUZ010000002.1	GCA_018147135.1	Burkholderia vietnamiensis	AU34821	271355	272176	-	MBR8141574.1	hypothetical protein	272544	273185	-	MBR8141575.1	hypothetical protein
RefSeq	NZ_CADFFR010000003.1	GCF_902833625.1	Burkholderia vietnamiensis	BCC1172	235538	236359	-	WP_175899091.1	major capsid protein P2	236728	237327	-	WP_230939308.1	hypothetical protein
RefSeq	NZ_JAGSTU010000013.1	GCF_018148135.1	Burkholderia vietnamiensis	AU15076	149926	150747	-	WP_212199630.1	major capsid protein P2	151117	151716	-	WP_230939308.1	hypothetical protein
INSDC	MKTG01000060.1	GCA_001897615.1	Burkholderiales bacterium 68-10	NA	26750	27523	-	OJV54515.1	hypothetical protein	27845	28510	-	OJV54516.1	hypothetical protein
INSDC	FCOI02000013.1	GCA_001544795.2	Caballeronia temeraria	NA	159443	160237	+	SAK68241.1	hypothetical protein	158227	158883	+	SAK68229.1	AAA-like domain protein
INSDC	MEWP01000034.1	GCA_001775395.1	candidate division Zixibacteria bacterium RBG_16_53_22	NA	49	864	-	OGC95035.1	hypothetical protein	1133	1630	-	OGC95036.1	hypothetical protein
INSDC	MEWP01000128.1	GCA_001775395.1	candidate division Zixibacteria bacterium RBG_16_53_22	NA	906	1880	-	OGC91090.1	hypothetical protein	2016	2591	-	OGC91091.1	hypothetical protein
INSDC	MFPQ01000011.1	GCA_001782795.1	Candidatus Lindowbacteria bacterium RIFCSPLOWO2_02_FULL_62_12	NA	31237	32055	-	OGH63873.1	hypothetical protein	32452	33066	-	OGH63875.1	hypothetical protein
RefSeq	NZ_JH767547.1	GCF_000281085.1	Catenovulum agarivorans YM01	YM01	11495	12328	-	WP_016957945.1	major capsid protein P2	12629	13429	-	WP_016957947.1	hypothetical protein
INSDC	CP028475.1	GCA_003047105.1	Celeribacter baekdonensis	LH4	863748	864554	-	AVW90986.1	hypothetical protein	864914	865588	-	AVW90987.1	hypothetical protein
INSDC	NVWE01000003.1	GCA_002746135.1	Cellvibrionales bacterium	NA	134611	135465	-	PCJ37695.1	hypothetical protein	135757	136404	-	PCJ37696.1	hypothetical protein
INSDC	CP013233.1	GCA_001584165.1	Collimonas arenae	Ter10	2328641	2329489	-	AMP00162.1	hypothetical protein	2329814	2330512	-	AMP00164.1	hypothetical protein
INSDC	JAHKPR010000076.1	GCA_018860585.1	Colwellia sp. E2M01	E2M01	84794	85663	-	MBU2871974.1	hypothetical protein	85881	86609	-	MBU2871975.1	hypothetical protein
INSDC	CP079925.1	GCA_019355935.1	Comamonas sp. Y33R10-2	Y33R10-2	1584408	1585238	+	QXZ10959.1	hypothetical protein	1583505	1584116	+	QXZ10957.1	hypothetical protein
RefSeq	NZ_VOQU01000005.1	GCF_008121565.1	Comamonas sp. Z3	Z3	308484	309314	-	WP_148729375.1	major capsid protein P2	309619	310230	-	WP_222864298.1	hypothetical protein
INSDC	JABBCQ020000003.1	GCA_012844455.2	Comamonas suwonensis	EJ-4	328056	328886	+	MBI1623920.1	hypothetical protein	327140	327751	+	MBI1623918.1	hypothetical protein
INSDC	AWTM01000094.1	GCA_000761375.1	Comamonas thiooxydans	DS1	7809	8639	-	KGH20764.1	hypothetical protein	8944	9534	-	KGH20766.1	hypothetical protein
INSDC	LAVC01000047.1	GCA_000980855.1	Comamonas thiooxydans	KY3	9427	10257	+	KKI11976.1	hypothetical protein	8510	9121	+	KKI11975.1	hypothetical protein
RefSeq	NZ_QHJQ01000003.1	GCF_003185655.1	Coraliomargarita sinensis	WN38	458843	459667	+	WP_110130629.1	major capsid protein P2	457162	457677	+	WP_110130627.1	hypothetical protein
INSDC	QHJQ01000003.1	GCA_003185655.1	Coraliomargarita sinensis	WN38	458909	459667	+	PXA04823.1	hypothetical protein	457162	457677	+	PXA04821.1	hypothetical protein
INSDC	BK032494.1	NA	Corticoviridae sp.	NA	6090	6893	-	DAD55489.1	major capsid protein	7180	8079	-	DAD55490.1	NTPase
RefSeq	NZ_BBQM01000012.1	GCF_000876015.1	Cupriavidus basilensis	KF708	562740	563564	-	WP_059411694.1	major capsid protein P2	563910	564617	-	WP_059411695.1	hypothetical protein
RefSeq	NZ_SROX01000024.1	GCF_013141915.1	Cupriavidus necator	SHC 2-3	74169	74993	-	WP_171517973.1	major capsid protein P2	75337	76080	-	WP_216621474.1	type IV secretory system conjugative DNA transfer family protein
INSDC	JAIMCH010000001.1	GCA_019795235.1	Cupriavidus respiraculi	AU7532	81986	82810	-	MBY4945085.1	hypothetical protein	83170	83889	-	MBY4945086.1	type IV secretory system conjugative DNA transfer family protein
INSDC	JFJV02000213.1	GCA_000611145.2	Cupriavidus sp. SK-3	SK-3	39596	40420	-	KDP85615.1	hypothetical protein	40838	41473	-	KDP85616.1	hypothetical protein
INSDC	RCOG02000032.1	GCA_009663685.2	Cupriavidus sp. U2	U2	6890	7684	+	KAI3589316.1	hypothetical protein	5853	6599	+	KAI3589315.1	hypothetical protein
INSDC	REAW01000036.1	GCA_004293725.1	Curvibacter sp.	NA	52506	53357	-	TAH10519.1	hypothetical protein	53640	54296	-	TAH10520.1	hypothetical protein
RefSeq	NZ_CP031842.1	GCF_003441615.1	Dechloromonas sp. HYN0024	HYN0024	1555384	1556175	-	WP_117608654.1	major capsid protein P2	1556439	1556957	-	WP_162888647.1	hypothetical protein
INSDC	MAXS01000146.1	GCA_001751205.1	Desulfuromonadales bacterium C00003093	NA	2601	3395	-	OEU74972.1	hypothetical protein	3683	4177	-	OEU74974.1	hypothetical protein
INSDC	WWCK01000003.1	GCA_009857435.1	Duganella alba	FT55W	441056	441880	-	MYM67294.1	hypothetical protein	442155	442775	-	MYM67296.1	hypothetical protein
INSDC	WWCL01000002.1	GCA_009857835.1	Duganella fentianensis	FT93W	954818	955642	+	MYN45789.1	hypothetical protein	953934	954554	+	MYN45787.1	hypothetical protein
INSDC	WNKY01000001.1	GCA_009720825.1	Duganella radicis	KCTC 22382	392349	393173	+	MTV36277.1	hypothetical protein	391461	392081	+	MTV36275.1	hypothetical protein
RefSeq	NZ_JAHTGR010000016.1	GCF_019166075.1	Duganella sp. HSC-15S17	HSC-15S17	142561	143409	-	WP_217945289.1	major capsid protein P2	143887	144594	-	WP_229225091.1	hypothetical protein
RefSeq	NZ_VFIY01000004.1	GCF_006385175.1	Emcibacter nanhaiensis	MCCC 1A06723	470290	471120	-	WP_219845832.1	major capsid protein P2	471519	472175	-	WP_139938250.1	hypothetical protein
RefSeq	NZ_LASA01000157.1	GCF_001562015.1	Endozoicomonas arenosclerae	ab112	24007	24828	+	WP_153301794.1	major capsid protein P2	22866	23405	+	WP_172806908.1	hypothetical protein
RefSeq	NZ_LUKQ02000021.1	GCF_001647025.1	Endozoicomonas atrinae	WP70	18358	19170	-	WP_066014339.1	major capsid protein P2	19711	20379	-	WP_066014340.1	hypothetical protein
RefSeq	NZ_JOKG01000001.1	GCF_000722565.1	Endozoicomonas montiporae	LMG 24815	790342	791160	-	WP_145912583.1	major capsid protein P2	791600	792289	-	WP_051789315.1	hypothetical protein
INSDC	JAGHQT010000007.1	GCA_017744155.1	Endozoicomonas sp. G2_1	G2_1	46072	46923	+	MBO9490734.1	hypothetical protein	45215	45856	+	MBO9490733.1	hypothetical protein
RefSeq	NZ_KK211218.1	GCF_000621165.1	Enterovibrio calviensis DSM 14347	DSM 14347	417151	417972	-	WP_028025583.1	major capsid protein P2	418229	418996	-	WP_028025585.1	hypothetical protein
INSDC	LNTY01000034.1	GCA_001559595.1	Enterovibrio coralii	CAIM 912	4383	4919	-	KXF81202.1	hypothetical protein	8710	9363	-	KXF81207.1	hypothetical protein
INSDC	JAJGZH010000006.1	GCA_020806135.1	Enterovibrio norvegicus	10N.286.55.F9	160421	161245	+	MCC4796982.1	major capsid protein P2	159371	160135	+	MCC4796981.1	hypothetical protein
RefSeq	NZ_MCVR01000014.1	GCF_002872975.1	Enterovibrio norvegicus	10N.286.46.C3	44229	45053	+	WP_102309325.1	major capsid protein P2	43179	43943	+	WP_229491649.1	hypothetical protein
INSDC	JAHUTS010000002.1	GCA_019209835.1	Enterovibrio sp. NIFS-20-8	NIFS-20-8	100104	100946	-	MBV7296827.1	hypothetical protein	101207	101866	-	MBV7296828.1	type IV secretory system conjugative DNA transfer family protein
RefSeq	NZ_JMKS01000002.1	GCF_000685865.1	Exiguobacterium antarcticum DSM 14480	DSM 14480	7416	8483	+	WP_026829758.1	hypothetical protein	6447	7088	+	WP_026829757.1	hypothetical protein
INSDC	CP059262.1	GCA_013693875.1	Exiguobacterium profundum	NA	2155191	2156180	+	QLQ19052.1	hypothetical protein	2153456	2154007	-	QLQ19050.1	ATP-binding protein
INSDC	QXJB01000015.1	GCA_003598705.1	Exiguobacterium sp. RIT452	RIT452	6502	7569	-	RJO94696.1	cytoplasmic protein	7897	8538	-	RJO94697.1	ATP-binding protein
INSDC	JAHVHW010000007.1	GCA_019802055.1	Ferrimonas balearica	DP5N7-6	1256551	1257399	-	MBY5996902.1	hypothetical protein	1259233	1259970	-	MBY5996904.1	hypothetical protein
INSDC	SCUU01000151.1	GCA_004297065.1	Gallionellaceae bacterium	NA	5932	6768	-	TAJ76107.1	hypothetical protein	7087	7722	-	TAJ76108.1	hypothetical protein
INSDC	MGWX01000029.1	GCA_001802325.1	Gallionellales bacterium RIFCSPLOWO2_02_58_13	NA	5924	6754	+	OGT05251.1	hypothetical protein	4991	5623	+	OGT05250.1	hypothetical protein
INSDC	NVSB01000025.1	GCA_002401065.1	Gammaproteobacteria bacterium	NA	29229	30065	-	PCH95663.1	hypothetical protein	31106	31768	-	PCH95682.1	hypothetical protein
INSDC	NVVB01000109.1	GCA_002402085.1	Gammaproteobacteria bacterium	NA	1934	2722	+	PCJ11945.1	hypothetical protein	927	1628	+	PCJ11944.1	hypothetical protein
INSDC	NVVB01000116.1	GCA_002402085.1	Gammaproteobacteria bacterium	NA	6803	7639	+	PCJ11701.1	hypothetical protein	5837	6535	+	PCJ11700.1	hypothetical protein
RefSeq	NZ_ABEA03000188.1	GCF_000171235.2	Geminisphaera colitermitum TAV2	TAV2	54077	54898	-	WP_157837245.1	major capsid protein P2	55351	55887	-	WP_198529965.1	hypothetical protein
RefSeq	NZ_CP035691.1	GCF_009665295.1	Grimontia hollisae	2013V-1029	786916	787719	+	WP_154125001.1	major capsid protein P2	786003	786662	+	WP_154125000.1	type IV secretory system conjugative DNA transfer family protein
INSDC	UGHD01000002.1	GCA_900450715.1	Grimontia hollisae	NCTC11645	1959596	1960435	+	STO57453.1	Uncharacterised protein	1958676	1959335	+	STO57451.1	Type IV secretory pathway, VirB4 components
INSDC	FIZY01000006.1	GCA_900060185.1	Grimontia marina	CECT 8713	102062	102853	-	CZF79471.1	hypothetical protein	103080	103733	-	CZF79475.1	hypothetical protein
INSDC	CP007142.1	GCA_000940805.1	Gynuella sunshinyii YC6258	YC6258	4092086	4092952	-	AJQ95811.1	hypothetical Protein	4093259	4093876	-	AJQ95813.1	putative ATPase
RefSeq	NZ_WHMA01000001.1	GCF_010994375.1	Halomonas sp. NO4	NO4	123900	124709	+	WP_163557150.1	major capsid protein P2	122994	123650	+	WP_163557148.1	ATP-binding protein
RefSeq	NZ_CP018845.1	GCF_002025725.1	Herbaspirillum robiniae	AA6	1034416	1035264	+	WP_079214977.1	major capsid protein P2	1033224	1033937	+	WP_237772486.1	ATP-binding protein
RefSeq	NC_014323.1	GCF_000143225.1	Herbaspirillum seropedicae SmR1	SmR1	2697823	2698671	+	WP_013234343.1	major capsid protein P2	2696630	2697343	+	WP_041310724.1	hypothetical protein
INSDC	AJVC01000003.1	GCA_000261365.1	Herbaspirillum sp. GW103	GW103	1164828	1165631	-	EIJ47589.1	hypothetical protein	1165919	1166611	-	EIJ47591.1	hypothetical protein
INSDC	CCAE010000011.1	GCA_000723405.1	Hydrogenophaga intermedia	S1	89294	90121	-	CDN87493.1	hypothetical protein	90461	91069	-	CDN87495.1	hypothetical protein
INSDC	CP017311.1	GCA_000263795.2	Hydrogenophaga sp. PBC	PBC	2067245	2068081	-	AOS79223.1	hypothetical protein	2068357	2069025	-	AOS79224.1	hypothetical protein
INSDC	PKGB01000027.1	GCA_002848135.1	Hydrogenovibrio sp. SC-1	SC-1	14512	15300	-	PLA73512.1	hypothetical protein	15536	16156	-	PLA73513.1	hypothetical protein
INSDC	NVXB01000029.1	GCA_002746425.1	Hyphomicrobiales bacterium	NA	37807	38634	-	PCJ90943.1	hypothetical protein	38923	39597	-	PCJ90944.1	hypothetical protein
INSDC	CP058627.1	GCA_013403565.1	Chitinibacter bivalviorum	2T18	1005920	1006732	+	QLG87592.1	hypothetical protein	1004872	1005429	+	QLG87590.1	hypothetical protein
RefSeq	NZ_AUMS01000017.1	GCF_000430805.1	Chitinilyticum aquatile DSM 21506	DSM 21506	35425	36213	-	WP_034641071.1	major capsid protein P2	36480	37031	-	WP_051279384.1	hypothetical protein
RefSeq	NZ_SCOH01000069.1	GCF_005503445.1	Chitinivorax sp. B	B	3381	4175	-	WP_137940246.1	major capsid protein P2	4997	5611	-	WP_137940248.1	hypothetical protein
INSDC	MSDQ01000024.1	GCA_001937175.1	Chromohalobacter japonicus	SMB17	106532	107338	-	OLO11403.1	hypothetical protein	107612	108268	-	OLO11405.1	hypothetical protein
INSDC	MAQB02000003.1	GCA_001678745.2	Janthinobacterium lividum	ERGS5:01	16406	17230	-	OFJ47588.1	hypothetical protein	17512	18132	-	OFJ47590.1	hypothetical protein
INSDC	PGES01000001.1	GCA_002797895.1	Janthinobacterium sp. 67	67	1107472	1108296	+	PJJ17814.1	hypothetical protein	1106574	1107194	+	PJJ17812.1	hypothetical protein
RefSeq	NZ_LNCE01000015.1	GCF_001445815.1	Janthinobacterium sp. Ant5-2-1	Ant5-2-1 (purple)	6664	7464	-	WP_152988452.1	major capsid protein P2	7748	8449	-	WP_058048563.1	hypothetical protein
INSDC	CP014222.1	GCA_000969645.2	Janthinobacterium sp. B9-8	B9-8	1409876	1410670	-	AMC34238.1	hypothetical protein	1411028	1411702	-	AMC34239.1	hypothetical protein
INSDC	PDZO02000002.1	GCA_002735775.2	Janthinobacterium sp. BJB1	BJB1	375608	376432	+	PJC99793.1	hypothetical protein	374732	375277	+	PJD00041.1	hypothetical protein
INSDC	PDZI01000002.1	GCA_002735615.1	Janthinobacterium sp. BJB303	BJB303	371227	372051	+	PHV17920.1	hypothetical protein	370324	370944	+	PHV17919.1	hypothetical protein
INSDC	LRIC01000002.1	GCA_001758725.1	Janthinobacterium sp. HH106	HH106	531567	532391	-	OEZ93482.1	hypothetical protein	532726	533340	-	OEZ93484.1	hypothetical protein
RefSeq	NZ_LT607507.1	GCF_900095235.1	Janthinobacterium sp. UMAB-60	NA	6843	7643	+	WP_219137047.1	major capsid protein P2	5862	6563	+	WP_219137046.1	hypothetical protein
RefSeq	NZ_MTSY01000002.1	GCF_002118285.1	Kiloniella majae	SBRF1.10	135838	136677	-	WP_085908074.1	major capsid protein P2	136928	137566	-	WP_085908075.1	ATP-binding protein
INSDC	LAQL01000004.1	GCA_001026905.1	Kiloniella spongiae	MEBiC09566	26441	27250	-	KLN61312.1	hypothetical protein	27612	28274	-	KLN61313.1	hypothetical protein
INSDC	SNXE01000004.1	GCA_004362405.1	Kinneretia asaccharophila	DSM 25082	129340	130191	-	TDP09577.1	hypothetical protein	130481	131131	-	TDP09579.1	hypothetical protein
RefSeq	NZ_JAEVHF010000034.1	GCF_018263925.1	Kistimonas asteriae	KMD 001	6012	6833	+	WP_211831154.1	major capsid protein P2	5042	5713	+	WP_211831153.1	hypothetical protein
RefSeq	NZ_AQXF01000002.1	GCF_000375545.1	Kordiimonas gwangyangensis DSM 19435 = JCM 12864	DSM 19435	231589	232500	-	WP_020398995.1	hypothetical protein	232905	233582	-	WP_020398998.1	hypothetical protein
RefSeq	NZ_VTTH01000002.1	GCF_008831265.1	Lacisediminimonas profundi	CHu64-6-4	346957	347790	+	WP_151446721.1	major capsid protein P2	345986	346597	+	WP_151446720.1	hypothetical protein
RefSeq	NZ_VTTH01000002.1	GCF_008831265.1	Lacisediminimonas profundi	CHu64-6-4	357576	358397	-	WP_151446742.1	major capsid protein P2	358784	359515	-	WP_151446743.1	hypothetical protein
INSDC	SGWV01000008.1	GCA_004216565.1	Leptothrix mobilis	DSM 10617	193568	194395	+	RZS56719.1	hypothetical protein	192637	193335	+	RZS56717.1	hypothetical protein
INSDC	MCGG01000067.1	GCA_001746755.1	Magnetovibrio blakemorei	MV-1	54421	55278	-	OEJ64654.1	hypothetical protein	55541	56098	-	OEJ64655.1	hypothetical protein
INSDC	JABULX010000015.1	GCA_013328345.1	Marinifaba aquimaris	SM1970	35991	36827	+	NTS77339.1	hypothetical protein	34845	35666	+	NTS77338.1	hypothetical protein
RefSeq	NZ_JACDWW010000084.1	GCF_016464145.1	Marinobacter sp. bablab_jr008	bablab_jr008	6158	7021	-	WP_199453505.1	major capsid protein P2	7290	7925	-	WP_199453509.1	ATP-binding protein
INSDC	NHNK02000003.1	GCA_002173415.2	Marinomonas agarivorans	QM202	183144	183974	-	TBR44346.1	hypothetical protein	184246	184938	-	TBR44347.1	ATP-binding protein
RefSeq	NZ_CP061941.1	GCF_014805825.1	Marinomonas algicola	SM1966	3974418	3975281	-	WP_191601407.1	major capsid protein P2	3975587	3976279	-	WP_191601409.1	type IV secretory system conjugative DNA transfer family protein
RefSeq	NZ_LTAW01000003.1	GCF_001639725.1	Marinomonas atlantica	Cmf 18.22	145401	146264	-	WP_067096788.1	major capsid protein P2	146560	147174	-	WP_067096792.1	hypothetical protein
RefSeq	NZ_LTAW01000011.1	GCF_001639725.1	Marinomonas atlantica	Cmf 18.22	30692	31555	-	WP_067101840.1	major capsid protein P2	31853	32545	-	WP_067101842.1	ATP-binding protein
INSDC	QPJQ01000007.1	GCA_003337275.1	Marinomonas foliarum	CECT 7731	148057	148905	+	RCX07047.1	hypothetical protein	147104	147796	+	RCX07045.1	hypothetical protein
INSDC	MW618650.1	GCA_017348795.1	Marinomonas phage MfV	NA	4913	5785	-	QSM01482.1	major capsid protein	6081	6695	-	QSM01484.1	ATPase
INSDC	QKRA01000006.1	GCA_003362755.1	Marinomonas piezotolerans	YLB-05	139153	139950	+	RDL43713.1	hypothetical protein	138190	138882	+	RDL43712.1	ATP-binding protein
INSDC	JAEMNX010000022.1	GCA_016463975.1	Marinomonas sp. C1424	C1424	47640	48467	-	MBJ7539255.1	hypothetical protein	48736	49428	-	MBJ7539256.1	ATP-binding protein
INSDC	JSEN01000005.1	GCA_001624595.1	Marinomonas sp. SBI22	SBI22	233976	234836	-	KZM43090.1	hypothetical protein	235154	235768	-	KZM43091.1	hypothetical protein
INSDC	JAEMUI010000027.1	GCA_016461715.1	Marinomonas spartinae	USM8	37664	38452	+	MBJ7556555.1	hypothetical protein	36709	37395	+	MBJ7556554.1	hypothetical protein
INSDC	JPUR01000104.1	GCA_001321835.1	Marinosulfonomonas sp. PRT-SC04	NA	6780	7712	-	KPU84696.1	hypothetical protein	8977	9606	+	KPU84699.1	hypothetical protein
INSDC	CP028324.1	GCA_003028855.1	Massilia armeniaca	ZMN-3	3537741	3538592	-	AVR96898.1	hypothetical protein	3539072	3539782	-	AVR96899.1	hypothetical protein
INSDC	VLKW01000005.1	GCA_007830495.1	Massilia flava	CGMCC 1.10685	140735	141586	+	TWI46576.1	hypothetical protein	139552	140262	+	TWI46574.1	hypothetical protein
INSDC	FPBO01000018.1	GCA_900116645.1	Massilia namucuonensis	CGMCC 1.11014	159757	160554	+	SFU99614.1	hypothetical protein	158757	159449	+	SFU99596.1	hypothetical protein
INSDC	FPBO01000037.1	GCA_900116645.1	Massilia namucuonensis	CGMCC 1.11014	699	1496	-	SFV12809.1	hypothetical protein	1774	2466	-	SFV12820.1	hypothetical protein
RefSeq	NZ_CP086370.1	GCF_020865585.1	Massilia sp. HC52	HC52	3715183	3716034	+	WP_228892540.1	major capsid protein P2	3714053	3714676	+	WP_228892539.1	hypothetical protein
RefSeq	NZ_LMOJ01000001.1	GCF_001424165.1	Massilia sp. Leaf139	Leaf139	1271387	1272223	-	WP_056335627.1	major capsid protein P2	1272518	1273132	-	WP_156648739.1	hypothetical protein
RefSeq	NZ_JAAQOM010000013.1	GCF_011682055.1	Massilia sp. TW-1	TW-1	218915	219739	-	WP_166861774.1	major capsid protein P2	220075	220698	-	WP_208296300.1	hypothetical protein
RefSeq	NZ_CP029606.1	GCF_004136295.1	Methylibium sp. Pch-M	Pch-M	3850708	3851544	-	WP_129451968.1	major capsid protein P2	3851807	3852370	-	WP_165349721.1	hypothetical protein
RefSeq	NZ_LMDY01000001.1	GCF_001425905.1	Methylibium sp. Root1272	Root1272	579568	580404	-	WP_056314841.1	major capsid protein P2	580668	581231	-	WP_156466630.1	hypothetical protein
INSDC	NVVW01000024.1	GCA_002733505.1	Methylophaga sp.	NA	2922	3740	+	PHS23389.1	hypothetical protein	1844	2488	+	PHS23388.1	hypothetical protein
INSDC	AFHG01000036.1	GCA_000214035.3	Methyloversatilis universalis FAM5	FAM5	75778	76569	+	EGK72450.1	hypothetical protein	74632	75288	+	EGK72448.1	hypothetical protein
INSDC	QFNK01000110.1	GCA_003240795.1	Micavibrio aeruginosavorus	NA	1806	2627	-	PZO86538.1	hypothetical protein	2996	3658	-	PZO86539.1	hypothetical protein
INSDC	LC662921.1	NA	Moraxellaceae bacterium	NA	4052	4924	+	BDD44507.1	hypothetical protein 7	3146	3805	+	BDD44506.1	hypothetical protein 6
RefSeq	NZ_CP056120.1	GCF_018219415.1	Moritella sp. 36	36	4905360	4906166	-	WP_211677910.1	major capsid protein P2	4907231	4907833	-	WP_211680375.1	ATP-binding protein
RefSeq	NZ_FPLE01000085.1	GCF_900119985.1	Moritella viscosa	NA	10504	11310	+	WP_075532854.1	major capsid protein P2	9665	10321	+	WP_218587036.1	ATP-binding protein
INSDC	CP069370.1	GCA_019623905.1	Neotabrizicola shimadae	N10	1424312	1425304	-	QYZ71226.1	hypothetical protein	1426581	1427129	+	QYZ71229.1	hypothetical protein
INSDC	FRBV01000002.1	GCA_900142705.1	Nitrosospira sp. Nsp11	Nsp11	434871	435701	-	SHL45136.1	hypothetical protein	436021	436704	-	SHL45211.1	hypothetical protein
INSDC	OCMZ01000002.1	GCA_900215485.1	Nitrosovibrio sp. Nv4	Nv4	254570	255403	-	SOD41610.1	hypothetical protein	255789	256400	-	SOD41612.1	hypothetical protein
INSDC	MHDU01000077.1	GCA_001803635.1	Nitrospirae bacterium GWB2_47_37	NA	4953	5888	-	OGW22912.1	hypothetical protein	6692	7267	-	OGW22915.1	hypothetical protein
INSDC	LMHZ01000056.1	GCA_001428545.1	Noviherbaspirillum sp. Root189	Root189	120103	120891	+	KRB70491.1	hypothetical protein	119161	119772	+	KRB70490.1	hypothetical protein
INSDC	RBIG01000001.1	GCA_003633955.1	Oceanibaculum indicum	USBA 36	932590	933429	+	RKQ73104.1	hypothetical protein	931573	932247	+	RKQ73102.1	hypothetical protein
INSDC	JACJFM010000004.1	GCA_014164585.1	Oceanospirillum sp. D5	D5	126825	127694	+	MBB1485916.1	hypothetical protein	125748	126455	+	MBB1485914.1	ATP-binding protein
INSDC	FTOH01000007.1	GCA_900156675.1	Oleibacter marinus	DSM 24913	24563	25351	-	SIS98007.1	hypothetical protein	25643	26293	-	SIS98023.1	hypothetical protein
INSDC	JH660698.1	GCA_000243495.3	Opitutaceae bacterium TAV1	TAV1	4793727	4794563	+	EIQ00203.1	hypothetical protein	4792651	4793178	+	EIQ00200.1	hypothetical protein
INSDC	LXWT02000001.1	GCA_001653815.2	Opitutaceae bacterium TAV3	TAV3	1338915	1339757	+	RRK02584.1	hypothetical protein	1336980	1337543	+	RRK02582.1	hypothetical protein
INSDC	CP007053.1	GCA_000242935.3	Opitutaceae bacterium TAV5	TAV5	3891228	3892043	+	AHF94460.1	hypothetical protein	3889207	3889725	+	AHF91609.1	hypothetical protein
INSDC	BMDI01000001.1	GCA_014635705.1	Oxalicibacterium faecigallinarum	CCM 2767	658229	659059	-	GGI16905.1	hypothetical protein	659443	660051	-	GGI16909.1	hypothetical protein
INSDC	CP013480.3	GCA_001465545.3	Pandoraea norimbergensis	DSM 11628	2939753	2940574	-	ALS61856.1	hypothetical protein	2940931	2941551	-	ALS61857.1	hypothetical protein
INSDC	JAFKJH010000484.1	GCA_017306125.1	Pandoraea sp.	NA	1623	2391	+	MBN9114893.1	hypothetical protein	626	1246	+	MBN9114892.1	DUF87 domain-containing protein
INSDC	MKVU01000013.1	GCA_001899225.1	Pandoraea sp. 64-18	NA	157904	158698	+	OJY20749.1	hypothetical protein	156907	157527	+	OJY20748.1	hypothetical protein
INSDC	AQOU01000004.1	GCA_000389825.1	Pandoraea sp. SD6-2	SD6-2	108207	108998	-	EON15330.1	hypothetical protein	109372	109992	-	EON15332.1	hypothetical protein
INSDC	SNVI01000002.1	GCA_004402975.1	Paraburkholderia dipogonis	ICMP 19430	2991002	2991823	-	TFE41524.1	hypothetical protein	2992172	2992813	-	TFE41525.1	hypothetical protein
INSDC	SNVI01000008.1	GCA_004402975.1	Paraburkholderia dipogonis	ICMP 19430	250975	251796	-	TFE36545.1	hypothetical protein	252172	252813	-	TFE36546.1	hypothetical protein
INSDC	JACHBE010000007.1	GCA_014200165.1	Paraburkholderia fungorum	SEMIA 4056	413427	414221	-	MBB5543530.1	hypothetical protein	414618	415259	-	MBB5543532.1	DNA helicase HerA-like ATPase
INSDC	FUZX01000002.1	GCA_900168175.1	Paraburkholderia hospita	YR277	2412281	2413102	+	SKC92245.1	hypothetical protein	2411271	2411912	+	SKC92237.1	hypothetical protein
RefSeq	NZ_AXAO01000060.1	GCF_000472845.1	Paraburkholderia mimosarum STM 3621	STM 3621	5444	6265	+	WP_028214715.1	major capsid protein P2	4417	5058	+	WP_028214714.1	hypothetical protein
INSDC	CAJNBI010000010.1	GCA_905220955.1	Paraburkholderia nemoris	LMG 31840	141440	142453	+	CAE6746611.1	hypothetical protein	140309	140938	+	CAE6746560.1	hypothetical protein
INSDC	PNXY01000052.1	GCA_002879865.1	Paraburkholderia rhynchosiae	WSM 3937	5184	5978	-	PMS20668.1	hypothetical protein	6374	7024	-	PMS20669.1	hypothetical protein
INSDC	CAJQZC010000022.1	GCA_907164555.1	Paraburkholderia saeva	LMG 31841	5666	6457	-	CAG4928291.1	hypothetical protein	6874	7509	-	CAG4928305.1	hypothetical protein
INSDC	CP041025.1	GCA_006385135.1	Paremcibacter congregatus	ZYLT	1842370	1843215	+	QDE27269.1	hypothetical protein	1841352	1842011	+	QDE27268.1	hypothetical protein
INSDC	CP041025.1	GCA_006385135.1	Paremcibacter congregatus	ZYLT	1851705	1852550	-	QDE27286.1	hypothetical protein	1852927	1853586	-	QDE27287.1	hypothetical protein
INSDC	CP010610.1	GCA_002892025.1	Phaeobacter inhibens	P92	1662626	1663426	-	AUQ54264.1	hypothetical protein	1663844	1664482	-	AUQ54266.1	AAA-like domain protein
INSDC	RSEJ01000031.1	GCA_009910675.1	Photobacterium alginatilyticum	P03D4	31935	32786	-	NBI55459.1	hypothetical protein	34374	35030	-	NBI55461.1	DUF87 domain-containing protein
INSDC	BBMN01000001.1	GCA_000755345.1	Photobacterium aphoticum	JCM 19237	713276	714109	+	GAL02949.1	outer membrane receptor protein	710753	711418	+	GAL02945.1	hypothetical protein
INSDC	LDOV01000010.1	GCA_001029435.1	Photobacterium aphoticum	DSM 25995	505542	506375	+	KLV01993.1	membrane protein	503503	504105	+	KLV02174.1	ATPase
INSDC	LDOT01000068.1	GCA_001029445.1	Photobacterium aquae	CGMCC 1.12159	2787	3532	+	KLV00281.1	membrane protein	1115	1717	+	KLV00282.1	ATPase
INSDC	LDOT01000074.1	GCA_001029445.1	Photobacterium aquae	CGMCC 1.12159	3200	4036	+	KLU99766.1	membrane protein	1115	1717	+	KLU99767.1	ATPase
INSDC	JACYTP010000005.1	GCA_014841115.1	Photobacterium arenosum	CAU 1568	269647	270546	-	MBD8513161.1	hypothetical protein	270801	271583	-	MBD8513162.1	hypothetical protein
INSDC	LZFH01000068.1	GCA_001676145.1	Photobacterium damselae	GCSL-P85	130961	131758	+	OBU38815.1	hypothetical protein	130025	130711	+	OBU38814.1	hypothetical protein
INSDC	JABXYE010000033.1	GCA_013377605.1	Photobacterium damselae subsp. damselae	CDC-1421-81	26050	26877	-	NVO73220.1	hypothetical protein	27138	27845	-	NVO73221.1	ATP-binding protein
RefSeq	NZ_LZFN01000126.1	GCF_001729115.1	Photobacterium damselae subsp. damselae	A-162	4157	4990	-	WP_069531268.1	major capsid protein P2	5243	5950	-	WP_081327282.1	type IV secretory system conjugative DNA transfer family protein
INSDC	PVXF01000018.1	GCA_003004585.1	Photobacterium damselae subsp. damselae	940804-1/1	26288	27115	-	PSB81804.1	hypothetical protein	27376	28083	-	PSB81805.1	hypothetical protein
INSDC	PVXH01000045.1	GCA_003004595.1	Photobacterium damselae subsp. damselae	206328-2	22578	23375	+	PSB89065.1	hypothetical protein	21590	22294	+	PSB89064.1	hypothetical protein
INSDC	VAND01000055.1	GCA_005819835.1	Photobacterium damselae subsp. damselae	144bp-OG3	36421	37218	+	TLS70785.1	hypothetical protein	35485	36171	+	TLS70784.1	ATP-binding protein
INSDC	PYMJ01000010.1	GCA_003025615.1	Photobacterium frigidiphilum	JCM 12947	4320	5153	-	PSU48272.1	hypothetical protein	7570	8172	-	PSU48421.1	ATPase
INSDC	CP005974.1	GCA_000940995.1	Photobacterium gaetbulicola Gung47	Gung47	2211864	2212697	+	AJR08665.1	putative outer membrane receptor protein	2208479	2209081	+	AJR08662.1	hypothetical protein
INSDC	CP071326.1	GCA_017329545.1	Photobacterium ganghwense	C2.2	995161	995994	+	QSV17325.1	hypothetical protein	993816	994418	+	QSV17419.1	ATP-binding protein
INSDC	WXWW01000030.1	GCA_009904585.1	Photobacterium halotolerans	P46_P4S1P180	4212	5111	-	NAW63897.1	hypothetical protein	5366	6148	-	NAW63898.1	hypothetical protein
INSDC	WXWW01000078.1	GCA_009904585.1	Photobacterium halotolerans	P46_P4S1P180	4938	5780	-	NAW64523.1	hypothetical protein	6038	6697	-	NAW64524.1	ATP-binding protein
RefSeq	NZ_KE384322.1	GCF_000425165.1	Photobacterium halotolerans DSM 18316	DSM 18316	269925	270824	+	WP_027253757.1	major capsid protein P2	268888	269670	+	WP_027253755.1	hypothetical protein
INSDC	RJLM01000005.1	GCA_004104355.1	Photobacterium chitinilyticum	BEI247	324713	325564	+	RWX54978.1	hypothetical protein	322460	323062	+	RWX55114.1	ATP-binding protein
INSDC	PYOC01000003.1	GCA_003026215.1	Photobacterium indicum	ATCC 19614	10818	11651	+	PSV47300.1	hypothetical protein	8792	9394	+	PSV47731.1	ATPase
INSDC	LZFC01000027.1	GCA_001676215.1	Photobacterium kishitanii	GCSL-P48	16129	16938	-	OBU24957.1	hypothetical protein	17150	17821	-	OBU24958.1	hypothetical protein
INSDC	MJIL01000095.1	GCA_001939735.1	Photobacterium proteolyticum	13-12	149716	150567	-	OLQ71213.1	hypothetical protein	150836	151507	-	OLQ71214.1	ATPase
INSDC	MJIL01000098.1	GCA_001939735.1	Photobacterium proteolyticum	13-12	39638	40444	+	OLQ70313.1	hypothetical protein	38582	39352	+	OLQ70312.1	hypothetical protein
RefSeq	NZ_QZMS01000011.1	GCF_003614885.1	Photobacterium salinisoli	LAM9072	17298	18092	-	WP_120512000.1	major capsid protein P2	18328	18969	-	WP_120512001.1	ATP-binding protein
RefSeq	NZ_QZMS01000011.1	GCF_003614885.1	Photobacterium salinisoli	LAM9072	4729	5586	+	WP_120511979.1	major capsid protein P2	3777	4436	+	WP_120511978.1	ATP-binding protein
INSDC	JAGSOZ010000021.1	GCA_019204055.1	Photobacterium sp. WH24	WH24	44653	45552	+	MBV7264113.1	hypothetical protein	43616	44398	+	MBV7264112.1	hypothetical protein
INSDC	JAKLTF010000005.1	GCA_022014375.1	Photobacterium sp. WH80	WH80	269714	270613	-	MCG2844360.1	major capsid protein P2	270868	271650	-	MCG2844361.1	hypothetical protein
INSDC	PYLZ01000021.1	GCA_003026435.1	Photobacterium swingsii	DSM 24669	26128	26955	-	PSW19106.1	hypothetical protein	27201	27860	-	PSW19107.1	ATPase
INSDC	VOPW01000001.1	GCA_007994965.1	Piscinibacter aquaticus	KACC 15278	1795944	1796804	-	TXC66027.1	hypothetical protein	1797175	1797831	-	TXC66028.1	hypothetical protein
INSDC	MHYD01000052.1	GCA_001824645.1	Planctomycetes bacterium RBG_13_46_10	NA	1307	2176	+	OHB60882.1	hypothetical protein	9993	10559	+	OHB60898.1	hypothetical protein
INSDC	JAHVIX010000003.1	GCA_019801505.1	Priestia flexa	TN35-1	282254	283087	-	MBY6095130.1	hypothetical protein	283385	284074	-	MBY6095131.1	hypothetical protein
INSDC	CAZU010000021.1	GCA_000432275.1	Proteobacteria bacterium CAG:495	NA	4966	5898	-	CCZ29984.1	unknown	6140	6817	-	CCZ29986.1	uncharacterized protein
INSDC	PNBW01000038.1	GCA_005887285.1	Pseudoalteromonas aurantia	S3895	33436	34293	+	TMO75326.1	hypothetical protein	32217	32921	+	TMO75325.1	hypothetical protein
INSDC	PNBX01000106.1	GCA_005887355.1	Pseudoalteromonas aurantia	S3790	5064	5918	+	TMO64435.1	hypothetical protein	3858	4565	+	TMO64434.1	hypothetical protein
INSDC	AQGV01000012.1	GCA_014858725.1	Pseudoalteromonas aurantia 208	208	2451176	2452006	-	MBE0369228.1	hypothetical protein	2452246	2453034	-	MBE0369230.1	hypothetical protein
INSDC	AHBZ03000021.1	GCA_000238375.4	Pseudoalteromonas citrea	DSM 8771	497258	498088	-	KAF7770084.1	hypothetical protein	498572	499279	-	KAF7770087.1	hypothetical protein
RefSeq	NZ_JH650742.1	GCF_000259115.1	Pseudoalteromonas flavipulchra JG1	JG1	279805	280614	-	WP_010605421.1	major capsid protein P2	281196	281846	-	WP_010605423.1	ATP-binding protein
RefSeq	NZ_JH650745.1	GCF_000259115.1	Pseudoalteromonas flavipulchra JG1	JG1	261435	262277	+	WP_010606456.1	major capsid protein P2	259444	260118	+	WP_010606454.1	hypothetical protein
INSDC	SEUK01000048.1	GCA_008370235.1	Pseudoalteromonas fuliginea	PS42	43422	44231	-	KAA1160618.1	hypothetical protein	44483	45136	-	KAA1160619.1	hypothetical protein
INSDC	PNCO02000001.1	GCA_005886105.2	Pseudoalteromonas galatheae	S4498	1704485	1705294	+	NKC18665.1	capsid protein	1702764	1703414	+	NKC18662.1	hypothetical protein
RefSeq	NZ_LJTC01000010.1	GCF_001306915.1	Pseudoalteromonas lipolytica	UCD-48B	90362	91171	-	WP_054553857.1	major capsid protein P2	91654	92472	-	WP_054553859.1	hypothetical protein
INSDC	JPWZ01000033.1	GCA_001634065.1	Pseudoalteromonas luteoviolacea	NCIMB 2035	141997	142836	-	KZX00947.1	membrane protein	143614	144321	-	KZX00949.1	hypothetical protein
INSDC	AUXT01000173.1	GCA_001625595.1	Pseudoalteromonas luteoviolacea NCIMB 1942	NCIMB 1942	39842	40687	-	KZN45969.1	capsid protein	40933	41721	-	KZN46006.1	hypothetical protein
RefSeq	NZ_WEIA01000034.1	GCF_012641725.1	Pseudoalteromonas maricaloris	LMG 19692	3549	4394	-	WP_193522642.1	major capsid protein P2	4653	5444	-	WP_193522643.1	hypothetical protein
INSDC	MG966533.1	GCA_002997855.1	Pseudoalteromonas phage Cr39582	NA	5547	6356	+	AVJ51875.1	major capsid protein	4705	5295	+	AVJ51873.1	structural protein
INSDC	MK424903.1	GCA_004347065.1	Pseudoalteromonas phage GXT1010	NA	10338	11147	+	QBJ00820.1	hypothetical protein	9290	10093	+	QBJ00819.1	hypothetical protein
INSDC	AF155037.1	GCA_000840405.1	Pseudoalteromonas phage PM2	NA	5523	6332	+	AAD43549.1	major capsid protein P2	4615	5271	+	AAD43560.4	structural protein P9
INSDC	PNCM01000002.1	GCA_005887275.1	Pseudoalteromonas phenolica	S1189	36368	37204	+	TMP84173.1	hypothetical protein	34366	35070	+	TMP84169.1	hypothetical protein
INSDC	CP021646.1	GCA_002208135.1	Pseudoalteromonas piscicida	DE2-B	1776967	1777812	-	ASD67036.1	hypothetical protein	1778096	1778896	-	ASD67037.1	hypothetical protein
INSDC	CP031759.1	GCA_003429305.1	Pseudoalteromonas piscicida	DE1-A	2030371	2031216	-	AXQ97965.1	capsid protein	2031477	2032268	-	AXQ97966.1	hypothetical protein
RefSeq	NZ_CP021646.1	GCF_002208135.1	Pseudoalteromonas piscicida	DE2-B	3655898	3656464	-	WP_232003105.1	major capsid protein P2	3656705	3657493	-	WP_223191951.1	ATP-binding protein
RefSeq	NZ_CP031761.1	GCF_003429325.1	Pseudoalteromonas piscicida	DE2-A	3656054	3656437	-	WP_223191950.1	major capsid protein P2	3656678	3657466	-	WP_223191951.1	ATP-binding protein
INSDC	AQHH01000016.1	GCA_014925355.1	Pseudoalteromonas prydzensis ACAM 620	ACAM 620	372018	372827	+	MBE0378989.1	hypothetical protein	370747	371397	+	MBE0378985.1	hypothetical protein
INSDC	AP021846.1	GCA_009176705.1	Pseudoalteromonas sp. A25	A25	491530	492339	+	BBN80449.1	hypothetical protein	490500	491288	+	BBN80448.1	hypothetical protein
INSDC	MBQA01000076.1	GCA_001709235.1	Pseudoalteromonas sp. BMB	BMB	64437	65279	-	ODB41076.1	hypothetical protein	66616	67287	-	ODB41078.1	hypothetical protein
INSDC	JAKGBC010000003.1	GCA_021532565.1	Pseudoalteromonas sp. DL2-H1	DL2-H1	192451	193260	-	MCF2923754.1	major capsid protein P2	193501	194289	-	MCF2923755.1	ATP-binding protein
INSDC	NHNM01000002.1	GCA_002591815.1	Pseudoalteromonas sp. GCY	GCY	207270	208079	-	PHI38845.1	capsid protein	208662	209450	-	PHI38847.1	hypothetical protein
RefSeq	NZ_CP068023.1	GCF_016695175.1	Pseudoalteromonas sp. GCY	GCY	3722383	3723192	-	WP_099030748.1	major capsid protein P2	3723434	3724222	-	WP_223191951.1	ATP-binding protein
INSDC	FUKV01000029.1	GCA_900163875.1	Pseudoalteromonas sp. JB197	JB197	6353	7246	+	SJN25470.1	Outer membrane receptor protein	5242	5934	+	SJN25450.1	hypothetical protein
INSDC	NRGZ01000001.1	GCA_002332205.1	Pseudoalteromonas sp. JB197	JB197	1306782	1307636	-	PCC14545.1	hypothetical protein	1308094	1308786	-	PCC12904.1	hypothetical protein
INSDC	CP047240.1	GCA_018141365.1	Pseudoalteromonas sp. M8	M8	1710941	1711783	+	QUI70517.1	hypothetical protein	1708936	1709610	+	QUI70515.1	hypothetical protein
RefSeq	NZ_SGBT01000002.1	GCF_004195145.1	Pseudoalteromonas sp. MEBiC 03485	MEBiC 03485	62054	62863	+	WP_130052381.1	major capsid protein P2	60663	61451	+	WP_205987946.1	hypothetical protein
RefSeq	NZ_CM009129.1	GCF_002863625.1	Pseudoalteromonas sp. MelDa3	MelDa3	5506	6315	-	WP_121953433.1	major capsid protein P2	7480	8286	-	WP_180961358.1	hypothetical protein
INSDC	JAGJEK010000002.1	GCA_018101015.1	Pseudoalteromonas sp. MMG005	MMG005	135413	136243	+	MBQ4844406.1	capsid protein	134385	135173	+	MBQ4844405.1	hypothetical protein
INSDC	JAGJEE010000001.1	GCA_018100885.1	Pseudoalteromonas sp. MMG013	MMG013	317955	318767	+	MBQ4860342.1	capsid protein	316227	316880	+	MBQ4860339.1	ATP-binding protein
RefSeq	NZ_AKXJ01000004.1	GCF_000276645.1	Pseudoalteromonas sp. NJ631	NJ631	179262	180071	+	WP_017217396.1	major capsid protein P2	177668	178318	+	WP_017217393.1	hypothetical protein
INSDC	LJSO01000001.1	GCA_001399985.1	Pseudoalteromonas sp. P1-8	P1-8	471782	472591	+	KPW04945.1	hypothetical protein	470467	471276	+	KPW04943.1	AAA-like domain protein
INSDC	PNDS01000096.1	GCA_005886535.1	Pseudoalteromonas sp. S2755	S2755	3704	4513	+	TMN34916.1	capsid protein	2472	3122	+	TMN34914.1	hypothetical protein
INSDC	CP041327.1	GCA_013394125.1	Pseudoalteromonas sp. Scap25	Scap25	1694919	1695728	-	QLE81441.1	capsid protein	1696337	1697143	-	QLE81443.1	hypothetical protein
RefSeq	NZ_BCAI01000017.1	GCF_001293805.1	Pseudoalteromonas sp. SW0106-04	SW0106-04	46833	47642	-	WP_053911638.1	major capsid protein P2	48119	48778	-	WP_053911640.1	type IV secretory system conjugative DNA transfer family protein
RefSeq	NZ_PQBX01000006.1	GCF_002964625.1	Pseudoalteromonas sp. T1lg21	T1lg21	5958	6767	-	WP_105180547.1	major capsid protein P2	7004	7660	-	WP_105180548.1	hypothetical protein
INSDC	CP045418.1	GCA_009363775.1	Pseudoalteromonas sp. THAF3	THAF3	1621761	1622570	+	QFU04873.1	hypothetical protein	1620420	1621079	+	QFU04869.1	AAA-like domain protein
RefSeq	NZ_LITK01000001.1	GCF_001298405.1	Pseudoalteromonas undina	UCD-SED8	472251	473060	-	WP_054200921.1	major capsid protein P2	473321	474124	-	WP_054200922.1	hypothetical protein
INSDC	CP049037.1	GCA_011040495.1	Pseudohalocynthiibacter aestuariivivens	RR4-35	475565	476365	-	QIE44462.1	hypothetical protein	476726	477439	-	QIE44463.1	hypothetical protein
INSDC	BMIY01000015.1	GCA_014642795.1	Pseudohongiella nitratireducens	CGMCC 1.15425	29673	30506	-	GFZ83956.1	hypothetical protein	30908	31555	-	GFZ84008.1	hypothetical protein
INSDC	PGTD01000023.1	GCA_002786285.1	Pseudooceanicola antarcticus	Ar-45	150041	150853	-	PJE25768.1	hypothetical protein	151255	151896	-	PJE25769.1	DUF87 domain-containing protein
INSDC	JAJQRG010000003.1	GCA_021228235.1	Pseudophaeobacter flagellatus	MA21411-1	443677	444624	+	MCD9147864.1	hypothetical protein	441967	442545	-	MCD9147862.1	ATP-binding protein
RefSeq	NZ_OMPG01000016.1	GCF_900312785.1	Pseudovibrio ascidiaceicola	NA	240726	241565	+	WP_109314993.1	major capsid protein P2	239666	240328	+	WP_109314992.1	ATP-binding protein
RefSeq	NZ_LLWC01000003.1	GCF_001561995.1	Pseudovibrio hongkongensis	UST20140214-015B	76699	77553	-	WP_156453215.1	major capsid protein P2	77901	78557	-	WP_068310164.1	ATP-binding protein
RefSeq	NZ_LMCI01000038.1	GCF_001623145.1	Pseudovibrio sp. W64	W64	474801	475622	-	WP_063304546.1	major capsid protein P2	475968	476672	-	WP_193757826.1	DUF87 domain-containing protein
INSDC	PJBZ01000047.1	GCA_002835995.1	Psychromonas sp. Urea-02u-13	Urea-02u-13	41817	42662	-	PKG39706.1	hypothetical protein	42969	43628	-	PKG39707.1	ATPase
INSDC	JAHFZH010000023.1	GCA_018603815.1	Ralstonia pickettii	NCTR106	63365	64369	-	MBT2180496.1	hypothetical protein	64830	65456	-	MBT2180498.1	hypothetical protein
INSDC	MCGA01000012.1	GCA_001699795.1	Ralstonia pickettii	H2Cu2	24683	25477	+	OCS48834.1	hypothetical protein	23635	24378	+	OCS48833.1	hypothetical protein
INSDC	QGAO01000005.1	GCA_019641695.1	Ralstonia pickettii	093350054-1	52573	53577	-	MBX3777362.1	hypothetical protein	53990	54685	-	MBX3777364.1	hypothetical protein
INSDC	WJYN01000010.1	GCA_009668005.1	Ralstonia pickettii	PSLESD1	72006	73010	+	MRT01136.1	hypothetical protein	70923	71546	+	MRT01135.1	hypothetical protein
INSDC	FOWV01000011.1	GCA_900115545.1	Ralstonia sp. NFACC01	NFACC01	52644	53438	+	SFQ19211.1	hypothetical protein	51595	52338	+	SFQ19180.1	hypothetical protein
INSDC	VKAD01000002.1	GCA_008041945.1	Reinekea thalattae	SSH23	290433	291308	+	TXR52061.1	hypothetical protein	289537	290166	+	TXR52060.1	hypothetical protein
INSDC	PDRY01000016.1	GCA_002748265.1	Rhodobacterales bacterium	NA	224760	225572	-	PIE10513.1	hypothetical protein	225945	226646	-	PIE10514.1	hypothetical protein
INSDC	CP030277.1	GCA_003330885.1	Rhodobiaceae bacterium	SMS8	982815	983639	-	AWZ00522.1	hypothetical protein	983999	984652	-	AWZ00525.1	hypothetical protein
INSDC	WIXJ01000002.1	GCA_009617575.1	Rhodocyclus tenuis	DSM 110	65515	66324	-	MQY50837.1	hypothetical protein	66730	67368	-	MQY50838.1	hypothetical protein
INSDC	SCTM01000064.1	GCA_004297485.1	Rhodospirillaceae bacterium	NA	1	288	-	TAL03670.1	hypothetical protein	624	1274	-	TAL03671.1	hypothetical protein
INSDC	NIOF01000019.1	GCA_002205645.1	Roseateles aquatilis	CCUG 48205	105253	106104	+	OWQ83838.1	hypothetical protein	114417	115553	+	OWQ83854.1	hypothetical protein
INSDC	JAGPZY010000009.1	GCA_021405425.1	Ruegeria pomeroyi	HKCCM208	48726	49541	+	MCE8508342.1	hypothetical protein	47722	48390	+	MCE8508341.1	ATP-binding protein
INSDC	WWCX01000041.1	GCA_009857655.1	Rugamonas sp. FT81W	FT81W	43215	44009	-	MYM96244.1	hypothetical protein	44317	44946	-	MYM96245.1	hypothetical protein
INSDC	BMXR01000004.1	GCA_014651855.1	Saccharospirillum salsuginis	KCTC 22169	271672	272520	+	GGX52299.1	hypothetical protein	270718	271335	+	GGX52284.1	hypothetical protein
INSDC	CP029347.1	GCA_003143555.1	Saliniradius amylolyticus	HMF8227	1552224	1553054	+	AWL11926.1	hypothetical protein	1551185	1551976	+	AWL11924.1	hypothetical protein
INSDC	MUFE01000004.1	GCA_001995415.1	Salinivibrio sp. AR647	AR647	65389	66207	-	OOE92843.1	hypothetical protein	66463	67119	-	OOE92844.1	ATPase
INSDC	MUFO01000024.1	GCA_001995345.1	Salinivibrio sp. IB872	IB872	7832	8653	-	OOF25727.1	hypothetical protein	8911	9567	-	OOF25728.1	ATPase
INSDC	LAQR01000048.1	GCA_000968645.1	Salinivibrio sp. KP-1	KP-1	502845	503663	-	KKA43751.1	membrane protein	503918	504574	-	KKA43752.1	ATPase
INSDC	MUFL01000066.1	GCA_001995355.1	Salinivibrio sp. PR919	PR919	15682	16500	+	OOF11766.1	hypothetical protein	14768	15424	+	OOF11765.1	ATPase
INSDC	NVVJ01000058.1	GCA_002402175.1	SAR86 cluster bacterium	NA	8340	9158	+	PCJ22528.1	hypothetical protein	7475	8086	+	PCJ22527.1	hypothetical protein
INSDC	NVWI01000003.1	GCA_002746215.1	SAR86 cluster bacterium	NA	42657	43484	-	PCJ42091.1	hypothetical protein	43736	44293	-	PCJ42092.1	hypothetical protein
INSDC	AP024612.1	GCA_019670585.1	Shewanella algae	TUM17378	2445978	2446796	-	BCV40849.1	hypothetical protein	2447030	2447686	-	BCV40851.1	hypothetical protein
INSDC	JADZHU010000016.1	GCA_017580585.1	Shewanella algae	CCUG-15259	778813	779631	-	MBO2687985.1	hypothetical protein	779880	780581	-	MBO2687986.1	hypothetical protein
INSDC	JADZHY010000017.1	GCA_017580685.1	Shewanella algae	CCUG-526	482761	483591	-	MBO2692150.1	hypothetical protein	483830	484531	-	MBO2692151.1	hypothetical protein
INSDC	LUCP01000030.1	GCA_007595095.1	Shewanella algae	SYT1	15258	16076	-	TVK95024.1	hypothetical protein	16310	16966	-	TVK95025.1	hypothetical protein
INSDC	RXNV01000002.1	GCA_003966265.1	Shewanella atlantica	HAW-EB5	470680	471486	+	RTR33522.1	hypothetical protein	467759	468382	+	RTR33519.1	hypothetical protein
INSDC	LWED01000016.1	GCA_001620325.1	Shewanella baltica	M1	96450	97250	+	KZK70283.1	hypothetical protein	94559	95224	+	KZK70281.1	hypothetical protein
INSDC	BMKO01000001.1	GCA_014644375.1	Shewanella carassii	CGMCC 1.16033	328829	329647	-	GGE65517.1	hypothetical protein	329881	330537	-	GGE65528.1	hypothetical protein
INSDC	MCBT01000048.1	GCA_001735525.1	Shewanella colwelliana	CSB03KR	381607	382449	-	OEG72319.1	hypothetical protein	382798	383490	-	OEG72320.1	hypothetical protein
INSDC	SLWF01000044.1	GCA_004342405.1	Shewanella fodinae	74A	4936	5769	+	TCN77710.1	hypothetical protein	3965	4654	+	TCN77709.1	hypothetical protein
INSDC	BMPZ01000006.1	GCA_014647855.1	Shewanella gelidii	JCM 30804	175278	176120	+	GGI85900.1	hypothetical protein	174253	174945	+	GGI85894.1	hypothetical protein
RefSeq	NZ_BALM01000032.1	GCF_000614975.1	Shewanella marina JCM 15074	JCM 15074	37565	38383	+	WP_025822960.1	major capsid protein P2	35281	35904	+	WP_025822956.1	hypothetical protein
INSDC	CP036200.1	GCA_004295345.1	Shewanella maritima	D4-2	7040	7879	+	QBF81263.1	hypothetical protein	6045	6737	+	QBF81262.1	hypothetical protein
INSDC	CP080633.1	GCA_019599085.1	Shewanella putrefaciens	YZ08	2462808	2463608	-	QYX66812.1	hypothetical protein	2464849	2465514	-	QYX66814.1	hypothetical protein
RefSeq	NZ_CP066369.1	GCF_016406305.1	Shewanella putrefaciens	CGMCC-1.6515	2275300	2276100	+	WP_198783443.1	major capsid protein P2	2273374	2274039	+	WP_198783441.1	hypothetical protein
INSDC	CP000821.1	GCA_000018025.1	Shewanella sediminis HAW-EB3	HAW-EB3	2656343	2657161	+	ABV36806.1	hypothetical protein	2655292	2655993	+	ABV36805.1	conserved hypothetical protein
INSDC	JADWMP020000037.1	GCA_015767295.2	Shewanella sp. DW31	DW31	22158	22958	-	MBI1676959.1	hypothetical protein	24279	24944	-	MBI1676961.1	hypothetical protein
INSDC	CP080419.1	GCA_019457595.1	Shewanella sp. FJAT-53749	FJAT-53749	2143562	2144413	-	QYK03132.1	hypothetical protein	2144716	2145411	-	QYK03133.1	hypothetical protein
INSDC	JAHKQX010000005.1	GCA_019345515.1	Shewanella sp. NKUCC06_TVS	NKUCC06_TVS	29931	30731	+	MBW3530674.1	hypothetical protein	28063	28734	+	MBW3530672.1	hypothetical protein
INSDC	CP041329.1	GCA_013394145.1	Shewanella sp. Scap07	Scap07	2520301	2521116	-	QLE85570.1	hypothetical protein	2521355	2522056	-	QLE85571.1	hypothetical protein
INSDC	JACJDX010000007.1	GCA_014163775.1	Shewanella sp. SR43-8	SR43-8	228503	229336	-	MBB1322123.1	hypothetical protein	229631	230320	-	MBB1322124.1	hypothetical protein
INSDC	JAAIKQ010000017.1	GCA_012263345.1	Shewanella sp. WXL01	WXL01	6011	6841	+	NKF52787.1	hypothetical protein	5105	5767	+	NKF52786.1	ATP-binding protein
INSDC	VOQB01000006.1	GCA_009377275.1	Shewanella sp. YLB-07	YLB-07	266023	266841	+	MPY23918.1	hypothetical protein	263335	263967	+	MPY23915.1	hypothetical protein
INSDC	LVDQ01000001.1	GCA_007595285.1	Shewanella xiamenensis	ZYW6	422885	423685	-	TVL36221.1	hypothetical protein	424989	425654	-	TVL36223.1	hypothetical protein
INSDC	BMLX01000001.1	GCA_014645535.1	Silvimonas iriomotensis	CGMCC 1.8859	919013	919210	-	GGP18915.1	hypothetical protein	919679	920086	-	GGP18917.1	hypothetical protein
INSDC	JACHHN010000002.1	GCA_014202765.1	Silvimonas terrae	DSM 18233	578111	578428	+	MBB5190679.1	hypothetical protein	576447	577118	+	MBB5190676.1	hypothetical protein
INSDC	CP027669.1	GCA_003008595.1	Simplicispira suum	SC1-8	3623126	3623917	-	AVO42732.1	hypothetical protein	3624198	3624830	-	AVO42733.1	hypothetical protein
INSDC	PSNW01000010.1	GCA_002930645.1	Solimonas fluminis	HR-BB	83154	83978	+	PPE72722.1	hypothetical protein	81595	82230	+	PPE72720.1	hypothetical protein
INSDC	JAFBBD010000014.1	GCA_016906995.1	Spongiibacter marinus	DSM 17750	14613	15458	-	MBM7424992.1	hypothetical protein	15740	16378	-	MBM7424994.1	DNA helicase HerA-like ATPase
INSDC	JAEVLS010000002.1	GCA_016801985.1	Steroidobacter gossypii	S1-65	1253828	1254676	-	MBM0105608.1	hypothetical protein	1255014	1255670	-	MBM0105609.1	hypothetical protein
RefSeq	NZ_RHJC01000039.1	GCF_004000395.1	Streptomyces sp. B29(2018)	B29(2018)	125	946	-	WP_164837494.1	major capsid protein P2	1233	1877	-	WP_206305153.1	ATP-binding protein
INSDC	DLUC01000089.1	GCA_002742735.1	Sulfurimonas sp. UBA10385	NA	4317	5147	-	DAB27338.1	hypothetical protein	5481	6116	-	DAB27339.1	hypothetical protein
RefSeq	NZ_CP038255.1	GCF_004564135.1	Terasakiella sp. SH-1	SH-1	1265245	1266141	-	WP_135077682.1	hypothetical protein	1266419	1267081	-	WP_135077684.1	hypothetical protein
INSDC	CP001614.2	GCA_000023025.1	Teredinibacter turnerae T7901	T7901	1480254	1481075	+	ACR11120.1	hypothetical protein	1479272	1479922	+	ACR13858.1	conserved hypothetical protein
RefSeq	NZ_AQUT01000003.1	GCF_000372325.1	Teredinibacter turnerae T8602	T8602	71595	72416	-	WP_157579868.1	major capsid protein P2	72751	73521	-	WP_080635028.1	DUF87 domain-containing protein
INSDC	NWTK01000007.1	GCA_002844295.1	Thalassospira marina	CSC1P2	231511	232329	-	PKR53880.1	hypothetical protein	232735	233376	-	PKR53881.1	hypothetical protein
INSDC	DOCF01000364.1	GCA_003503555.1	Thalassospira sp.	NA	805	1599	-	HBN51122.1	hypothetical protein	2101	2742	-	HBN51123.1	DUF87 domain-containing protein
RefSeq	NZ_MCAO01000022.1	GCF_001858545.1	Thalassospira sp. MIT1004	MIT1004	276346	277164	-	WP_071240005.1	major capsid protein P2	277538	278194	-	WP_139192098.1	DUF87 domain-containing protein
INSDC	JRJD01000001.1	GCA_001907695.1	Thalassospira sp. TSL5-1	TSL5-1	1696789	1697607	-	OKH89934.1	hypothetical protein	1698013	1698654	-	OKH89935.1	hypothetical protein
INSDC	JAINWB010000005.1	GCA_021021275.1	Thalassospira xiamenensis	IOP_1	346427	347245	-	MCD1593875.1	hypothetical protein	347620	348261	-	MCD1593876.1	DUF87 domain-containing protein
INSDC	CP091912.1	GCA_022213045.1	Thalassospiraceae bacterium SW-3-3	SW-3-3	2055964	2056821	+	UKV16580.1	major capsid protein P2	2055089	2055727	+	UKV16579.1	type IV secretory system conjugative DNA transfer family protein
INSDC	QUOT01000001.1	GCA_003390375.1	Thalassotalea euphylliae	H3	2332826	2333701	+	REL31075.1	hypothetical protein	2331684	2332511	+	REL31074.1	hypothetical protein
INSDC	JACHHU010000008.1	GCA_014207645.1	Thalassotalea piscium	DSM 26287	67201	68037	-	MBB6542860.1	hypothetical protein	68272	69003	-	MBB6542861.1	hypothetical protein
INSDC	QFPR01000042.1	GCA_003248915.1	Thauera sp.	NA	17392	18183	+	PZU51887.1	hypothetical protein	15853	16509	+	PZU51885.1	hypothetical protein
RefSeq	NZ_AP023054.1	GCF_019703835.1	Thaumasiovibrio subtropicus	C4V358	3294832	3295665	-	WP_087019063.1	major capsid protein P2	3297249	3297899	-	WP_087024436.1	hypothetical protein
INSDC	FOVB01000008.1	GCA_900115035.1	Thioclava dalianensis	CGMCC 1.12325	119113	119931	+	SFN65155.1	hypothetical protein	117988	118692	+	SFN65064.1	hypothetical protein
INSDC	JHEH01000001.1	GCA_000715505.1	Thioclava dalianensis	DLFJ1-1	70260	71057	+	KEP71761.1	hypothetical protein	69114	69818	+	KEP71760.1	hypothetical protein
INSDC	PNYC01000001.1	GCA_002879935.1	Trinickia symbiotica	JPY 581	183211	184209	+	PMS38454.1	hypothetical protein	182076	182717	+	PMS38453.1	hypothetical protein
INSDC	PNYC01000001.1	GCA_002879935.1	Trinickia symbiotica	JPY 581	196281	197075	-	PMS38478.1	hypothetical protein	197699	198331	-	PMS38480.1	hypothetical protein
RefSeq	NZ_LNVY01000015.1	GCF_001681205.1	Tritonibacter mobilis	270-3	176185	176985	+	WP_065334021.1	major capsid protein P2	175122	175760	+	WP_065334020.1	ATP-binding protein
RefSeq	NZ_LNWZ01000005.1	GCF_001681735.1	Tritonibacter mobilis	NBRC102038	269362	270162	-	WP_065331408.1	major capsid protein P2	270588	271226	-	WP_065331409.1	ATP-binding protein
INSDC	PVUF01000005.1	GCA_003003215.1	Tritonibacter scottomollicae	DSM 25328	235558	236364	+	PRZ48003.1	hypothetical protein	234086	234766	+	PRZ47999.1	uncharacterized protein DUF87
RefSeq	NZ_RCTZ02000001.1	GCF_003667315.2	Tropicibacter sp. LMIT003	LMIT003	3539	4534	+	WP_121630097.1	hypothetical protein	1817	2371	-	WP_121630100.1	AAA family ATPase
INSDC	OU461276.1	GCA_911810475.1	uncultured Celerinatantimonas sp.	NA	3572580	3573437	-	CAG9001275.1	hypothetical protein	3575905	3576627	-	CAG9001280.1	hypothetical protein
INSDC	JACOGD010000001.1	GCA_014284235.1	Undibacterium curvum	CY22W	359765	360349	-	MBC3930366.1	hypothetical protein	360648	361307	-	MBC3930367.1	hypothetical protein
RefSeq	NZ_SCNM01000007.1	GCF_005502705.1	Variovorax sp. 3P27G3	3P27G3	6624	7466	-	WP_137860561.1	major capsid protein P2	7712	8398	-	WP_137860562.1	hypothetical protein
INSDC	LR594666.1	GCA_901827165.1	Variovorax sp. SRS16	NA	2790208	2791050	+	VTU20760.1	hypothetical protein	2789308	2789952	+	VTU20749.1	AAA-like domain protein
RefSeq	NZ_LZZW01000025.1	GCF_014170375.1	Variovorax sp. UMC13	UMC13	185519	186358	+	WP_183026962.1	major capsid protein P2	184512	185222	+	WP_183026960.1	hypothetical protein
INSDC	QHOP01000336.1	GCA_003219345.1	Verrucomicrobia bacterium	NA	2650	3516	+	PYJ83067.1	hypothetical protein	1073	1705	+	PYJ83064.1	hypothetical protein
INSDC	MNUC01000018.1	GCA_001917305.1	Verrucomicrobia bacterium CAG:312_58_20	NA	63735	64523	-	OLA85231.1	hypothetical protein	64963	65466	-	OLA85232.1	hypothetical protein
INSDC	FQXZ01000032.1	GCA_900130105.1	Vibrio aerogenes CECT 7868	CECT 7868	103478	104305	-	SHI25349.1	hypothetical protein	104555	105211	-	SHI25361.1	AAA-like domain protein
INSDC	FQXZ01000065.1	GCA_900130105.1	Vibrio aerogenes CECT 7868	CECT 7868	9500	10303	+	SHI94669.1	hypothetical protein	8592	9251	+	SHI94593.1	AAA-like domain protein
INSDC	JAAKZJ010000032.1	GCA_011090235.1	Vibrio aestuarianus	03/008t	16334	17167	+	NGZ14961.1	hypothetical protein	15291	16061	+	NGZ14960.1	hypothetical protein
INSDC	JAAKZL010000009.1	GCA_011090175.1	Vibrio aestuarianus	15/075 3T2	58629	59426	+	NGZ66308.1	hypothetical protein	57648	58322	+	NGZ66307.1	DUF87 domain-containing protein
INSDC	JABAIK010000009.1	GCA_012641465.1	Vibrio agarilyticus	SM6	85937	86770	+	NLS13358.1	hypothetical protein	84930	85682	+	NLS13357.1	hypothetical protein
INSDC	AAXMLM010000029.1	GCA_015774755.1	Vibrio alginolyticus	PNUSAV001187	36359	37186	-	EGQ8019492.1	hypothetical protein	37427	38185	-	EGQ8019493.1	hypothetical protein
INSDC	AAXMQA010000082.1	GCA_015776135.1	Vibrio alginolyticus	PNUSAV000656	5607	6443	-	EGQ8490787.1	hypothetical protein	6686	7444	-	EGQ8490789.1	hypothetical protein
INSDC	AAXMVC010000006.1	GCA_015782655.1	Vibrio alginolyticus	PNUSAV001116	169147	169983	-	EGQ9097501.1	hypothetical protein	170215	170973	-	EGQ9097503.1	hypothetical protein
INSDC	AAXMVF010000003.1	GCA_015782795.1	Vibrio alginolyticus	PNUSAV001059	220742	221578	-	EGQ9110205.1	hypothetical protein	221810	222568	-	EGQ9110207.1	hypothetical protein
INSDC	AAXNBI010000012.1	GCA_015785615.1	Vibrio alginolyticus	PNUSAV000823	6664	7500	-	EGQ9763340.1	hypothetical protein	7732	8490	-	EGQ9763342.1	hypothetical protein
INSDC	AAXNIS010000002.1	GCA_015789395.1	Vibrio alginolyticus	PNUSAV000574	398789	399625	+	EGR0709873.1	hypothetical protein	397788	398546	+	EGR0709871.1	hypothetical protein
INSDC	AAXNQB010000003.1	GCA_015799515.1	Vibrio alginolyticus	PNUSAV000450	329891	330727	-	EGR1561050.1	hypothetical protein	330959	331717	-	EGR1561052.1	hypothetical protein
INSDC	AAXNUF010000056.1	GCA_015801775.1	Vibrio alginolyticus	PNUSAV000344	1	255	-	EGR2325842.1	hypothetical protein	487	1245	-	EGR2325844.1	hypothetical protein
INSDC	AAXOGS020000003.1	GCA_015807495.2	Vibrio alginolyticus	PNUSAV000181	39099	39926	-	EJG0025631.1	hypothetical protein	40178	40936	-	EJG0025632.1	hypothetical protein
INSDC	AAZCBR010000016.1	GCA_017110005.1	Vibrio alginolyticus	PNUSAV001344	38605	39432	-	EHD0129904.1	hypothetical protein	39673	40431	-	EHD0129905.1	hypothetical protein
INSDC	ABADMU010000005.1	GCA_018084325.1	Vibrio alginolyticus	CB 1006-27	290357	291184	-	EHK9546969.1	hypothetical protein	291436	292194	-	EHK9546970.1	hypothetical protein
INSDC	ABGEDO010000026.1	GCA_023350495.1	Vibrio alginolyticus	PNUSAV002823	45888	46715	-	EJE8156326.1	hypothetical protein	46967	47725	-	EJE8156327.1	hypothetical protein
INSDC	ABHBCY010000008.1	GCA_024218375.1	Vibrio alginolyticus	2020V-1020	171101	171928	-	EJL6750267.1	hypothetical protein	172180	172938	-	EJL6750268.1	hypothetical protein
INSDC	CP014041.1	GCA_002953535.1	Vibrio alginolyticus	FDAARGOS_110	1408312	1409148	-	AVF63976.1	hypothetical protein	1409391	1410149	-	AVF63977.1	hypothetical protein
INSDC	JAFLOA010000003.1	GCA_017313705.1	Vibrio alginolyticus	Vb1165	110708	111535	-	MBO0202297.1	hypothetical protein	111787	112545	-	MBO0202298.1	hypothetical protein
INSDC	JAGDKT010000004.1	GCA_018457805.1	Vibrio alginolyticus	VA131	185770	186597	-	MBT0006464.1	hypothetical protein	186849	187607	-	MBT0006465.1	hypothetical protein
INSDC	JAIRAF010000022.1	GCA_020223735.1	Vibrio alginolyticus	vb1762	1	788	-	MCA2446214.1	major capsid protein P2	1029	1787	-	MCA2446215.1	hypothetical protein
INSDC	JAKNPF010000003.1	GCA_022289765.1	Vibrio alginolyticus	PV116	76667	77494	+	MCG6392965.1	major capsid protein P2	75668	76426	+	MCG6392964.1	hypothetical protein
INSDC	LFZC01000042.1	GCA_001270205.1	Vibrio alginolyticus	RM-12-1	210625	211452	-	KOF31357.1	membrane protein	211704	212462	-	KOF31359.1	hypothetical protein
RefSeq	NZ_CP035700.1	GCF_009665435.1	Vibrio alginolyticus	2013V-1302	396506	397333	+	WP_195723092.1	major capsid protein P2	395507	396265	+	WP_154204572.1	hypothetical protein
RefSeq	NZ_PZOD01000078.1	GCF_006124875.1	Vibrio alginolyticus	Hep-1a-2	670340	671167	-	WP_171053574.1	major capsid protein P2	671408	672166	-	WP_025766625.1	hypothetical protein
INSDC	PZOD01000078.1	GCA_006124875.1	Vibrio alginolyticus	Hep-1a-2	670340	671176	-	TMX50073.1	hypothetical protein	671408	672166	-	TMX50075.1	hypothetical protein
INSDC	CP011466.1	GCA_001989695.1	Vibrio anguillarum	PF430-3	3085645	3086478	-	AQM20520.1	hypothetical protein	3086751	3087521	-	AQM20521.1	hypothetical protein
INSDC	CP076068.1	GCA_023612635.1	Vibrio anguillarum	NB10-GFP	986991	987788	-	URM12403.1	hypothetical protein	988092	988766	-	URM12404.1	DUF87 domain-containing protein
INSDC	JAHGUO010000082.1	GCA_001989915.2	Vibrio anguillarum	9014/8	4856	5653	-	MBT2934774.1	hypothetical protein	5957	6631	-	MBT2934775.1	DUF87 domain-containing protein
INSDC	JAJGNT010000067.1	GCA_020782075.1	Vibrio anguillarum	FXH-305	1373	2176	+	MCC4238132.1	major capsid protein P2	463	1119	+	MCC4238131.1	type IV secretory system conjugative DNA transfer family protein
INSDC	RDPH01000441.1	GCA_015343535.1	Vibrio anguillarum	840613-2/1	1504	2064	+	MBF4381699.1	hypothetical protein	526	1200	+	MBF4381698.1	DUF87 domain-containing protein
INSDC	CP045351.1	GCA_009363415.1	Vibrio aquimaris	THAF100	197579	198388	-	QFT27822.1	hypothetical protein	198635	199294	-	QFT27824.1	AAA-like domain protein
INSDC	CP047475.1	GCA_010587385.1	Vibrio astriarenae	HN897	1527678	1528520	+	QIA63332.1	hypothetical protein	1526272	1526991	+	QIA63330.1	hypothetical protein
INSDC	VNFI01000005.1	GCA_007786255.1	Vibrio atlanticus	SM1925	109950	110783	-	TVU63007.1	hypothetical protein	111963	112682	-	TVU63009.1	hypothetical protein
RefSeq	NZ_BLID01000012.1	GCF_009811315.1	Vibrio atypicus	DSM 25292	23893	24717	-	WP_159657172.1	major capsid protein P2	24979	25746	-	WP_159657174.1	hypothetical protein
RefSeq	NZ_BLIE01000006.1	GCF_009811335.1	Vibrio atypicus	TUMSAT1	43767	44594	+	WP_159739250.1	major capsid protein P2	42735	43505	+	WP_159739249.1	hypothetical protein
INSDC	AEVS01000075.1	GCA_000189255.2	Vibrio brasiliensis LMG 20546	LMG 20546	42738	43631	+	EGA65096.1	putative outer membrane receptor protein	41722	42372	+	EGA65094.1	hypothetical protein
INSDC	CP026322.1	GCA_002906475.1	Vibrio campbellii	BoB-53	826807	827574	-	AUV89516.1	hypothetical protein	827887	828645	-	AUV88528.1	hypothetical protein
INSDC	CP030788.1	GCA_003312585.1	Vibrio campbellii	DS40M4	1594649	1595416	-	AXB32902.1	hypothetical protein	1595729	1596487	-	AXB31446.1	hypothetical protein
INSDC	MSCE01000004.1	GCA_002954505.1	Vibrio campbellii	ABR2-13	173949	174773	+	PQJ39108.1	hypothetical protein	172918	173685	+	PQJ39107.1	hypothetical protein
RefSeq	NZ_BBKW01000002.1	GCF_000818335.1	Vibrio campbellii	151112C	112270	113097	-	WP_045376669.1	major capsid protein P2	113350	114108	-	WP_045376674.1	hypothetical protein
RefSeq	NZ_CP026322.1	GCF_002906475.1	Vibrio campbellii	BoB-53	826807	827634	-	WP_050914289.1	major capsid protein P2	827887	828645	-	WP_045376674.1	hypothetical protein
RefSeq	NZ_AGIE01000055.1	GCF_000259875.1	Vibrio campbellii DS40M4	DS40M4	276640	277467	-	WP_010647850.1	major capsid protein P2	277720	278478	-	WP_010647852.1	hypothetical protein
INSDC	AEIU01000059.1	GCA_000165125.2	Vibrio caribbeanicus ATCC BAA-2122	ATCC BAA-2122	183427	184230	-	EFP97443.1	putative outer membrane receptor protein	184478	185137	-	EFP97445.1	hypothetical protein
INSDC	LOBQ01000067.1	GCA_001597945.1	Vibrio cidicii	2423-01	554282	555124	+	KYN83516.1	hypothetical protein	553385	554044	+	KYN83515.1	ATPase
INSDC	SGOM01000003.1	GCA_022113815.1	Vibrio cincinnatiensis	19-VB00020	96922	97767	-	MCG3728990.1	hypothetical protein	98033	98749	-	MCG3728991.1	ATP-binding protein
INSDC	SGOU01000020.1	GCA_022114045.1	Vibrio cincinnatiensis	10-VBH0211	16739	17584	-	MCG3762202.1	hypothetical protein	17851	18567	-	MCG3762203.1	ATP-binding protein
INSDC	CM004383.1	GCA_001297935.1	Vibrio coralliilyticus	RE22	690041	690850	-	KPH23819.1	membrane protein	691106	691762	-	KPH23820.1	ATPase
INSDC	CP009264.2	GCA_000763535.2	Vibrio coralliilyticus	OCN014	1538909	1539706	-	AIU66867.1	hypothetical protein	1539980	1540663	-	AIU66868.1	hypothetical protein
INSDC	CP009264.2	GCA_000763535.2	Vibrio coralliilyticus	OCN014	177391	178200	+	AIS53751.1	membrane protein	176085	176747	+	AIS53750.1	ATPase
INSDC	CP009264.2	GCA_000763535.2	Vibrio coralliilyticus	OCN014	2912446	2913249	-	AIU67951.1	membrane protein	2913645	2914304	-	AIU67952.1	ATPase
INSDC	CP009617.1	GCA_000772065.1	Vibrio coralliilyticus	RE98	3094442	3095245	-	AIW20142.1	membrane protein	3096318	3096980	-	AIW20143.1	ATPase
INSDC	CP016556.1	GCA_001693615.1	Vibrio coralliilyticus	58	1951248	1952051	-	ANW24315.1	hypothetical protein	1952447	1953106	-	ANW24316.1	ATPase
INSDC	CP016556.1	GCA_001693615.1	Vibrio coralliilyticus	58	308852	309658	+	ANW22955.1	hypothetical protein	307948	308604	+	ANW22954.1	ATPase
INSDC	CP020453.1	GCA_002073995.1	Vibrio coralliilyticus	SNUTY-1	166340	167143	+	ARC90968.1	hypothetical protein	164279	164941	+	ARC90967.1	ATPase
INSDC	CP020453.1	GCA_002073995.1	Vibrio coralliilyticus	SNUTY-1	1831345	1832154	-	ARC92185.1	hypothetical protein	1832411	1833067	-	ARC92186.1	ATPase
INSDC	CP020453.1	GCA_002073995.1	Vibrio coralliilyticus	SNUTY-1	471643	472452	+	ARC91216.1	hypothetical protein	470586	471245	+	ARC91215.1	ATPase
INSDC	CP020453.1	GCA_002073995.1	Vibrio coralliilyticus	SNUTY-1	484861	485670	-	ARC91240.1	hypothetical protein	485913	486578	-	ARC91241.1	ATPase
INSDC	CP020454.1	GCA_002073995.1	Vibrio coralliilyticus	SNUTY-1	1828144	1828950	+	ARC94706.1	hypothetical protein	1827240	1827896	+	ARC94872.1	ATPase
INSDC	CP031472.1	GCA_003391375.1	Vibrio coralliilyticus	RE22	2201355	2202158	-	AXN31636.1	hypothetical protein	2202410	2203069	-	AXN31637.1	ATP-binding protein
INSDC	JABSMW010000013.1	GCA_013266595.1	Vibrio coralliilyticus	MCA-32	15111	15914	-	NRF26377.1	hypothetical protein	16706	17365	-	NRF26378.1	ATP-binding protein
INSDC	JABSMW010000046.1	GCA_013266595.1	Vibrio coralliilyticus	MCA-32	5850	6659	-	NRF28093.1	hypothetical protein	6915	7571	-	NRF28094.1	ATP-binding protein
INSDC	JABSMX010000008.1	GCA_013266565.1	Vibrio coralliilyticus	MCA-25	226586	227392	-	NRF79875.1	hypothetical protein	227648	228304	-	NRF79876.1	ATP-binding protein
INSDC	JABXGL010000010.1	GCA_013364385.1	Vibrio coralliilyticus	Vic-OC-068	14983	15786	-	NUW68802.1	hypothetical protein	16218	16877	-	NUW68803.1	ATP-binding protein
INSDC	JABXGL010000014.1	GCA_013364385.1	Vibrio coralliilyticus	Vic-OC-068	4679	5572	-	NUW69555.1	hypothetical protein	8584	9252	-	NUW69559.1	hypothetical protein
INSDC	JAJENQ010000011.1	GCA_020686745.1	Vibrio coralliilyticus	H1	18502	19305	-	MCC2525062.1	major capsid protein P2	20379	21041	-	MCC2525063.1	ATP-binding protein
INSDC	JAJENQ010000016.1	GCA_020686745.1	Vibrio coralliilyticus	H1	42140	42943	+	MCC2525518.1	major capsid protein P2	41229	41888	+	MCC2525517.1	type IV secretory system conjugative DNA transfer family protein
INSDC	LGLS01000002.1	GCA_001297935.1	Vibrio coralliilyticus	RE22	1174745	1175548	-	KPH26200.1	membrane protein	1176620	1177282	-	KPH26201.1	ATPase
INSDC	NRHY01000012.1	GCA_002286655.1	Vibrio coralliilyticus	RE87	88186	88989	+	PAU36530.1	hypothetical protein	86451	87113	+	PAU36529.1	ATPase
INSDC	NRHY01000016.1	GCA_002286655.1	Vibrio coralliilyticus	RE87	7025	7831	+	PAU36115.1	hypothetical protein	6121	6777	+	PAU36196.1	ATPase
INSDC	NRQO01000002.1	GCA_002287625.1	Vibrio coralliilyticus	AIC-7	240615	241424	-	PAW04384.1	hypothetical protein	241681	242337	-	PAW04385.1	ATPase
INSDC	NRQO01000016.1	GCA_002287625.1	Vibrio coralliilyticus	AIC-7	67917	68726	+	PAW01270.1	hypothetical protein	66826	67485	+	PAW01269.1	ATPase
INSDC	VTXA01000017.1	GCA_013114685.1	Vibrio coralliilyticus	ATCC 19105	33765	34574	-	NOI20787.1	hypothetical protein	34830	35486	-	NOI20788.1	ATP-binding protein
INSDC	VTXA01000018.1	GCA_013114685.1	Vibrio coralliilyticus	ATCC 19105	17857	18666	-	NOI20881.1	hypothetical protein	19095	19754	-	NOI20882.1	ATP-binding protein
INSDC	VTXP01000017.1	GCA_013114385.1	Vibrio coralliilyticus	09-121-3	23772	24581	-	NOJ25465.1	hypothetical protein	25011	25670	-	NOJ25466.1	ATP-binding protein
INSDC	VTXP01000020.1	GCA_013114385.1	Vibrio coralliilyticus	09-121-3	22647	23453	+	NOJ25733.1	hypothetical protein	21743	22399	+	NOJ25732.1	ATP-binding protein
INSDC	VTYG01000032.1	GCA_013114065.1	Vibrio coralliilyticus	071316B	8584	9390	-	NOI51378.1	hypothetical protein	9638	10294	-	NOI51379.1	ATP-binding protein
RefSeq	NZ_AUTV01000003.1	GCF_002742585.1	Vibrio coralliilyticus NA0301	NA0301	177613	178419	+	WP_099608351.1	major capsid protein P2	176709	177365	+	WP_038164627.1	ATPase
RefSeq	NZ_AUTV01000003.1	GCF_002742585.1	Vibrio coralliilyticus NA0301	NA0301	191867	192688	-	WP_099608371.1	major capsid protein P2	192936	193637	-	WP_099608740.1	hypothetical protein
RefSeq	NZ_AUTV01000007.1	GCF_002742585.1	Vibrio coralliilyticus NA0301	NA0301	233041	233850	+	WP_099609072.1	major capsid protein P2	231703	232362	+	WP_099609071.1	ATPase
RefSeq	NZ_AUTV01000010.1	GCF_002742585.1	Vibrio coralliilyticus NA0301	NA0301	75742	76548	-	WP_099609278.1	major capsid protein P2	76796	77452	-	WP_065741814.1	ATPase
RefSeq	NZ_AUTV01000012.1	GCF_002742585.1	Vibrio coralliilyticus NA0301	NA0301	67790	68599	+	WP_099609379.1	major capsid protein P2	66731	67390	+	WP_099609378.1	ATPase
INSDC	AVOO01000008.1	GCA_000461895.1	Vibrio coralliilyticus OCN008	OCN008	20130	20936	+	ERB66550.1	hypothetical protein	19226	19882	+	ERB66548.1	ATPase
INSDC	CP048693.1	GCA_011212705.1	Vibrio coralliilyticus OCN008	OCN008	537577	538380	-	QIJ83223.1	hypothetical protein	539172	539831	-	QIJ83224.1	ATP-binding protein
RefSeq	NZ_AEQS01000001.1	GCF_000195475.1	Vibrio coralliilyticus P1	P1	68328	69131	+	WP_019274006.1	major capsid protein P2	66965	67624	+	WP_019274004.1	ATPase
RefSeq	NZ_AEQS01000073.1	GCF_000195475.1	Vibrio coralliilyticus P1	P1	973	1581	+	WP_019275497.1	major capsid protein P2	69	725	+	WP_019275495.1	ATPase
INSDC	CCJU01000027.1	GCA_001048495.1	Vibrio crassostreae	J5-19	2583	3398	+	CDT07344.1	Outer membrane receptor protein	1546	2310	+	CDT07322.1	conserved hypothetical protein
INSDC	CCKC01000026.1	GCA_001048575.1	Vibrio crassostreae	LGP107	191277	192098	-	CDT22599.1	Outer membrane receptor protein	192348	193067	-	CDT22620.1	conserved hypothetical protein
INSDC	CCKC01000059.1	GCA_001048575.1	Vibrio crassostreae	LGP107	14267	15097	-	CDT44650.1	conserved hypothetical protein	15369	16118	-	CDT44669.1	conserved hypothetical protein
INSDC	CCKD01000062.1	GCA_001048475.1	Vibrio crassostreae	J5-15	15270	16085	-	CDT50093.1	Outer membrane receptor protein	16358	17122	-	CDT50120.1	conserved hypothetical protein
INSDC	CCKE01000145.1	GCA_001048555.1	Vibrio crassostreae	LGP8	5271	6083	-	CDT73306.1	putative major phage capsid protein	6314	7036	-	CDT73315.1	conserved hypothetical protein
RefSeq	NZ_JAFNBH010000060.1	GCF_017916675.1	Vibrio crassostreae	GV1681	5181	5984	+	WP_210499658.1	major capsid protein P2	4269	4928	+	WP_102315762.1	ATPase
RefSeq	NZ_JAFNBL010000030.1	GCF_017916775.1	Vibrio crassostreae	7Z_4	36774	37577	+	WP_210499822.1	major capsid protein P2	35862	36521	+	WP_102315762.1	ATPase
RefSeq	NZ_JAFNBT010000354.1	GCF_017916935.1	Vibrio crassostreae	47_O_355	6603	7406	+	WP_210443984.1	major capsid protein P2	5694	6350	+	WP_102533135.1	type IV secretory system conjugative DNA transfer family protein
RefSeq	NZ_JAFNBU010000027.1	GCF_017916965.1	Vibrio crassostreae	47_O_354	14810	15613	-	WP_210443855.1	major capsid protein P2	15866	16525	-	WP_102315762.1	ATPase
RefSeq	NZ_JAFNCP010000034.1	GCF_017918245.1	Vibrio crassostreae	40_O_234	42549	43352	+	WP_210444997.1	major capsid protein P2	41637	42296	+	WP_210444996.1	ATP-binding protein
RefSeq	NZ_JAFNCZ010000066.1	GCF_017917505.1	Vibrio crassostreae	34_O_111	4208	5023	-	WP_210465642.1	major capsid protein P2	5316	5960	-	WP_017081566.1	hypothetical protein
RefSeq	NZ_JAFNDA010000012.1	GCF_017917495.1	Vibrio crassostreae	34_O_104	140275	141078	-	WP_210445619.1	major capsid protein P2	141339	141995	-	WP_016799102.1	type IV secretory system conjugative DNA transfer family protein
RefSeq	NZ_VFEJ01000390.1	GCF_007858905.1	Vibrio crassostreae	S16	27282	28085	+	WP_146537789.1	major capsid protein P2	26373	27029	+	WP_102533135.1	type IV secretory system conjugative DNA transfer family protein
INSDC	SLWE01000033.1	GCA_004342815.1	Vibrio crassostreae	25_P_9	15027	15842	-	TCN80792.1	hypothetical protein	16135	16899	-	TCN80794.1	hypothetical protein
INSDC	SMAU01000053.1	GCA_004342545.1	Vibrio crassostreae	27_O_14	1700	2331	+	TCT40278.1	hypothetical protein	663	1427	+	TCT40276.1	hypothetical protein
INSDC	SMAX01000027.1	GCA_004342565.1	Vibrio crassostreae	30_P_66	4379	5194	-	TCT57378.1	hypothetical protein	5467	6231	-	TCT57380.1	hypothetical protein
INSDC	SMAY01000027.1	GCA_004342305.1	Vibrio crassostreae	16BF1_95	14284	15099	-	TCT64579.1	hypothetical protein	15372	16136	-	TCT64581.1	hypothetical protein
INSDC	SMAY01000054.1	GCA_004342305.1	Vibrio crassostreae	16BF1_95	4482	5348	-	TCT60145.1	hypothetical protein	5824	6495	-	TCT60147.1	hypothetical protein
INSDC	SODC01000026.1	GCA_004365255.1	Vibrio crassostreae	31_O_69	4379	5194	-	TDW03552.1	hypothetical protein	5467	6231	-	TDW03554.1	hypothetical protein
INSDC	VTXZ01000048.1	GCA_013114165.1	Vibrio crassostreae	99-79-Y	13415	14320	-	NOI55922.1	hypothetical protein	14678	15430	-	NOI55924.1	hypothetical protein
INSDC	CP016228.1	GCA_000272185.2	Vibrio crassostreae 9CS106	9CS106	1968796	1969617	+	ANP76497.1	hypothetical protein	1967845	1968546	+	ANP76496.1	hypothetical protein
INSDC	JAJGZI010000015.1	GCA_020806125.1	Vibrio cyclitrophicus	10N.286.55.B8	14810	15613	-	MCC4774987.1	major capsid protein P2	15865	16524	-	MCC4774988.1	ATP-binding protein
INSDC	MAKB01000038.1	GCA_001691175.1	Vibrio cyclitrophicus	5F59	111540	112361	-	OCH44302.1	hypothetical protein	112610	113311	-	OCH44303.1	hypothetical protein
INSDC	MCRX01000029.1	GCA_002872635.1	Vibrio cyclitrophicus	10N.286.55.F1	37649	38452	+	PME17309.1	hypothetical protein	36737	37396	+	PME17308.1	ATPase
INSDC	MCTE01000105.1	GCA_002873815.1	Vibrio cyclitrophicus	10N.286.54.E11	15297	16127	-	PMF56385.1	hypothetical protein	16399	17148	-	PMF56386.1	hypothetical protein
INSDC	MCTE01000113.1	GCA_002873815.1	Vibrio cyclitrophicus	10N.286.54.E11	1	797	-	PMF55601.1	hypothetical protein	1052	1774	-	PMF55602.1	hypothetical protein
INSDC	MCTG01000012.1	GCA_002873825.1	Vibrio cyclitrophicus	10N.286.54.C7	37009	37812	+	PMF63254.1	hypothetical protein	36097	36756	+	PMF63253.1	ATPase
INSDC	MCUX01000021.1	GCA_002873285.1	Vibrio cyclitrophicus	10N.286.49.B11	7283	8113	-	PMH47332.1	hypothetical protein	8385	9134	-	PMH47333.1	hypothetical protein
INSDC	MCVT01000019.1	GCA_002873015.1	Vibrio cyclitrophicus	10N.286.46.B3	14251	15054	-	PMI48223.1	hypothetical protein	15307	15966	-	PMI48224.1	ATPase
INSDC	MCWM01000048.1	GCA_002872735.1	Vibrio cyclitrophicus	10N.286.45.B12	36321	37124	+	PMJ32774.1	hypothetical protein	35409	36068	+	PMJ32773.1	ATPase
INSDC	MDBQ01000022.1	GCA_002875125.1	Vibrio cyclitrophicus	10N.222.46.F12	15507	16310	-	PMP21353.1	hypothetical protein	16563	17222	-	PMP21354.1	ATPase
INSDC	VUKB01000029.1	GCA_008692145.1	Vibrio cyclitrophicus	NCT10V	14711	15514	-	KAA8596255.1	hypothetical protein	15767	16426	-	KAA8596257.1	hypothetical protein
INSDC	AIDD02000003.1	GCA_000256185.2	Vibrio cyclitrophicus 1F289	1F289	15017	15820	-	OEF42800.1	hypothetical protein	16073	16732	-	OEF42801.1	ATPase
INSDC	AICZ02000025.1	GCA_000256095.2	Vibrio cyclitrophicus 1F53	1F53	132079	132882	+	OEF33346.1	hypothetical protein	131167	131826	+	OEF33345.1	ATPase
INSDC	ATLT01000005.1	GCA_000473545.1	Vibrio cyclitrophicus FF75	FF75	774583	775416	-	ERM57674.1	Outer membrane receptor protein	775671	776393	-	ERM57676.1	hypothetical protein
RefSeq	NZ_AIDP01000119.1	GCF_000256425.1	Vibrio cyclitrophicus ZF255	ZF255	104478	105281	+	WP_016799104.1	major capsid protein P2	103561	104217	+	WP_016799102.1	type IV secretory system conjugative DNA transfer family protein
INSDC	CP014036.1	GCA_002953395.1	Vibrio diabolicus	FDAARGOS_105	2583017	2583853	-	AVF60102.1	hypothetical protein	2584096	2584854	-	AVF60103.1	hypothetical protein
INSDC	CP014037.1	GCA_002953395.1	Vibrio diabolicus	FDAARGOS_105	1067326	1068162	-	AVF61886.1	hypothetical protein	1068405	1069163	-	AVF61888.1	hypothetical protein
RefSeq	NZ_CP014036.1	GCF_002953395.1	Vibrio diabolicus	FDAARGOS_105	2583017	2583844	-	WP_167394156.1	major capsid protein P2	2584096	2584854	-	WP_104971702.1	hypothetical protein
RefSeq	NZ_CP014037.1	GCF_002953395.1	Vibrio diabolicus	FDAARGOS_105	1067326	1068153	-	WP_029826364.1	major capsid protein P2	1068405	1069163	-	WP_029865688.1	hypothetical protein
RefSeq	NZ_PKPZ01000003.1	GCF_003798525.1	Vibrio diabolicus	JBS-8-11-1	602782	603609	-	WP_170897064.1	major capsid protein P2	603861	604619	-	WP_060469917.1	hypothetical protein
INSDC	CP053541.1	GCA_013154935.1	Vibrio europaeus	NPI-1	1311907	1312728	+	QJY36172.1	hypothetical protein	1310939	1311658	+	QJY36171.1	hypothetical protein
INSDC	CP064858.1	GCA_015654285.1	Vibrio europaeus	07/118 T2	1623782	1624603	+	QPG37806.1	hypothetical protein	1622815	1623534	+	QPG37805.1	hypothetical protein
INSDC	LUAX01000004.1	GCA_001695575.1	Vibrio europaeus	PP-638	233668	234474	+	OAM99033.1	hypothetical protein	232759	233418	+	OAM99032.1	ATPase
INSDC	LUAX01000005.1	GCA_001695575.1	Vibrio europaeus	PP-638	167529	168422	+	OAM98783.1	hypothetical protein	166497	167147	+	OAM98781.1	hypothetical protein
RefSeq	NZ_CP064857.1	GCF_015654285.1	Vibrio europaeus	07/118 T2	1807012	1807833	-	WP_171803105.1	major capsid protein P2	1808081	1808800	-	WP_230300030.1	ATP-binding protein
RefSeq	NZ_CP064857.1	GCF_015654285.1	Vibrio europaeus	07/118 T2	3655	4476	-	WP_195876971.1	major capsid protein P2	4724	5443	-	WP_230300034.1	ATP-binding protein
RefSeq	NZ_VTYH01000037.1	GCF_013114045.1	Vibrio europaeus	071316F	9786	10607	-	WP_171383894.1	major capsid protein P2	11377	12096	-	WP_216602789.1	ATP-binding protein
RefSeq	NZ_VTYH01000040.1	GCF_013114045.1	Vibrio europaeus	071316F	4791	5612	+	WP_171383936.1	major capsid protein P2	3823	4542	+	WP_216602790.1	ATP-binding protein
INSDC	VTYH01000022.1	GCA_013114045.1	Vibrio europaeus	071316F	66548	67441	+	NOH25685.1	hypothetical protein	65525	66181	+	NOH25683.1	hypothetical protein
INSDC	JACNEU010000008.1	GCA_016761715.1	Vibrio fluvialis	GCEnv4	15590	16381	-	MBL4291439.1	hypothetical protein	16644	17414	-	MBL4291440.1	hypothetical protein
INSDC	JACNFA010000009.1	GCA_016761575.1	Vibrio fluvialis	GCCln32	61485	62315	-	MBL4261749.1	hypothetical protein	62578	63348	-	MBL4261750.1	hypothetical protein
INSDC	JAHUCL010000014.1	GCA_019852695.1	Vibrio fluvialis	YSVF04	138865	139695	+	MBY7846715.1	hypothetical protein	137832	138602	+	MBY7846714.1	hypothetical protein
INSDC	JAHUCS010000003.1	GCA_019852895.1	Vibrio fluvialis	VF13-32	340274	341104	-	MBY7816215.1	hypothetical protein	341367	342137	-	MBY7816216.1	hypothetical protein
INSDC	JAJVDN010000038.1	GCA_021394355.1	Vibrio fluvialis	JCM3737	33728	34525	-	MCE7642027.1	major capsid protein P2	34810	35484	-	MCE7642028.1	DUF87 domain-containing protein
RefSeq	NZ_CP051127.1	GCF_012275125.1	Vibrio fluvialis	2013V-1044	216096	216926	+	WP_172571301.1	major capsid protein P2	215063	215833	+	WP_165881674.1	hypothetical protein
INSDC	CP018835.1	GCA_002196515.1	Vibrio gazogenes	ATCC 43942	194034	194840	-	ASA54425.1	hypothetical protein	195129	195896	-	ASA54426.1	hypothetical protein
INSDC	CP018835.1	GCA_002196515.1	Vibrio gazogenes	ATCC 43942	2702798	2703604	-	ASA56410.1	hypothetical protein	2703849	2704508	-	ASA56411.1	ATPase
INSDC	SYUT01000018.1	GCA_005146325.1	Vibrio genomosp. F6	10N.261.49.B11	33512	34315	+	TKF22797.1	hypothetical protein	32600	33259	+	TKF22796.1	ATP-binding protein
INSDC	FNVG01000009.1	GCA_900107935.1	Vibrio hangzhouensis	CGMCC 1.7062	2760	3590	-	SEG21486.1	hypothetical protein	4666	5385	-	SEG21589.1	hypothetical protein
INSDC	CP009467.2	GCA_000770115.2	Vibrio harveyi	ATCC 33843 (392 [MAV])	3445499	3446329	-	AIV06844.1	membrane protein	3446586	3447335	-	AIV06846.1	hypothetical protein
INSDC	CP018680.2	GCA_001908435.2	Vibrio harveyi	QT520	2278649	2279479	+	APP05805.1	hypothetical protein	2277605	2278372	+	APP05804.1	hypothetical protein
INSDC	JAHVKR010000015.1	GCA_019800715.1	Vibrio harveyi	DP4N7-1	52037	52867	+	MBY6239233.1	hypothetical protein	51031	51780	+	MBY6239232.1	hypothetical protein
INSDC	JXIL01000026.1	GCA_000834075.1	Vibrio harveyi	BSW5	5611	6438	+	KIP69306.1	membrane protein	4601	5359	+	KIP69304.1	hypothetical protein
INSDC	LGYT01000041.1	GCA_001262745.1	Vibrio harveyi	VH5	17595	18425	-	KNY43511.1	membrane protein	18702	19469	-	KNY43512.1	hypothetical protein
RefSeq	NZ_CP051122.1	GCF_012275085.1	Vibrio harveyi	2010V-1024	444180	445010	-	WP_047517639.1	major capsid protein P2	445287	446054	-	WP_005449705.1	hypothetical protein
RefSeq	NZ_JPTK01000093.1	GCF_001185545.1	Vibrio harveyi	2415-05	1	131	-	WP_230845105.1	major capsid protein P2	388	1137	-	WP_025556593.1	hypothetical protein
RefSeq	NZ_JPTK01001418.1	GCF_001185545.1	Vibrio harveyi	2415-05	287	1117	-	WP_050925419.1	major capsid protein P2	1394	2161	-	WP_005449705.1	hypothetical protein
RefSeq	NZ_JPTQ01000558.1	GCF_001185645.1	Vibrio harveyi	CAIM464	1	221	-	WP_230844734.1	major capsid protein P2	478	1227	-	WP_025556593.1	hypothetical protein
INSDC	QOUW02000023.1	GCA_003326605.2	Vibrio harveyi	CAIM 1508	4109	4939	-	RIW14676.1	hypothetical protein	5196	5945	-	RIW14677.1	hypothetical protein
INSDC	QOWF01000061.1	GCA_003334845.1	Vibrio harveyi	CAIM 1754	4435	5271	-	RCR61402.1	hypothetical protein	5514	6272	-	RCR61403.1	hypothetical protein
RefSeq	NZ_KB660010.1	GCF_000347555.1	Vibrio harveyi AOD131	AOD131	699	1448	-	WP_232431995.1	major capsid protein P2	1725	2492	-	WP_017819656.1	hypothetical protein
RefSeq	NZ_AYKI01000048.1	GCF_000493315.1	Vibrio harveyi E385	E385	2747	3577	+	WP_029790301.1	major capsid protein P2	1703	2470	+	WP_005449705.1	hypothetical protein
RefSeq	NZ_AYKI01000059.1	GCF_000493315.1	Vibrio harveyi E385	E385	24523	25326	-	WP_029790679.1	major capsid protein P2	25581	26240	-	WP_029790680.1	type IV secretory system conjugative DNA transfer family protein
RefSeq	NZ_JH720484.1	GCF_000275705.1	Vibrio harveyi ZJ0603	ZJ0603	47761	48564	+	WP_017191181.1	major capsid protein P2	46846	47505	+	WP_017191179.1	type IV secretory system conjugative DNA transfer family protein
INSDC	VTYD01000003.1	GCA_013114105.1	Vibrio hepatarius	070516A	339226	340017	+	NOI13802.1	hypothetical protein	338325	338975	+	NOI13801.1	ATP-binding protein
RefSeq	NZ_BBLE01000031.1	GCF_000818455.1	Vibrio hyugaensis	100512A	27686	28555	-	WP_045465048.1	major capsid protein P2	28813	29577	-	WP_045465052.1	hypothetical protein
INSDC	CALSHH010000024.1	GCA_943740035.1	Vibrio chagasii	35_P_150	7226	8056	-	CAH6920998.1	Outer membrane receptor protein	8328	9077	-	CAH6921211.1	conserved hypothetical protein
INSDC	CALSHN010000018.1	GCA_943740495.1	Vibrio chagasii	50_P_415	7606	8421	-	CAH7071697.1	Outer membrane receptor protein	8694	9458	-	CAH7071943.1	conserved hypothetical protein
INSDC	CALSIP010000027.1	GCA_943745805.1	Vibrio chagasii	56_P_515	14890	15693	-	CAH7223044.1	P2_N domain-containing protein	15946	16605	-	CAH7223252.1	ATP-binding protein
INSDC	MSCI01000001.1	GCA_002954585.1	Vibrio chagasii	LC2-408	556949	557752	+	PQJ63736.1	hypothetical protein	556041	556697	+	PQJ63735.1	ATPase
INSDC	AAXOJO010000021.1	GCA_015809715.1	Vibrio cholerae	467146	56008	56805	-	EGR3966532.1	hypothetical protein	57088	57774	-	EGR3966533.1	DUF87 domain-containing protein
INSDC	AAXTFO010000006.1	GCA_015920015.1	Vibrio cholerae	PNUSAV001470	88417	89214	+	EGS7959835.1	hypothetical protein	87447	88133	+	EGS7959834.1	ATP-binding protein
INSDC	CP024083.1	GCA_003591575.1	Vibrio cholerae	FORC_073	444241	445038	+	AYC07041.1	Outer membrane receptor protein	443268	444029	+	AYC07040.1	putative ATPase
INSDC	JAJQMP010000007.1	GCA_021228575.1	Vibrio cholerae	VCH20210731	151482	152279	+	MCD9211403.1	major capsid protein P2	150513	151199	+	MCD9211402.1	ATP-binding protein
INSDC	MXAB01000008.1	GCA_021014745.1	Vibrio cholerae	VN-00471	94083	94880	+	MCD1241227.1	hypothetical protein	93114	93800	+	MCD1241226.1	hypothetical protein
RefSeq	NZ_MDYK01000015.1	GCF_002890525.1	Vibrio cholerae	11116	141089	141886	-	WP_102786673.1	major capsid protein P2	142169	142855	-	WP_102786674.1	DUF87 domain-containing protein
RefSeq	NZ_NMTB01000060.1	GCF_002284185.1	Vibrio cholerae	OYP6E07	27	848	-	WP_095482491.1	major capsid protein P2	1113	1829	-	WP_231817502.1	type IV secretory system conjugative DNA transfer family protein
INSDC	VTLK01000009.1	GCA_008269345.1	Vibrio cholerae	136	101536	102333	+	TYW44267.1	hypothetical protein	100096	101250	+	TYW44266.1	DUF87 domain-containing protein
INSDC	CP090019.1	GCA_021391375.1	Vibrio kanaloae	KH-4	2823597	2824400	-	UIJ40546.1	major capsid protein P2	2824653	2825312	-	UIJ40547.1	ATP-binding protein
RefSeq	NZ_SYVG01000007.1	GCF_005146545.1	Vibrio kanaloae	10N.222.52.B9	34974	35789	+	WP_137007277.1	major capsid protein P2	34057	34701	+	WP_170960260.1	hypothetical protein
INSDC	SYUV01000035.1	GCA_005146515.1	Vibrio kanaloae	10N.261.46.F4	68148	68981	-	TKF31637.1	hypothetical protein	69236	69958	-	TKF31638.1	hypothetical protein
INSDC	JAJGZN010000027.1	GCA_020806205.1	Vibrio lentus	10N.286.48.A12	79685	80506	-	MCC4838334.1	major capsid protein P2	80755	81474	-	MCC4838335.1	hypothetical protein
INSDC	MCUS01000013.1	GCA_002874435.1	Vibrio lentus	10N.286.49.C5	878731	879525	-	PMH28438.1	hypothetical protein	879802	880485	-	PMH28439.1	hypothetical protein
INSDC	MCUS01000029.1	GCA_002874435.1	Vibrio lentus	10N.286.49.C5	62585	63376	-	PMH25298.1	hypothetical protein	63648	64307	-	PMH25299.1	ATPase
INSDC	MCVH01000218.1	GCA_002873185.1	Vibrio lentus	10N.286.48.A9	101017	101820	+	PMH89825.1	hypothetical protein	100108	100764	+	PMH89824.1	ATPase
INSDC	MCVU01000635.1	GCA_002872955.1	Vibrio lentus	10N.286.46.B11	7960	8763	-	PMI55164.1	hypothetical protein	9016	9672	-	PMI55165.1	ATPase
INSDC	MCWC01000007.1	GCA_002872855.1	Vibrio lentus	10N.286.45.E6	15706	16509	-	PMI91363.1	hypothetical protein	16762	17421	-	PMI91364.1	ATPase
INSDC	MCWE01000003.1	GCA_002874165.1	Vibrio lentus	10N.286.45.C8	9068	9871	-	PMI95241.1	hypothetical protein	10124	10780	-	PMI95242.1	ATPase
INSDC	MCWY01000099.1	GCA_002877415.1	Vibrio lentus	10N.261.55.A8	9019	9840	-	PMJ83723.1	hypothetical protein	10089	10790	-	PMJ83724.1	hypothetical protein
INSDC	MCXW01000032.1	GCA_002876415.1	Vibrio lentus	10N.261.52.C7	2944	3759	-	PMK90134.1	hypothetical protein	4032	4796	-	PMK90135.1	hypothetical protein
INSDC	MCXX01000013.1	GCA_002876405.1	Vibrio lentus	10N.261.52.C5	5415	6218	-	PMK90835.1	hypothetical protein	6471	7127	-	PMK90836.1	ATPase
INSDC	MCZH01000002.1	GCA_002876845.1	Vibrio lentus	10N.261.48.B11	11792	12595	-	PMM51389.1	hypothetical protein	12848	13504	-	PMM51390.1	ATPase
INSDC	MKKO01000035.1	GCA_001974605.1	Vibrio lentus	10N.222.54.E4	324272	325075	+	OMO22348.1	hypothetical protein	323363	324019	+	OMO22347.1	ATPase
RefSeq	NZ_JADANL010000045.1	GCF_014878155.1	Vibrio lentus	40M4T	22751	23572	-	WP_192854332.1	major capsid protein P2	23822	24481	-	WP_225998582.1	hypothetical protein
RefSeq	NZ_SYVK01000008.1	GCF_005146755.1	Vibrio lentus	10N.222.49.B10	275788	276609	-	WP_136993438.1	major capsid protein P2	276858	277577	-	WP_229633736.1	hypothetical protein
INSDC	CAKLDM010000003.1	GCA_921294215.1	Vibrio marisflavi CECT 7928	CECT 7928	182079	182906	+	CAH0542934.1	hypothetical protein	179678	180430	+	CAH0542929.1	hypothetical protein
RefSeq	NZ_CP090438.1	GCF_021441885.1	Vibrio maritimus	BH16	3508856	3509704	+	WP_234494850.1	major capsid protein P2	3507884	3508588	+	WP_234494849.1	hypothetical protein
INSDC	CP018308.1	GCA_002214345.1	Vibrio mediterranei	QT6D1	988177	989007	-	ASI89126.1	hypothetical protein	989264	990013	-	ASI89127.1	hypothetical protein
INSDC	VTXV01000053.1	GCA_013114225.1	Vibrio mediterranei	00-90-15	1270	2082	-	NOH31386.1	hypothetical protein	2331	2990	-	NOH31387.1	ATP-binding protein
INSDC	VTXV01000072.1	GCA_013114225.1	Vibrio mediterranei	00-90-15	5869	6681	+	NOH31654.1	hypothetical protein	4949	5608	+	NOH31653.1	ATP-binding protein
INSDC	LBGO01000017.1	GCA_001402495.1	Vibrio metoecus	YB4D01	5059	5895	-	KQB00773.1	membrane protein	6171	6941	-	KQB00775.1	hypothetical protein
INSDC	NMSJ01000012.1	GCA_002283805.1	Vibrio metoecus	OYP9D09	81377	82174	+	PAR27263.1	hypothetical protein	80408	81169	+	PAR27262.1	hypothetical protein
RefSeq	NZ_JACGLY010000001.1	GCF_014525255.1	Vibrio metschnikovii	2010V-1050	293129	293968	+	WP_187984776.1	major capsid protein P2	292121	292840	+	WP_187984774.1	hypothetical protein
RefSeq	NZ_JAHANF010000013.1	GCF_019092355.1	Vibrio metschnikovii	M9G.2	20619	21458	+	WP_217529086.1	major capsid protein P2	19609	20328	+	WP_217515405.1	hypothetical protein
RefSeq	NZ_JAHANI010000002.1	GCF_019092425.1	Vibrio metschnikovii	M7D	631110	631949	-	WP_217515404.1	major capsid protein P2	632240	632959	-	WP_217515405.1	hypothetical protein
INSDC	CP016384.1	GCA_001767355.1	Vibrio mimicus	SCCF01	161727	162524	+	AOW84213.1	hypothetical protein	160758	161519	+	AOW84212.1	hypothetical protein
INSDC	JIDP01000009.1	GCA_000736955.1	Vibrio mimicus	523-80	132646	133482	-	KFE30659.1	putative outer membrane receptor protein	133758	134528	-	KFE30520.1	hypothetical protein
INSDC	ACYV01000036.1	GCA_000175995.1	Vibrio mimicus VM573	VM573	43658	44497	+	EEW09188.1	outer membrane receptor protein	42615	43385	+	EEW09187.1	conserved hypothetical protein
INSDC	MPKC01000060.1	GCA_014905665.1	Vibrio navarrensis	VN-0413	5156	5986	+	MBE3667014.1	hypothetical protein	4109	4879	+	MBE3667013.1	hypothetical protein
INSDC	MPKJ01000006.1	GCA_014925555.1	Vibrio navarrensis	VN-0514	144860	145690	-	MBE4607432.1	hypothetical protein	145967	146737	-	MBE4607433.1	hypothetical protein
INSDC	MPKS01000030.1	GCA_014905675.1	Vibrio navarrensis	VN-0511	46805	47635	-	MBE3662622.1	hypothetical protein	47913	48683	-	MBE3662623.1	hypothetical protein
INSDC	CP079859.1	GCA_019339365.1	Vibrio neptunius	KCTC 12702	2202566	2203375	+	QXX05636.1	hypothetical protein	2201654	2202310	+	QXX05635.1	type IV secretory system conjugative DNA transfer family protein
INSDC	JXXU01000002.1	GCA_000967495.1	Vibrio neptunius	S2394	25274	26083	-	KJY93969.1	membrane protein	26333	26992	-	KJY93970.1	ATPase
INSDC	AP024087.1	GCA_015097735.1	Vibrio nigripulchritudo	TUMSAT-TG-2018	1855562	1856416	-	BCL69691.1	membrane protein	1856672	1857328	-	BCL69693.1	hypothetical protein
INSDC	JXXT01000002.1	GCA_000967475.1	Vibrio nigripulchritudo	S2604	558394	559281	+	KJY81213.1	hypothetical protein	557332	558090	+	KJY81212.1	hypothetical protein
INSDC	CANU01000111.1	GCA_001050615.1	Vibrio nigripulchritudo BLFn1	BLFn1	14142	14990	-	CCN85482.1	conserved hypothetical protein	15241	15900	-	CCN85484.1	conserved hypothetical protein
INSDC	CANX01000046.1	GCA_900067775.1	Vibrio nigripulchritudo MADA3021	MADA3021	7371	8219	+	CCN53221.1	conserved hypothetical protein	6461	7120	+	CCN53219.1	conserved hypothetical protein
INSDC	AJYS02000054.1	GCA_000287155.2	Vibrio ordalii FS-238	FS-238	14163	14996	-	OEE40759.1	hypothetical protein	15269	16039	-	OEE40760.1	hypothetical protein
INSDC	MJMH01000173.1	GCA_001939755.1	Vibrio panuliri	CAIM 1902	83901	84797	-	OLQ91439.1	hypothetical protein	85151	85912	-	OLQ91440.1	hypothetical protein
INSDC	AAXMJV010000098.1	GCA_015745365.1	Vibrio parahaemolyticus	PNCV000089	1	685	-	EGQ7736452.1	hypothetical protein	937	1695	-	EGQ7736453.1	hypothetical protein
INSDC	AAXMJV010000102.1	GCA_015745365.1	Vibrio parahaemolyticus	PNCV000089	1	666	-	EGQ7736465.1	hypothetical protein	918	1676	-	EGQ7736466.1	hypothetical protein
INSDC	AAXMJY010000031.1	GCA_015745725.1	Vibrio parahaemolyticus	PNCV000091	1	715	-	EGQ7750857.1	hypothetical protein	967	1725	-	EGQ7750858.1	hypothetical protein
INSDC	AAXMSC010000018.1	GCA_015781475.1	Vibrio parahaemolyticus	PHLUSAVBR00087	6516	7352	-	EGQ8734859.1	hypothetical protein	7595	8353	-	EGQ8734861.1	hypothetical protein
INSDC	AAXMTS010000007.1	GCA_015779605.1	Vibrio parahaemolyticus	PHLUSAVBR00187	189519	190355	-	EGQ8925954.1	hypothetical protein	190598	191356	-	EGQ8925956.1	hypothetical protein
INSDC	AAXMTT010000030.1	GCA_015781565.1	Vibrio parahaemolyticus	PNUSAV001135	1422	2258	-	EGQ8922555.1	hypothetical protein	2501	3259	-	EGQ8922557.1	hypothetical protein
INSDC	AAXMXO010000042.1	GCA_015785175.1	Vibrio parahaemolyticus	PNUSAV001018	1	647	-	EGQ9517545.1	hypothetical protein	890	1648	-	EGQ9517547.1	hypothetical protein
INSDC	AAXNBZ010000021.1	GCA_015785875.1	Vibrio parahaemolyticus	PNUSAV000805	16568	17044	-	EGQ9760195.1	hypothetical protein	18006	18764	-	EGQ9760197.1	hypothetical protein
INSDC	AAXNFD010000004.1	GCA_015787855.1	Vibrio parahaemolyticus	PNUSAV000651	194670	195506	-	EGR0312643.1	hypothetical protein	195738	196496	-	EGR0312645.1	hypothetical protein
INSDC	AAXNFN010000037.1	GCA_015788015.1	Vibrio parahaemolyticus	PNUSAV000633	1	734	-	EGR0361622.1	hypothetical protein	977	1735	-	EGR0361624.1	hypothetical protein
INSDC	AAXNRY010000020.1	GCA_015800475.1	Vibrio parahaemolyticus	PNUSAV000398	1537	2373	-	EGR1827777.1	hypothetical protein	2616	3374	-	EGR1827779.1	hypothetical protein
INSDC	AAXNYO010000025.1	GCA_015804585.1	Vibrio parahaemolyticus	PNUSAV000255	1	665	-	EGR2629965.1	hypothetical protein	908	1666	-	EGR2629967.1	hypothetical protein
INSDC	AAXNZX010000008.1	GCA_015803955.1	Vibrio parahaemolyticus	PHLUSAVBR00073	15364	16200	+	EGR2741822.1	hypothetical protein	14363	15121	+	EGR2741820.1	hypothetical protein
INSDC	AAXOAW010000020.1	GCA_015806795.1	Vibrio parahaemolyticus	PHLUSAVBR00071	8837	9673	-	EGR2911555.1	hypothetical protein	9905	10663	-	EGR2911557.1	hypothetical protein
INSDC	AAXOEB010000055.1	GCA_015805495.1	Vibrio parahaemolyticus	511793	1	453	-	EGR3315539.1	hypothetical protein	696	1454	-	EGR3315541.1	hypothetical protein
INSDC	AAXOEN010000142.1	GCA_015805795.1	Vibrio parahaemolyticus	245518	1	249	-	EGR3361240.1	hypothetical protein	492	1118	-	EGR3361242.1	hypothetical protein
INSDC	AAXOFE010000056.1	GCA_015808775.1	Vibrio parahaemolyticus	526802	3350	4186	-	EGR3456571.1	hypothetical protein	4429	5187	-	EGR3456573.1	hypothetical protein
INSDC	AAXOKC020000031.1	GCA_015810615.2	Vibrio parahaemolyticus	WAPHLVBRA00069	6516	7343	-	EJG0330242.1	hypothetical protein	7595	8353	-	EJG0330243.1	hypothetical protein
INSDC	AAXOPZ020000005.1	GCA_015814105.2	Vibrio parahaemolyticus	CR055-21	1	754	-	EJG0882256.1	hypothetical protein	1006	1764	-	EJG0882257.1	hypothetical protein
INSDC	AAXOSG020000001.1	GCA_015813845.2	Vibrio parahaemolyticus	CR053-1	304296	305123	+	EJG0707496.1	hypothetical protein	303286	304044	+	EJG0707495.1	hypothetical protein
INSDC	AAXOTI020000070.1	GCA_015814765.2	Vibrio parahaemolyticus	PNUSAV000168	1	771	-	EJG0836544.1	hypothetical protein	1023	1781	-	EJG0836545.1	hypothetical protein
INSDC	AAXOVM020000030.1	GCA_015815835.2	Vibrio parahaemolyticus	PNUSAV000115	1	725	-	EJG1422184.1	hypothetical protein	977	1735	-	EJG1422185.1	hypothetical protein
INSDC	AAXOWP020000025.1	GCA_015816495.2	Vibrio parahaemolyticus	PNUSAV000077	1	783	-	EJG1532187.1	hypothetical protein	1035	1793	-	EJG1532188.1	hypothetical protein
INSDC	AAZNIQ010000002.1	GCA_017372055.1	Vibrio parahaemolyticus	210030	185604	186431	-	EHG1301347.1	hypothetical protein	186683	187441	-	EHG1301348.1	hypothetical protein
INSDC	AAZQTV010000030.1	GCA_017604425.1	Vibrio parahaemolyticus	210033	2234	3061	-	EHH1263519.1	hypothetical protein	3302	4060	-	EHH1263520.1	hypothetical protein
INSDC	ABBONF010000011.1	GCA_019438005.1	Vibrio parahaemolyticus	PNUSAV001825	137997	138824	-	EHV9685270.1	hypothetical protein	139076	139834	-	EHV9685271.1	hypothetical protein
INSDC	ABCBNT010000020.1	GCA_019727415.1	Vibrio parahaemolyticus	PNUSAV001998	1	814	-	EHZ7324760.1	hypothetical protein	1066	1824	-	EHZ7324761.1	hypothetical protein
INSDC	ABCQSC010000008.1	GCA_020124555.1	Vibrio parahaemolyticus	PNUSAV002129	200769	201596	-	EIE1211191.1	hypothetical protein	201837	202595	-	EIE1211192.1	hypothetical protein
INSDC	ABDDWS010000049.1	GCA_020407235.1	Vibrio parahaemolyticus	PNUSAV002148	1	801	-	EII2400998.1	hypothetical protein	1053	1811	-	EII2400999.1	hypothetical protein
INSDC	ABDGVR010000018.1	GCA_020502945.1	Vibrio parahaemolyticus	PNUSAV001423	46781	47608	-	EIJ0966520.1	hypothetical protein	47860	48618	-	EIJ0966521.1	hypothetical protein
INSDC	ABDUBH010000102.1	GCA_020825295.1	Vibrio parahaemolyticus	PNUSAV002371	1	638	-	EIM7933026.1	hypothetical protein	890	1648	-	EIM7933027.1	hypothetical protein
INSDC	ABEVOD010000008.1	GCA_021716695.1	Vibrio parahaemolyticus	PNUSAV002475	192623	193450	-	EIU7735832.1	hypothetical protein	193702	194460	-	EIU7735833.1	hypothetical protein
INSDC	ABFRRJ010000008.1	GCA_022927705.1	Vibrio parahaemolyticus	PNUSAV002699	183794	184621	-	EJB1759421.1	hypothetical protein	184862	185620	-	EJB1759422.1	hypothetical protein
INSDC	ABFWYG010000008.1	GCA_023079925.1	Vibrio parahaemolyticus	PHLUSAVBR00320	187101	187928	-	EJC6797424.1	hypothetical protein	188180	188938	-	EJC6797425.1	hypothetical protein
INSDC	ABHEUO010000001.1	GCA_024363835.1	Vibrio parahaemolyticus	PNUSAV002942	613945	614772	-	EJM7146215.1	hypothetical protein	615024	615782	-	EJM7146216.1	hypothetical protein
INSDC	CP011407.1	GCA_001636035.1	Vibrio parahaemolyticus	FORC_014	1105426	1106253	-	ANB99636.1	hypothetical protein	1106494	1107252	-	ANB99638.1	hypothetical protein
INSDC	CP066161.1	GCA_016132485.1	Vibrio parahaemolyticus	NUK/7	808707	809534	-	QQD06196.1	hypothetical protein	812868	813941	+	QQD06273.1	hypothetical protein
INSDC	CP068627.1	GCA_021729985.1	Vibrio parahaemolyticus	LH80	1710629	1711456	+	UJW95762.1	hypothetical protein	1709619	1710377	+	UJW95761.1	hypothetical protein
INSDC	DACQIY010000049.1	GCA_015778845.1	Vibrio parahaemolyticus	NA	1	410	-	HAS6439326.1	hypothetical protein	642	1400	-	HAS6439328.1	hypothetical protein
INSDC	DACQJF010000007.1	GCA_015778245.1	Vibrio parahaemolyticus	NA	114838	115674	-	HAS6473457.1	hypothetical protein	115917	116675	-	HAS6473459.1	hypothetical protein
INSDC	DACQLA010000102.1	GCA_015779895.1	Vibrio parahaemolyticus	MAVP109	1	740	-	HAS6717226.1	hypothetical protein	983	1741	-	HAS6717228.1	hypothetical protein
INSDC	DACQLG010000012.1	GCA_015780075.1	Vibrio parahaemolyticus	NA	1	783	-	HAS6744954.1	hypothetical protein	1026	1784	-	HAS6744956.1	hypothetical protein
INSDC	DACQLR010000054.1	GCA_015780255.1	Vibrio parahaemolyticus	NA	1	650	-	HAS6798554.1	hypothetical protein	893	1651	-	HAS6798556.1	hypothetical protein
INSDC	DACQLW010000081.1	GCA_015780615.1	Vibrio parahaemolyticus	NA	1	347	-	HAS6819408.1	hypothetical protein	590	1348	-	HAS6819410.1	hypothetical protein
INSDC	DACQNG010000008.1	GCA_015782515.1	Vibrio parahaemolyticus	NA	137801	138637	-	HAS6940668.1	hypothetical protein	138879	139637	-	HAS6940669.1	hypothetical protein
INSDC	DACZRI010000008.1	GCA_016430065.1	Vibrio parahaemolyticus	DHM1630	191959	192786	-	HAV1388875.1	hypothetical protein	193038	193796	-	HAV1388876.1	hypothetical protein
INSDC	DACZRY010000001.1	GCA_016429665.1	Vibrio parahaemolyticus	DLS1749	590209	591036	+	HAV1411788.1	hypothetical protein	589199	589957	+	HAV1411787.1	hypothetical protein
INSDC	DADYCX010000052.1	GCA_018118925.1	Vibrio parahaemolyticus	NA	114	941	-	HBC3427084.1	hypothetical protein	1193	1951	-	HBC3427085.1	hypothetical protein
INSDC	DAHMCG010000001.1	GCA_023832595.1	Vibrio parahaemolyticus	VP10020	486410	487237	-	HCE4711349.1	hypothetical protein	487489	488247	-	HCE4711350.1	hypothetical protein
INSDC	JAABPH010000180.1	GCA_009936605.1	Vibrio parahaemolyticus	CICESE-186	1776	2519	+	NCG44974.1	hypothetical protein	775	1533	+	NCG44972.1	hypothetical protein
INSDC	JAABPI010000452.1	GCA_009936625.1	Vibrio parahaemolyticus	CICESE-273	1	655	-	NCG70128.1	hypothetical protein	898	1656	-	NCG70130.1	hypothetical protein
INSDC	JAAHBO010000196.1	GCA_010671575.1	Vibrio parahaemolyticus	CICESE-188	4456	5283	-	NES61076.1	hypothetical protein	5535	6293	-	NES61077.1	hypothetical protein
INSDC	JABCAK010000028.1	GCA_014922265.1	Vibrio parahaemolyticus	L2	1	790	-	MBE4563101.1	hypothetical protein	1042	1800	-	MBE4563102.1	hypothetical protein
INSDC	JABCAX010000011.1	GCA_014921975.1	Vibrio parahaemolyticus	V110	1	319	-	MBE4516737.1	hypothetical protein	571	1329	-	MBE4516738.1	hypothetical protein
INSDC	JABCBI010000001.1	GCA_014921775.1	Vibrio parahaemolyticus	V127	707978	708805	+	MBE4454680.1	hypothetical protein	706979	707737	+	MBE4454679.1	hypothetical protein
INSDC	JABCHI010000018.1	GCA_014919155.1	Vibrio parahaemolyticus	Vp415	13935	14765	-	MBE3866972.1	hypothetical protein	15022	15771	-	MBE3866973.1	hypothetical protein
INSDC	JACBQV010000008.1	GCA_016876175.1	Vibrio parahaemolyticus	VA-0662-17	234209	235036	-	MBM4845305.1	hypothetical protein	235288	236046	-	MBM4845306.1	hypothetical protein
INSDC	JACBQV010000015.1	GCA_016876175.1	Vibrio parahaemolyticus	VA-0662-17	427	1254	-	MBM4846113.1	hypothetical protein	1506	2264	-	MBM4846114.1	hypothetical protein
INSDC	JACBRS010000012.1	GCA_016876635.1	Vibrio parahaemolyticus	INSP0047	61857	62684	-	MBM4926980.1	hypothetical protein	62936	63694	-	MBM4926981.1	hypothetical protein
INSDC	JACBUR010000011.1	GCA_016878255.1	Vibrio parahaemolyticus	107-10	293368	294195	+	MBM5288713.1	hypothetical protein	292359	293117	+	MBM5288712.1	hypothetical protein
INSDC	JACBVT010000037.1	GCA_016880015.1	Vibrio parahaemolyticus	2568-00	2470	3036	+	MBM5423787.1	hypothetical protein	1460	2218	+	MBM5423786.1	hypothetical protein
INSDC	JNSM02000030.1	GCA_000707405.2	Vibrio parahaemolyticus	CFSAN007429	1	755	-	OQT52586.1	hypothetical protein	998	1756	-	OQT52581.1	hypothetical protein
INSDC	JNUK02000034.1	GCA_000707285.2	Vibrio parahaemolyticus	CFSAN007456	173226	174053	-	OAR44756.1	hypothetical protein	174294	175052	-	OAR44757.1	hypothetical protein
INSDC	LFUP01000010.1	GCA_001270905.1	Vibrio parahaemolyticus	PMC48	461760	462587	+	KOH28403.1	membrane protein	460750	461508	+	KOH28401.1	hypothetical protein
INSDC	LRSY01000024.1	GCA_001609055.1	Vibrio parahaemolyticus	A0EZ383	1573	2132	+	KYZ07032.1	hypothetical protein	564	1322	+	KYZ07031.1	hypothetical protein
INSDC	MDTV01000002.1	GCA_001720365.1	Vibrio parahaemolyticus	Klin	263914	264741	-	ODN35429.1	hypothetical protein	264993	265751	-	ODN35430.1	hypothetical protein
INSDC	MISK01000058.1	GCA_001727265.1	Vibrio parahaemolyticus	GCSL_R143	197755	198582	-	ODY52528.1	hypothetical protein	198823	199581	-	ODY52529.1	hypothetical protein
INSDC	MSEF01000033.1	GCA_001913735.1	Vibrio parahaemolyticus	GIMxtfL61-2011.05	1	586	-	OKY33096.1	hypothetical protein	829	1587	-	OKY33092.1	hypothetical protein
INSDC	MSEG01000030.1	GCA_001913745.1	Vibrio parahaemolyticus	GIMxtfL65-2011.05	1	799	-	OKY33081.1	hypothetical protein	1042	1800	-	OKY33077.1	hypothetical protein
INSDC	NIXY01000018.1	GCA_002221185.1	Vibrio parahaemolyticus	MAVP-50	56878	57714	+	OXD42923.1	hypothetical protein	55727	56485	+	OXD42921.1	hypothetical protein
INSDC	NJHK01000029.1	GCA_002221365.1	Vibrio parahaemolyticus	CTVP34C	2592	3428	+	OXD77258.1	hypothetical protein	1591	2349	+	OXD77256.1	hypothetical protein
INSDC	NNCS01000043.1	GCA_006368265.1	Vibrio parahaemolyticus	G2_3	1	579	-	TNZ05661.1	hypothetical protein	822	1580	-	TNZ05659.1	hypothetical protein
INSDC	NNCT01000050.1	GCA_006368425.1	Vibrio parahaemolyticus	G2_2	2200	2932	+	TNZ11824.1	hypothetical protein	1199	1957	+	TNZ11822.1	hypothetical protein
INSDC	NNCU01000287.1	GCA_006368645.1	Vibrio parahaemolyticus	G2_1	1	672	-	TNZ19402.1	hypothetical protein	915	1673	-	TNZ19399.1	hypothetical protein
INSDC	NNCW01000044.1	GCA_006368305.1	Vibrio parahaemolyticus	G1_8	2200	2586	+	TNZ20448.1	hypothetical protein	1199	1957	+	TNZ20446.1	hypothetical protein
INSDC	NNCZ01000052.1	GCA_006368335.1	Vibrio parahaemolyticus	G1_5	2200	2437	+	TNZ35462.1	hypothetical protein	1199	1957	+	TNZ35460.1	hypothetical protein
INSDC	NNDD01000055.1	GCA_006368725.1	Vibrio parahaemolyticus	G1_10	1	636	-	TNZ56466.1	hypothetical protein	879	1637	-	TNZ56463.1	hypothetical protein
INSDC	NNDV01000013.1	GCA_006369205.1	Vibrio parahaemolyticus	F8_3	364763	365599	-	TOA48731.1	hypothetical protein	365831	366589	-	TOA48732.1	hypothetical protein
INSDC	NNDX01000001.1	GCA_006369265.1	Vibrio parahaemolyticus	F8_10	204	1040	-	TOA66792.1	hypothetical protein	1283	2041	-	TOA66794.1	hypothetical protein
INSDC	NNFL01000063.1	GCA_006370635.1	Vibrio parahaemolyticus	F3_7	2200	2924	+	TOC45093.1	hypothetical protein	1199	1957	+	TOC45091.1	hypothetical protein
INSDC	NNFN01000058.1	GCA_006370835.1	Vibrio parahaemolyticus	F3_5	2212	2940	+	TOC55055.1	hypothetical protein	1211	1969	+	TOC55052.1	hypothetical protein
INSDC	NNFQ01000050.1	GCA_006370915.1	Vibrio parahaemolyticus	F3_2	2200	2598	+	TOC70493.1	hypothetical protein	1199	1957	+	TOC70491.1	hypothetical protein
INSDC	NNFR01000048.1	GCA_006370685.1	Vibrio parahaemolyticus	F3_10	2200	2843	+	TOC77997.1	hypothetical protein	1199	1957	+	TOC77995.1	hypothetical protein
INSDC	NNFR01000054.1	GCA_006370685.1	Vibrio parahaemolyticus	F3_10	1	591	-	TOC77826.1	hypothetical protein	834	1592	-	TOC77823.1	hypothetical protein
INSDC	NNFS01000048.1	GCA_006370925.1	Vibrio parahaemolyticus	F3_1	1	391	-	TOC78618.1	hypothetical protein	634	1392	-	TOC78615.1	hypothetical protein
INSDC	NNFT01000110.1	GCA_006370655.1	Vibrio parahaemolyticus	F2_9	1	717	-	TOC83617.1	hypothetical protein	960	1718	-	TOC83615.1	hypothetical protein
INSDC	NNGB01000042.1	GCA_006371215.1	Vibrio parahaemolyticus	F2_10	2200	2920	+	TOD21648.1	hypothetical protein	1199	1957	+	TOD21646.1	hypothetical protein
INSDC	NNIW01000225.1	GCA_006372565.1	Vibrio parahaemolyticus	D5_7	5559	6395	-	TOG86772.1	hypothetical protein	6638	7396	-	TOG86774.1	hypothetical protein
INSDC	NNJK01000057.1	GCA_006372795.1	Vibrio parahaemolyticus	D2_9	1283	1798	+	TOH43390.1	hypothetical protein	282	1040	+	TOH43388.1	hypothetical protein
INSDC	NNJV01000207.1	GCA_006373025.1	Vibrio parahaemolyticus	C8_7	5167	5946	-	TOH97290.1	hypothetical protein	6178	6936	-	TOH97292.1	hypothetical protein
INSDC	NNLQ01000078.1	GCA_006373935.1	Vibrio parahaemolyticus	C3_3	2483	2723	+	TOK18235.1	hypothetical protein	1482	2240	+	TOK18232.1	hypothetical protein
INSDC	NNMJ01000053.1	GCA_006374305.1	Vibrio parahaemolyticus	C1_10	1418	2254	-	TOL10514.1	hypothetical protein	2486	3244	-	TOL10515.1	hypothetical protein
INSDC	NNMJ01000064.1	GCA_006374305.1	Vibrio parahaemolyticus	C1_10	1	520	-	TOL10021.1	hypothetical protein	752	1510	-	TOL10018.1	hypothetical protein
INSDC	NNMZ01000038.1	GCA_006374665.1	Vibrio parahaemolyticus	B8_4	5479	6309	+	TOL88880.1	hypothetical protein	4473	5222	+	TOL88900.1	hypothetical protein
INSDC	NNNC01000012.1	GCA_006374745.1	Vibrio parahaemolyticus	B8_10	186841	187677	-	TOM08808.1	hypothetical protein	187909	188667	-	TOM08810.1	hypothetical protein
INSDC	NNNY01000054.1	GCA_006375335.1	Vibrio parahaemolyticus	B5_4	1	364	-	TON08601.1	hypothetical protein	596	1279	-	TON08602.1	hypothetical protein
INSDC	NNOD01000310.1	GCA_006375195.1	Vibrio parahaemolyticus	B4_9	2895	3731	-	TON38938.1	hypothetical protein	3974	4732	-	TON38940.1	hypothetical protein
INSDC	NNPQ01000005.1	GCA_006377445.1	Vibrio parahaemolyticus	B1_7	424667	425503	-	TOP31635.1	hypothetical protein	425746	426504	-	TOP31636.1	hypothetical protein
INSDC	NNQD01000007.1	GCA_006377295.1	Vibrio parahaemolyticus	A4_6	628874	629710	-	TOP95573.1	hypothetical protein	629953	630711	-	TOP95575.1	hypothetical protein
INSDC	NNQW01000085.1	GCA_006378955.1	Vibrio parahaemolyticus	A2_4	2690	3526	+	TOQ83357.1	hypothetical protein	1700	2458	+	TOQ83355.1	hypothetical protein
RefSeq	NZ_CP013248.1	GCF_001879585.1	Vibrio parahaemolyticus	FORC_022	1709725	1710552	-	WP_071652084.1	major capsid protein P2	1710804	1711562	-	WP_031829284.1	hypothetical protein
RefSeq	NZ_CP078620.1	GCF_019271055.1	Vibrio parahaemolyticus	Colony556	1801665	1802492	-	WP_218756784.1	major capsid protein P2	1802733	1803491	-	WP_218756785.1	hypothetical protein
RefSeq	NZ_JNSM02000030.1	GCF_000707405.1	Vibrio parahaemolyticus	CFSAN007429	1	746	-	WP_031777024.1	major capsid protein P2	998	1756	-	WP_021448535.1	hypothetical protein
RefSeq	NZ_JNSR02000009.1	GCF_000707485.2	Vibrio parahaemolyticus	CFSAN007434	4028	4774	+	WP_173670257.1	major capsid protein P2	3018	3776	+	WP_021448535.1	hypothetical protein
RefSeq	NZ_LQGX01000037.1	GCF_001609715.1	Vibrio parahaemolyticus	A4EZ964	1	466	-	WP_228842062.1	major capsid protein P2	718	1476	-	WP_062889031.1	hypothetical protein
RefSeq	NZ_MORQ01000030.1	GCF_001895435.1	Vibrio parahaemolyticus	100152	2328	2935	+	WP_175546690.1	major capsid protein P2	1318	2076	+	WP_011105875.1	hypothetical protein
RefSeq	NZ_MORR01000018.1	GCF_001895445.1	Vibrio parahaemolyticus	100153	1	565	-	WP_175548481.1	major capsid protein P2	817	1575	-	WP_005479388.1	hypothetical protein
RefSeq	NZ_MOSC01000031.1	GCF_001895695.1	Vibrio parahaemolyticus	100145	3576	4182	+	WP_170862744.1	major capsid protein P2	2566	3324	+	WP_011105875.1	hypothetical protein
RefSeq	NZ_MSEF01000033.1	GCF_001913735.1	Vibrio parahaemolyticus	GIMxtfL61-2011.05	1	577	-	WP_045124271.1	major capsid protein P2	829	1587	-	WP_005479388.1	hypothetical protein
RefSeq	NZ_NIXY01000018.1	GCF_002221185.1	Vibrio parahaemolyticus	MAVP-50	56887	57714	+	WP_192868879.1	major capsid protein P2	55727	56485	+	WP_062889031.1	hypothetical protein
RefSeq	NZ_NJHK01000029.1	GCF_002221365.1	Vibrio parahaemolyticus	CTVP34C	2601	3428	+	WP_192868856.1	major capsid protein P2	1591	2349	+	WP_031781633.1	hypothetical protein
RefSeq	NZ_NNCS01000043.1	GCF_006368265.1	Vibrio parahaemolyticus	G2_3	1	570	-	WP_180765065.1	major capsid protein P2	822	1580	-	WP_029808959.1	hypothetical protein
RefSeq	NZ_NNCT01000050.1	GCF_006368425.1	Vibrio parahaemolyticus	G2_2	2209	2932	+	WP_180767179.1	major capsid protein P2	1199	1957	+	WP_011105875.1	hypothetical protein
RefSeq	NZ_NNDD01000055.1	GCF_006368725.1	Vibrio parahaemolyticus	G1_10	1	627	-	WP_180709555.1	major capsid protein P2	879	1637	-	WP_005479388.1	hypothetical protein
RefSeq	NZ_NNDX01000001.1	GCF_006369265.1	Vibrio parahaemolyticus	F8_10	204	1031	-	WP_180768240.1	major capsid protein P2	1283	2041	-	WP_140055885.1	hypothetical protein
RefSeq	NZ_NNFL01000063.1	GCF_006370635.1	Vibrio parahaemolyticus	F3_7	2209	2924	+	WP_180768830.1	major capsid protein P2	1199	1957	+	WP_011105875.1	hypothetical protein
RefSeq	NZ_NNFN01000058.1	GCF_006370835.1	Vibrio parahaemolyticus	F3_5	2221	2940	+	WP_180769723.1	major capsid protein P2	1211	1969	+	WP_005479388.1	hypothetical protein
RefSeq	NZ_NNFR01000048.1	GCF_006370685.1	Vibrio parahaemolyticus	F3_10	2209	2843	+	WP_180800292.1	major capsid protein P2	1199	1957	+	WP_011105875.1	hypothetical protein
RefSeq	NZ_NNFR01000054.1	GCF_006370685.1	Vibrio parahaemolyticus	F3_10	1	582	-	WP_170933692.1	major capsid protein P2	834	1592	-	WP_005479388.1	hypothetical protein
RefSeq	NZ_NNFT01000110.1	GCF_006370655.1	Vibrio parahaemolyticus	F2_9	1	708	-	WP_180700820.1	major capsid protein P2	960	1718	-	WP_005479388.1	hypothetical protein
RefSeq	NZ_NNGB01000042.1	GCF_006371215.1	Vibrio parahaemolyticus	F2_10	2209	2920	+	WP_180796583.1	major capsid protein P2	1199	1957	+	WP_011105875.1	hypothetical protein
RefSeq	NZ_NNIW01000225.1	GCF_006372565.1	Vibrio parahaemolyticus	D5_7	5559	6386	-	WP_180804475.1	major capsid protein P2	6638	7396	-	WP_060469917.1	hypothetical protein
RefSeq	NZ_NNJV01000207.1	GCF_006373025.1	Vibrio parahaemolyticus	C8_7	5167	5937	-	WP_180760193.1	major capsid protein P2	6178	6936	-	WP_005479388.1	hypothetical protein
RefSeq	NZ_NNNC01000012.1	GCF_006374745.1	Vibrio parahaemolyticus	B8_10	186841	187668	-	WP_180792470.1	major capsid protein P2	187909	188667	-	WP_025633412.1	hypothetical protein
RefSeq	NZ_NNQD01000007.1	GCF_006377295.1	Vibrio parahaemolyticus	A4_6	628874	629701	-	WP_180913029.1	major capsid protein P2	629953	630711	-	WP_053315132.1	hypothetical protein
RefSeq	NZ_NNQW01000085.1	GCF_006378955.1	Vibrio parahaemolyticus	A2_4	2699	3526	+	WP_180926725.1	major capsid protein P2	1700	2458	+	WP_031822208.1	hypothetical protein
INSDC	QRSC01000042.1	GCA_006382895.1	Vibrio parahaemolyticus	VP161168	1	820	-	TPA52733.1	hypothetical protein	1063	1821	-	TPA52729.1	hypothetical protein
INSDC	RPDA01000001.1	GCA_009738005.1	Vibrio parahaemolyticus	MSR16	841579	842415	-	MUT54988.1	hypothetical protein	842658	843416	-	MUT54990.1	hypothetical protein
RefSeq	NZ_CAJNZR010000041.1	GCF_905331735.1	Vibrio parahaemolyticus 10290	NA	1	811	-	WP_180944022.1	major capsid protein P2	1063	1821	-	WP_011105875.1	hypothetical protein
RefSeq	NZ_KK073777.1	GCF_000582905.2	Vibrio parahaemolyticus AQ3810	AQ3810	58878	59658	+	WP_228767574.1	major capsid protein P2	57707	58465	+	WP_031842771.1	hypothetical protein
INSDC	KI911856.1	GCA_000516875.2	Vibrio parahaemolyticus B-265	B-265	1363	2025	-	ETS19590.1	putative outer membrane receptor protein	2404	3162	-	ETS19588.1	hypothetical protein
RefSeq	NZ_KK042405.1	GCF_000571915.2	Vibrio parahaemolyticus EKP-021	EKP-021	1154	1333	-	WP_031839991.1	major capsid protein P2	1585	2343	-	WP_005479388.1	hypothetical protein
RefSeq	NZ_KK042418.1	GCF_000571915.2	Vibrio parahaemolyticus EKP-021	EKP-021	2056	2883	-	WP_005455328.1	major capsid protein P2	3276	4034	-	WP_011105875.1	hypothetical protein
RefSeq	NZ_KI929392.1	GCF_000522025.2	Vibrio parahaemolyticus IDH02189	IDH02189	49817	50358	+	WP_029849729.1	major capsid protein P2	48803	49539	+	WP_031841177.1	hypothetical protein
RefSeq	NZ_ACFM01000115.1	GCF_000182345.1	Vibrio parahaemolyticus Peru-466	Peru-466	8751	9237	+	WP_005482073.1	major capsid protein P2	7741	8499	+	WP_011105875.1	hypothetical protein
INSDC	BA000032.2	GCA_000196095.1	Vibrio parahaemolyticus RIMD 2210633	O3:K6	939810	940577	-	BAC62244.1	putative major phage capsid protein P2	940888	942000	-	BAC62246.1	hypothetical protein
RefSeq	NZ_AWMG01000155.1	GCF_000491595.1	Vibrio parahaemolyticus S029	S029	4880	5707	-	WP_029823320.1	major capsid protein P2	5948	6706	-	WP_029823321.1	hypothetical protein
RefSeq	NZ_AWJR01000477.1	GCF_000490275.1	Vibrio parahaemolyticus S108	S108	1074	1613	+	WP_029849716.1	major capsid protein P2	75	833	+	WP_029849713.1	hypothetical protein
RefSeq	NZ_AWJG01000474.1	GCF_000490055.1	Vibrio parahaemolyticus S119	S119	1	654	-	WP_025636558.1	major capsid protein P2	906	1664	-	WP_025636561.1	hypothetical protein
INSDC	AVOK01000004.1	GCA_000454225.1	Vibrio parahaemolyticus VP250	VP250	207	1001	-	EQL91225.1	putative outer membrane receptor protein	1244	1927	-	EQL91227.1	hypothetical protein
INSDC	JDFL01000036.1	GCA_000593305.2	Vibrio parahaemolyticus VPCR-2009	VPCR-2009	82668	83179	+	EXJ33981.1	putative outer membrane receptor protein	81669	82427	+	EXJ33979.1	hypothetical protein
INSDC	KK081804.1	GCA_000593305.2	Vibrio parahaemolyticus VPCR-2009	VPCR-2009	125932	126219	+	EXJ33825.1	putative outer membrane receptor domain protein	124257	125015	+	EXJ33979.1	hypothetical protein
INSDC	KK081804.1	GCA_000593305.2	Vibrio parahaemolyticus VPCR-2009	VPCR-2009	155088	155353	+	EXJ33616.1	putative outer membrane receptor protein	153946	154673	+	EXJ33655.1	hypothetical protein
INSDC	MG592402.1	GCA_003926355.1	Vibrio phage 1.020.O._10N.222.48.A2	NA	6124	6969	+	AUR82054.1	double jelly roll capsid protein	4861	5394	+	AUR82051.1	P-loop containing nucleoside triphosphate hydrolase
INSDC	MG592426.1	GCA_003926835.1	Vibrio phage 1.043.O._10N.261.52.C7	NA	5933	6787	+	AUR83895.1	double jelly roll capsid protein	4758	5291	+	AUR83891.1	putative packaging ATPase
INSDC	MG592427.1	GCA_003926855.1	Vibrio phage 1.044.O._10N.261.51.B8	NA	5933	6787	+	AUR83916.1	double jelly roll capsid protein	4758	5291	+	AUR83912.1	putative packaging ATPase
INSDC	MG592437.1	GCA_003926995.1	Vibrio phage 1.057.O._10N.261.46.B12	NA	5934	6788	+	AUR84507.1	double jelly roll capsid protein	4759	5292	+	AUR84503.1	putative packaging ATPase
INSDC	MG592455.1	GCA_003927295.1	Vibrio phage 1.080.O._10N.286.48.A4	NA	5696	6550	+	AUR85726.1	double jelly roll capsid protein	4522	5055	+	AUR85723.1	P-loop containing nucleoside triphosphate hydrolase
INSDC	MG592500.1	GCA_003928155.1	Vibrio phage 1.125.O._10N.286.49.F5	NA	6222	7067	+	AUR89583.1	coil containing protein	4935	5468	+	AUR89580.1	putative packaging ATPase
INSDC	MG592512.1	GCA_003928395.1	Vibrio phage 1.141.A._10N.261.49.B3	NA	5697	6551	+	AUR90313.1	double jelly roll capsid protein	4523	5056	+	AUR90310.1	P-loop containing nucleoside triphosphate hydrolase
INSDC	MG592615.1	GCA_003930355.1	Vibrio phage 1.249.A._10N.261.55.B9	NA	5096	5917	+	AUR98305.1	double jelly roll capsid protein	4131	4631	+	AUR98302.1	P-loop containing nucleoside triphosphate hydrolase
INSDC	FRFG01000003.1	GCA_900143745.1	Vibrio quintilis	NA	142434	143258	+	SHO54473.1	hypothetical protein	141525	142181	+	SHO54471.1	AAA-like domain protein
INSDC	FRFG01000011.1	GCA_900143745.1	Vibrio quintilis	NA	91486	92289	+	SHO55122.1	hypothetical protein	90578	91237	+	SHO55120.1	AAA-like domain protein
INSDC	FRFG01000098.1	GCA_900143745.1	Vibrio quintilis	NA	7373	8176	+	SHO59135.1	hypothetical protein	6465	7124	+	SHO59133.1	AAA-like domain protein
RefSeq	NZ_KL543967.1	GCF_000711805.1	Vibrio rhizosphaerae DSM 18581	DSM 18581	514510	515316	+	WP_038182622.1	major capsid protein P2	513606	514265	+	WP_038182619.1	ATPase
RefSeq	NZ_BBLC01000508.1	GCF_000818415.1	Vibrio rotiferianus	Oz08	5776	6597	-	WP_045392490.1	major capsid protein P2	6839	7498	-	WP_045392493.1	hypothetical protein
INSDC	APHW01000014.1	GCA_002741985.1	Vibrio rotiferianus CAIM 577 = LMG 21460	CAIM 577	227595	228416	-	PIB17225.1	major phage capsid protein	228658	229317	-	PIB17226.1	hypothetical protein
INSDC	FULE01000092.1	GCA_900163965.1	Vibrio ruber DSM 16370	CECT 7878	49717	50523	-	SJN60093.1	hypothetical protein	50768	51427	-	SJN60095.1	AAA-like domain protein
INSDC	MDCJ01000002.1	GCA_001723385.1	Vibrio scophthalmi	FP3289	308027	308920	+	ODS10090.1	hypothetical protein	306900	307664	+	ODS10088.1	hypothetical protein
INSDC	MDCJ01000002.1	GCA_001723385.1	Vibrio scophthalmi	FP3289	576691	577587	-	ODS10348.1	hypothetical protein	578098	578751	-	ODS10350.1	Protein P9
INSDC	JWLV01000023.1	GCA_000808535.1	Vibrio sinaloensis	AD048	118123	118950	+	KHT41690.1	membrane protein	117094	117861	+	KHT41688.1	hypothetical protein
INSDC	AEVT01000002.1	GCA_000189275.2	Vibrio sinaloensis DSM 21326	DSM 21326	70283	71107	+	EGA72378.1	putative major phage capsid protein	69251	70021	+	EGA72376.1	hypothetical protein
RefSeq	NZ_AEVT01000076.1	GCF_000189275.1	Vibrio sinaloensis DSM 21326	DSM 21326	5913	6746	-	WP_008078113.1	major capsid protein P2	7423	8145	-	WP_039958662.1	hypothetical protein
RefSeq	NZ_LJJE01000039.1	GCF_001854765.1	Vibrio sonorensis	CAIM 1076	15204	16097	-	WP_070964601.1	major capsid protein P2	16479	17132	-	WP_175443189.1	hypothetical protein
INSDC	VTYA01000031.1	GCA_013114135.1	Vibrio sp. 03-59-1	03-59-1	6008	6820	-	NOH85908.1	hypothetical protein	7051	7725	-	NOH85909.1	ATP-binding protein
INSDC	MKKN01000052.1	GCA_001974565.1	Vibrio sp. 10N.222.47.A9	10N.222.47.A9	57837	58640	+	OMO28286.1	hypothetical protein	56928	57584	+	OMO28285.1	ATPase
INSDC	MKKN01000074.1	GCA_001974565.1	Vibrio sp. 10N.222.47.A9	10N.222.47.A9	3998	4813	-	OMO23713.1	hypothetical protein	5086	5850	-	OMO23714.1	hypothetical protein
INSDC	MDAW01000129.1	GCA_002875385.1	Vibrio sp. 10N.222.52.B12	10N.222.52.B12	56247	57074	+	PMO39587.1	hypothetical protein	55237	55995	+	PMO39586.1	hypothetical protein
INSDC	MCXE01000085.1	GCA_002877735.1	Vibrio sp. 10N.261.54.E10	10N.261.54.E10	44661	45476	+	PMK09649.1	hypothetical protein	43624	44388	+	PMK09648.1	hypothetical protein
INSDC	MCUW01000068.1	GCA_002873335.1	Vibrio sp. 10N.286.49.B1	10N.286.49.B1	14001	14834	-	PMH46336.1	hypothetical protein	15088	15837	-	PMH46337.1	hypothetical protein
RefSeq	NZ_MCSC01000186.1	GCF_002872545.1	Vibrio sp. 10N.286.55.E12	10N.286.55.E12	36288	37103	+	WP_102433525.1	major capsid protein P2	35371	36015	+	WP_170960831.1	hypothetical protein
INSDC	QKKL01000031.1	GCA_003311865.1	Vibrio sp. 2017V-1070	2017V-1070	24407	25243	+	RBM38738.1	hypothetical protein	23361	24131	+	RBM38737.1	hypothetical protein
RefSeq	NZ_ANBW01000320.1	GCF_000316985.1	Vibrio sp. 624788	624788	26696	27487	-	WP_017632842.1	major capsid protein P2	27758	28417	-	WP_017112118.1	type IV secretory system conjugative DNA transfer family protein
INSDC	VTXD01000005.1	GCA_013114625.1	Vibrio sp. 99-70-13A1	99-70-13A1	61060	61896	+	NOH96274.1	hypothetical protein	60081	60803	+	NOH96273.1	hypothetical protein
INSDC	VTXG01000033.1	GCA_013114515.1	Vibrio sp. AIC-3	AIC-3	14903	15706	-	NOH94565.1	hypothetical protein	15959	16618	-	NOH94566.1	ATP-binding protein
INSDC	VHSK01000001.1	GCA_013048725.1	Vibrio sp. B1-2	B1-2	315579	316418	+	NNN98129.1	hypothetical protein	314616	315326	+	NNN98128.1	hypothetical protein
INSDC	JPQB01000009.1	GCA_000740665.1	Vibrio sp. B183	B183	87726	88535	+	KFI11992.1	membrane protein	86638	87297	+	KFI11991.1	ATPase
INSDC	JPQB01000032.1	GCA_000740665.1	Vibrio sp. B183	B183	1558	2364	+	KFI09394.1	membrane protein	654	1310	+	KFI09393.1	ATPase
RefSeq	NZ_CAJDZK010000001.1	GCF_903986915.1	Vibrio sp. B1FLJ16	NA	211450	212283	-	WP_182028467.1	major capsid protein P2	212536	213294	-	WP_182028469.1	hypothetical protein
INSDC	JALGNU010000002.1	GCA_022808245.1	Vibrio sp. CCB-PB317	CCB-PB317	996040	996867	+	MCJ0882731.1	major capsid protein P2	995030	995788	+	MCJ0882730.1	hypothetical protein
INSDC	JAKKCJ010000004.1	GCA_021726515.1	Vibrio sp. CK2-1	CK2-1	393553	394344	+	MCF7355074.1	major capsid protein P2	392663	393313	+	MCF7355073.1	type IV secretory system conjugative DNA transfer family protein
RefSeq	NC_016613.1	GCF_000241385.1	Vibrio sp. EJY3	EJY3	1656214	1657044	-	WP_014231859.1	major capsid protein P2	1657297	1658055	-	WP_041170226.1	hypothetical protein
INSDC	JAJGZR010000034.1	GCA_020806305.1	Vibrio sp. F13	10N.222.55.B3	13547	14362	-	MCC4892217.1	major capsid protein P2	14635	15399	-	MCC4892218.1	hypothetical protein
INSDC	PFXK01000007.1	GCA_002812955.1	Vibrio sp. HA2012	HA2012	218597	219430	+	PJC85700.1	hypothetical protein	217556	218323	+	PJC85699.1	hypothetical protein
INSDC	JAKGCY010000009.1	GCA_021852965.1	Vibrio sp. IRLE0018	IRLE0018	58714	59544	-	MCF8779938.1	major capsid protein P2	59823	60593	-	MCF8779939.1	hypothetical protein
INSDC	JAKKCQ010000002.1	GCA_021728315.1	Vibrio sp. L5-1	L5-1	1222813	1223718	+	MCF7495841.1	major capsid protein P2	1221703	1222455	+	MCF7495839.1	hypothetical protein
INSDC	JAKKCQ010000007.1	GCA_021728315.1	Vibrio sp. L5-1	L5-1	221790	222605	+	MCF7497494.1	major capsid protein P2	220753	221517	+	MCF7497493.1	hypothetical protein
INSDC	KQ947475.1	GCA_001506075.1	Vibrio sp. MEBiC08052	MEBiC08052	667178	667984	-	KUI99929.1	putative outer membrane receptor protein	668660	669319	-	KUI99932.1	hypothetical protein
INSDC	WWEU01000001.1	GCA_009857245.1	Vibrio sp. OCN044	OCN044	1019216	1020025	-	MYM58526.1	hypothetical protein	1020272	1020931	-	MYM58527.1	ATP-binding protein
INSDC	JADDYL010000017.1	GCA_015163635.1	Vibrio sp. OPT10	OPT10	15527	16330	-	MBE8607939.1	hypothetical protein	16583	17242	-	MBE8607940.1	ATP-binding protein
INSDC	JADDYK010000077.1	GCA_015163615.1	Vibrio sp. OPT18	OPT18	4983	5807	-	MBE8577948.1	hypothetical protein	6079	6843	-	MBE8577949.1	hypothetical protein
INSDC	VINK01000003.1	GCA_013376745.1	Vibrio sp. Scap16	Scap16	443504	444307	-	NVN83233.1	hypothetical protein	444559	445215	-	NVN83234.1	ATP-binding protein
INSDC	CP063199.1	GCA_019904195.1	Vibrio sp. SCSIO 43132	SCSIO 43132	2124626	2125480	+	UAB68817.1	hypothetical protein	2123714	2124370	+	UAB68816.1	ATP-binding protein
INSDC	CP063199.1	GCA_019904195.1	Vibrio sp. SCSIO 43132	SCSIO 43132	359771	360658	+	UAB70652.1	hypothetical protein	358710	359468	+	UAB70651.1	hypothetical protein
INSDC	CP063200.1	GCA_019904195.1	Vibrio sp. SCSIO 43132	SCSIO 43132	1358993	1359847	+	UAB72386.1	hypothetical protein	1358081	1358737	+	UAB72385.1	ATP-binding protein
INSDC	NIGY01000001.1	GCA_003123985.1	Vibrio sp. T9	T9	82358	83194	+	PWF74139.1	hypothetical protein	81357	82115	+	PWF74137.1	hypothetical protein
INSDC	CP045355.1	GCA_009363455.1	Vibrio sp. THAF64	THAF64	3109167	3109970	-	QFT37630.1	hypothetical protein	3110222	3110881	-	QFT37632.1	hypothetical protein
INSDC	WXWM01000107.1	GCA_009904855.1	Vibrio sp. V36_P2S2PM302	V36_P2S2PM302	4852	5649	-	NAW57766.1	hypothetical protein	5929	6612	-	NAW57767.1	DUF87 domain-containing protein
INSDC	CP087590.1	GCA_015594925.2	Vibrio sp. VB16	VB16	579347	580198	-	UGA55295.1	major capsid protein P2	580477	581259	-	UGA55297.1	type IV secretory system conjugative DNA transfer family protein
INSDC	RBWD01000010.1	GCA_009361695.1	Vibrio sp. VGrn 2	VGrn 2	224	1060	-	MPS40165.1	hypothetical protein	1292	2050	-	MPS40167.1	hypothetical protein
INSDC	FSSB01000040.1	GCA_900149295.1	Vibrio spartinae	CECT 9026	6323	7129	-	SIO96693.1	hypothetical protein	7799	8458	-	SIO96696.1	AAA-like domain protein
INSDC	JAENNG010000001.1	GCA_019846895.1	Vibrio splendidus	MCCC 1A04069	1404387	1405190	-	MBY7729932.1	hypothetical protein	1405443	1406099	-	MBY7729933.1	ATP-binding protein
INSDC	JAJGZT010000002.1	GCA_020806295.1	Vibrio splendidus	10N.222.52.A11	219360	220154	-	MCC4786651.1	major capsid protein P2	220431	221114	-	MCC4786652.1	DUF87 domain-containing protein
INSDC	JAJGZT010000008.1	GCA_020806295.1	Vibrio splendidus	10N.222.52.A11	4787	5578	-	MCC4787510.1	major capsid protein P2	5850	6509	-	MCC4787511.1	type IV secretory system conjugative DNA transfer family protein
INSDC	JAJGZT010000049.1	GCA_020806295.1	Vibrio splendidus	10N.222.52.A11	35971	36786	+	MCC4790511.1	major capsid protein P2	34934	35698	+	MCC4790510.1	hypothetical protein
INSDC	LIZL01000004.1	GCA_001306215.1	Vibrio splendidus	UCD-SED10	190193	191008	+	KPM01367.1	hypothetical protein	189156	189920	+	KPM01366.1	hypothetical protein
INSDC	LIZL01000046.1	GCA_001306215.1	Vibrio splendidus	UCD-SED10	26891	27706	+	KPL97769.1	hypothetical protein	25803	26618	+	KPL97768.1	hypothetical protein
INSDC	MDAZ01000027.1	GCA_002875345.1	Vibrio splendidus	10N.222.51.F8	97504	98319	-	PMO52554.1	hypothetical protein	98765	99529	-	PMO52555.1	hypothetical protein
INSDC	MSCG01000031.1	GCA_002954555.1	Vibrio splendidus	ORI231	2765	3580	+	PQJ47058.1	hypothetical protein	1728	2492	+	PQJ47057.1	hypothetical protein
RefSeq	NZ_MDAY01000029.1	GCF_002875395.1	Vibrio splendidus	10N.222.51.F9	42739	43554	+	WP_086774733.1	major capsid protein P2	41822	42466	+	WP_170960831.1	hypothetical protein
RefSeq	NZ_NRDJ01000001.1	GCF_003408655.1	Vibrio splendidus	OU02	21285	22088	-	WP_116869730.1	major capsid protein P2	22341	23000	-	WP_016783615.1	ATPase
INSDC	PIEV01000002.1	GCA_003049865.1	Vibrio splendidus	ZF_41	16765	17556	-	PTO79586.1	hypothetical protein	17828	18487	-	PTO79587.1	ATPase
INSDC	PIEV01000070.1	GCA_003049865.1	Vibrio splendidus	ZF_41	1877	2242	+	PTO69191.1	hypothetical protein	960	1604	+	PTO69190.1	hypothetical protein
INSDC	PIFE01000011.1	GCA_003049905.1	Vibrio splendidus	ZS_183	62690	63484	+	PTO54054.1	hypothetical protein	61731	62414	+	PTO54053.1	hypothetical protein
INSDC	PIFF01000018.1	GCA_003050245.1	Vibrio splendidus	ZS_181	96056	96859	-	PTP28175.1	hypothetical protein	97112	97768	-	PTP28176.1	ATPase
INSDC	PIFK01000136.1	GCA_003049965.1	Vibrio splendidus	FF_144	3414	3961	+	PTP14753.1	hypothetical protein	2202	2966	+	PTP14752.1	hypothetical protein
INSDC	PIFV01000001.1	GCA_003050465.1	Vibrio splendidus	1S_296	525990	526811	-	PTP92525.1	hypothetical protein	527060	527761	-	PTP92526.1	hypothetical protein
INSDC	PIFV01000028.1	GCA_003050465.1	Vibrio splendidus	1S_296	15850	16680	-	PTP81965.1	hypothetical protein	16952	17701	-	PTP81966.1	hypothetical protein
INSDC	PIFY01000041.1	GCA_003050025.1	Vibrio splendidus	1S_129	19483	20298	-	PTO84116.1	hypothetical protein	20748	21512	-	PTO84117.1	hypothetical protein
INSDC	VTXL01000013.1	GCA_013114445.1	Vibrio splendidus	99-70-13A3	63669	64472	-	NOJ14193.1	hypothetical protein	64725	65381	-	NOJ14194.1	ATP-binding protein
RefSeq	NZ_AJZK01000278.1	GCF_000272285.1	Vibrio splendidus 0407ZC148	0407ZC148	75253	76074	+	WP_017093606.1	major capsid protein P2	74285	75004	+	WP_230682715.1	type IV secretory system conjugative DNA transfer family protein
INSDC	AFWG01000010.1	GCA_000222625.2	Vibrio splendidus ATCC 33789	ATCC 33789	62	865	-	EGU44213.1	putative outer membrane receptor protein	1117	1773	-	EGU44215.1	hypothetical protein
INSDC	AJZH02000009.1	GCA_000272265.2	Vibrio splendidus FF-500	FF-500	18672	19487	-	OEE56246.1	hypothetical protein	19760	20524	-	OEE56247.1	hypothetical protein
INSDC	AJZF02000015.1	GCA_000272125.2	Vibrio splendidus ZF-90	ZF-90	38949	39779	+	OED84622.1	hypothetical protein	37928	38677	+	OED84621.1	hypothetical protein
RefSeq	NZ_AP019651.1	GCF_009938185.1	Vibrio taketomensis	C4III291	2687970	2688863	-	WP_162047276.1	major capsid protein P2	2689218	2689883	-	WP_162047278.1	hypothetical protein
INSDC	AJZQ02000058.1	GCA_000272445.2	Vibrio tasmaniensis ZS-17	ZS-17	487436	488227	-	OED60271.1	hypothetical protein	488499	489158	-	OED60272.1	ATPase
RefSeq	NZ_QLYY01000021.1	GCF_003350295.1	Vibrio tetraodonis	A511	13078	13971	-	WP_114787323.1	major capsid protein P2	14351	15001	-	WP_114787325.1	hypothetical protein
RefSeq	NZ_VTXO01000015.1	GCF_013114395.1	Vibrio tubiashii	01-65-5-1	14177	14998	-	WP_171325500.1	major capsid protein P2	15550	16269	-	WP_216607620.1	ATP-binding protein
INSDC	AHHF01000004.1	GCA_000259295.1	Vibrio tubiashii NCIMB 1337 = ATCC 19106	NCIMB 1337	5743	6549	-	EIF05937.1	outer membrane receptor protein	6809	7465	-	EIF05938.1	hypothetical protein
INSDC	BBMS01000007.1	GCA_000755405.1	Vibrio variabilis	JCM 19239	4192	5040	-	GAL24985.1	outer membrane receptor protein	5268	5969	-	GAL24987.1	predicted ATPase
INSDC	RJVQ01000021.1	GCA_003856525.1	Vibrio viridaestus	LJC006	4963	5760	+	RQW61028.1	hypothetical protein	3986	4663	+	RQW61027.1	DUF87 domain-containing protein
INSDC	AAXMLK010000010.1	GCA_015774715.1	Vibrio vulnificus	CB 0607-2	83475	84308	-	EGQ7995892.1	hypothetical protein	84562	85284	-	EGQ7995893.1	hypothetical protein
INSDC	AAXNBB010000009.1	GCA_015786995.1	Vibrio vulnificus	PNUSAV000810	83056	83889	-	EGQ9969727.1	hypothetical protein	84143	84865	-	EGQ9969728.1	hypothetical protein
INSDC	ABADHJ010000011.1	GCA_018080865.1	Vibrio vulnificus	210371	75541	76374	-	EHK9017221.1	hypothetical protein	76628	77350	-	EHK9017223.1	hypothetical protein
INSDC	ABBHGE010000001.1	GCA_019220875.1	Vibrio vulnificus	PNUSAV001667	360278	361102	-	EHT4939541.1	hypothetical protein	361336	361995	-	EHT4939542.1	ATP-binding protein
INSDC	CP015513.1	GCA_002117205.1	Vibrio vulnificus	FORC_036	893037	893879	-	ARN68190.1	Outer membrane receptor protein	894127	894795	-	ARN68191.1	ATPase
INSDC	DACQGP010000007.1	GCA_015776915.1	Vibrio vulnificus	NA	89746	90579	-	HAS6157178.1	hypothetical protein	90833	91555	-	HAS6157179.1	hypothetical protein
INSDC	JAFKOP010000008.1	GCA_017290495.1	Vibrio vulnificus	VvC1	76521	77354	-	MBN8033469.1	hypothetical protein	77608	78330	-	MBN8033471.1	hypothetical protein
INSDC	JAFKOQ010000043.1	GCA_017290475.1	Vibrio vulnificus	Vv1582	4142	4614	+	MBN8124545.1	hypothetical protein	3133	3888	+	MBN8124543.1	type IV secretion system DNA-binding domain-containing protein
INSDC	JAFKOQ010000048.1	GCA_017290475.1	Vibrio vulnificus	Vv1582	3748	4214	+	MBN8124579.1	hypothetical protein	2741	3496	+	MBN8124577.1	type IV secretion system DNA-binding domain-containing protein
RefSeq	NZ_JYGG01000109.1	GCF_000967055.1	Vibrio vulnificus	SC9629	115966	116790	-	WP_046030547.1	major capsid protein P2	117023	117682	-	WP_046030549.1	ATPase
INSDC	PDGI01000014.1	GCA_002903585.1	Vibrio vulnificus	CECT4604	11118	11948	-	POB83877.1	hypothetical protein	12227	12997	-	POB83878.1	hypothetical protein
INSDC	RBID01000011.1	GCA_003633895.1	Vogesella indigofera	DSM 3303	470398	471228	-	RKQ61158.1	hypothetical protein	471939	472589	-	RKQ61161.1	hypothetical protein
RefSeq	NZ_LFDT01000001.1	GCF_001037925.1	Vogesella sp. EB	EB	75012	75842	+	WP_053068005.1	major capsid protein P2	73693	74301	+	WP_047965327.1	hypothetical protein
INSDC	PFJA01000067.1	GCA_002782905.1	Xanthomonadales bacterium CG_4_10_14_3_um_filter_64_11	NA	916	1118	-	PIX61267.1	hypothetical protein	2053	2691	-	PIX61268.1	hypothetical protein
INSDC	CACSIM010000001.1	GCA_902705895.1	Zhongshania aliphaticivorans	NA	952272	953078	-	CAA0085133.1	Uncharacterised protein	953365	954084	-	CAA0085145.1	Uncharacterised protein

## Sheet: Data S6.2
Data S6.2. Clustering of conserved proteins of putative prophages similar to Jorvik. a-b) unrooted radial trees of P9 protein (a) and P2 protein (b) based on putative prophage sequences from Data S6.1. Positions of characterised phages are highlighted. The individual tree files are attached in Data S6.3 for P9 and Data S6.4 for P2 respectively.

## Sheet: Data S6.3
Data S6.3. Raw tree file of P9 sequences, plotted in Data S6.2a.
(Rhodobacter_phage_Jorvik_UYE93254_1:0.7442954049,(((Marinomonas_phage_YY_AAA33333_1:0.3886610137,(Marinosulfonomonas_sp_PRT-SC04_KPU84699_1:0.5669268829,Tropicibacter_alexandrii_WP_121630100_1:0.3252013395)100:0.2736923738)98:0.0752105041,(Exiguobacterium_profundum_QLQ19050_1:0.3819438896,Neotabrizicola_shimadae_QYZ71229_1:0.2303634000)99:0.0982643860)98:0.3364693765,(((((((((Acidovorax_sp_HMWF0…

## Sheet: Data S6.4
Data S6.4. Raw tree file of P2 sequences, plotted in Data S6.2b.
(Rhodobacter_phage_Jorvik_UYE93258:0.3074269053,((((Marinomonas_phage_YY_AAA22222:0.9925430736,((((((((((((((((((Acidovorax_sp_HMWF029_PTT21660:0.1300641109,Variovorax_sp_UMC13_WP_183026962:0.1287259189)100:0.0547981999,Hydrogenophaga_sp_PBC_AOS79223:0.2368521658)100:0.0472442491,Burkholderiales_bacterium_68-10_OJV54515:0.1715088916)100:0.4643425055,Azoarcus_sp_Aa7_WP_191660103:0.3589051564)100:0…
