# Supplementary material for: Jorvik: A membrane-containing phage that will likely found a new family within Vinavirales
Source: iScience. 2023 Sep 29;26(11):108104. doi: 10.1016/j.isci.2023.108104 (PMC10589892; doi:10.1016/j.isci.2023.108104)
Supplement: Data S7. Files of AlphaFold2-generated models discussed in the manuscript with plots of their predicted local distance difference test (pLDDT) per residue, related to Figures 1 and S2 [file mmc8.xlsx]

## Sheet: P1_jorvik.pdb
MODEL 1
ATOM 1 N MET A 1 21.804 -13.804 -18.134 1.00 62.83 N
ATOM 2 CA MET A 1 22.988 -13.472 -17.348 1.00 62.83 C
ATOM 3 C MET A 1 22.752 -12.218 -16.512 1.00 62.83 C
ATOM 4 CB MET A 1 24.201 -13.272 -18.259 1.00 62.83 C
ATOM 5 O MET A 1 22.280 -11.203 -17.027 1.00 62.83 O
ATOM 6 CG MET A 1 25.524 -13.207 -17.513 1.00 62.83 C
ATOM 7 SD MET A 1 26.948 -12.909 -18.631 1.00 62.83 S
ATOM 8 CE MET A 1 28.279 -12.722 -17.413 1.00 62.83 C
ATOM 9 N ALA A 2 22.825 -12.392 -15.119 1.00 75.99 N
ATOM 10 CA ALA A 2 22.608 -11.310 -14.163 1.00 75.99 C
ATOM 11 C ALA A 2 23.919 -10.609 -13.821 1.00 75.99 C
ATOM 12 CB ALA A 2 21.947 -11.845 -12.895 1.00 75.99 C
ATOM 13 O ALA A 2 24.964 -11.254 -13.709 1.00 75.99 O
ATOM 14 N GLU A 3 23.935 -9.348 -13.865 1.00 85.44 N
ATOM 15 CA GLU A 3 25.146 -8.607 -13.523 1.00 85.44 C
ATOM 16 C GLU A 3 24.854 -7.520 -12.493 1.00 85.44 C
ATOM 17 CB GLU A 3 25.772 -7.991 -14.776 1.00 85.44 C
ATOM 18 O GLU A 3 23.783 -6.910 -12.512 1.00 85.44 O
ATOM 19 CG GLU A 3 24.934 -6.885 -15.402 1.00 85.44 C
ATOM 20 CD GLU A 3 25.596 -6.242 -16.610 1.00 85.44 C
ATOM 21 OE1 GLU A 3 24.894 -5.573 -17.403 1.00 85.44 O
ATOM 22 OE2 GLU A 3 26.826 -6.408 -16.766 1.00 85.44 O
ATOM 23 N ARG A 4 25.819 -7.368 -11.543 1.00 88.86 N
ATOM 24 CA ARG A 4 25.795 -6.276 -10.575 1.00 88.86 C
ATOM 25 C ARG A 4 26.493 -5.038 -11.129 1.00 88.86 C
ATOM 26 CB ARG A 4 26.452 -6.706 -9.262 1.00 88.86 C
ATOM 27 O ARG A 4 27.623 -5.122 -11.614 1.00 88.86 O
ATOM 28 CG ARG A 4 26.335 -5.676 -8.149 1.00 88.86 C
ATOM 29 CD ARG A 4 26.831 -6.226 -6.819 1.00 88.86 C
ATOM 30 NE ARG A 4 25.817 -7.044 -6.162 1.00 88.86 N
ATOM 31 NH1 ARG A 4 26.873 -7.072 -4.107 1.00 88.86 N
ATOM 32 NH2 ARG A 4 24.882 -8.172 -4.392 1.00 88.86 N
ATOM 33 CZ ARG A 4 25.860 -7.428 -4.889 1.00 88.86 C
ATOM 34 N VAL A 5 25.783 -3.891 -11.008 1.00 91.70 N
ATOM 35 CA VAL A 5 26.320 -2.662 -11.583 1.00 91.70 C
ATOM 36 C VAL A 5 26.162 -1.514 -10.589 1.00 91.70 C
ATOM 37 CB VAL A 5 25.626 -2.310 -12.918 1.00 91.70 C
ATOM 38 O VAL A 5 25.217 -1.497 -9.796 1.00 91.70 O
ATOM 39 CG1 VAL A 5 26.011 -3.310 -14.007 1.00 91.70 C
ATOM 40 CG2 VAL A 5 24.110 -2.270 -12.736 1.00 91.70 C
ATOM 41 N THR A 6 27.117 -0.620 -10.628 1.00 93.43 N
ATOM 42 CA THR A 6 27.045 0.602 -9.835 1.00 93.43 C
ATOM 43 C THR A 6 26.848 1.819 -10.733 1.00 93.43 C
ATOM 44 CB THR A 6 28.313 0.790 -8.982 1.00 93.43 C
ATOM 45 O THR A 6 27.497 1.940 -11.775 1.00 93.43 O
ATOM 46 CG2 THR A 6 28.052 1.727 -7.807 1.00 93.43 C
ATOM 47 OG1 THR A 6 28.736 -0.483 -8.478 1.00 93.43 O
ATOM 48 N ILE A 7 25.886 2.651 -10.397 1.00 90.97 N
ATOM 49 CA ILE A 7 25.606 3.869 -11.149 1.00 90.97 C
ATOM 50 C ILE A 7 25.900 5.091 -10.280 1.00 90.97 C
ATOM 51 CB ILE A 7 24.142 3.904 -11.644 1.00 90.97 C
ATOM 52 O ILE A 7 25.328 5.243 -9.199 1.00 90.97 O
ATOM 53 CG1 ILE A 7 23.795 2.601 -12.373 1.00 90.97 C
ATOM 54 CG2 ILE A 7 23.907 5.118 -12.547 1.00 90.97 C
ATOM 55 CD1 ILE A 7 22.325 2.478 -12.753 1.00 90.97 C
ATOM 56 N PRO A 8 26.908 5.936 -10.738 1.00 86.81 N
ATOM 57 CA PRO A 8 27.274 7.122 -9.960 1.00 86.81 C
ATOM 58 C PRO A 8 26.101 8.077 -9.753 1.00 86.81 C
ATOM 59 CB PRO A 8 28.368 7.777 -10.808 1.00 86.81 C
ATOM 60 O PRO A 8 25.087 7.976 -10.449 1.00 86.81 O
ATOM 61 CG PRO A 8 28.779 6.720 -11.782 1.00 86.81 C
ATOM 62 CD PRO A 8 27.663 5.723 -11.904 1.00 86.81 C
ATOM 63 N GLU A 9 26.251 8.957 -8.816 1.00 79.30 N
ATOM 64 CA GLU A 9 25.266 9.994 -8.522 1.00 79.30 C
ATOM 65 C GLU A 9 24.866 10.750 -9.786 1.00 79.30 C
ATOM 66 CB GLU A 9 25.809 10.969 -7.475 1.00 79.30 C
ATOM 67 O GLU A 9 25.727 11.233 -10.525 1.00 79.30 O
ATOM 68 CG GLU A 9 24.830 12.071 -7.095 1.00 79.30 C
ATOM 69 CD GLU A 9 25.424 13.101 -6.147 1.00 79.30 C
ATOM 70 OE1 GLU A 9 24.727 14.082 -5.803 1.00 79.30 O
ATOM 71 OE2 GLU A 9 26.596 12.926 -5.746 1.00 79.30 O
ATOM 72 N TYR A 10 23.572 10.701 -10.160 1.00 75.21 N
ATOM 73 CA TYR A 10 22.974 11.335 -11.330 1.00 75.21 C
ATOM 74 C TYR A 10 23.579 10.786 -12.617 1.00 75.21 C
ATOM 75 CB TYR A 10 23.160 12.854 -11.272 1.00 75.21 C
ATOM 76 O TYR A 10 23.615 11.478 -13.637 1.00 75.21 O
ATOM 77 CG TYR A 10 22.541 13.496 -10.055 1.00 75.21 C
ATOM 78 CD1 TYR A 10 21.160 13.497 -9.870 1.00 75.21 C
ATOM 79 CD2 TYR A 10 23.334 14.102 -9.087 1.00 75.21 C
ATOM 80 CE1 TYR A 10 20.584 14.089 -8.751 1.00 75.21 C
ATOM 81 CE2 TYR A 10 22.769 14.697 -7.963 1.00 75.21 C
ATOM 82 OH TYR A 10 20.832 15.272 -6.694 1.00 75.21 O
ATOM 83 CZ TYR A 10 21.396 14.685 -7.804 1.00 75.21 C
ATOM 84 N GLY A 11 24.198 9.614 -12.490 1.00 85.63 N
ATOM 85 CA GLY A 11 24.805 8.974 -13.646 1.00 85.63 C
ATOM 86 C GLY A 11 23.843 8.082 -14.408 1.00 85.63 C
ATOM 87 O GLY A 11 22.644 8.065 -14.121 1.00 85.63 O
ATOM 88 N CYS A 12 24.384 7.492 -15.449 1.00 90.76 N
ATOM 89 CA CYS A 12 23.562 6.588 -16.247 1.00 90.76 C
ATOM 90 C CYS A 12 24.362 5.367 -16.683 1.00 90.76 C
ATOM 91 CB CYS A 12 23.008 7.311 -17.474 1.00 90.76 C
ATOM 92 O CYS A 12 25.591 5.414 -16.747 1.00 90.76 O
ATOM 93 SG CYS A 12 24.269 7.764 -18.684 1.00 90.76 S
ATOM 94 N LEU A 13 23.640 4.331 -16.712 1.00 89.61 N
ATOM 95 CA LEU A 13 24.200 3.088 -17.230 1.00 89.61 C
ATOM 96 C LEU A 13 23.620 2.760 -18.602 1.00 89.61 C
ATOM 97 CB LEU A 13 23.933 1.934 -16.260 1.00 89.61 C
ATOM 98 O LEU A 13 22.411 2.562 -18.738 1.00 89.61 O
ATOM 99 CG LEU A 13 24.389 0.547 -16.715 1.00 89.61 C
ATOM 100 CD1 LEU A 13 25.912 0.467 -16.724 1.00 89.61 C
ATOM 101 CD2 LEU A 13 23.797 -0.533 -15.816 1.00 89.61 C
ATOM 102 N LYS A 14 24.523 2.751 -19.558 1.00 87.37 N
ATOM 103 CA LYS A 14 24.086 2.371 -20.898 1.00 87.37 C
ATOM 104 C LYS A 14 23.916 0.859 -21.014 1.00 87.37 C
ATOM 105 CB LYS A 14 25.080 2.869 -21.948 1.00 87.37 C
ATOM 106 O LYS A 14 24.823 0.099 -20.668 1.00 87.37 O
ATOM 107 CG LYS A 14 25.087 4.380 -22.128 1.00 87.37 C
ATOM 108 CD LYS A 14 26.000 4.803 -23.272 1.00 87.37 C
ATOM 109 CE LYS A 14 26.050 6.318 -23.417 1.00 87.37 C
ATOM 110 NZ LYS A 14 26.966 6.738 -24.519 1.00 87.37 N
ATOM 111 N ILE A 15 22.715 0.409 -21.300 1.00 77.89 N
ATOM 112 CA ILE A 15 22.354 -1.004 -21.314 1.00 77.89 C
ATOM 113 C ILE A 15 22.280 -1.503 -22.755 1.00 77.89 C
ATOM 114 CB ILE A 15 21.010 -1.251 -20.592 1.00 77.89 C
ATOM 115 O ILE A 15 22.276 -2.712 -23.001 1.00 77.89 O
ATOM 116 CG1 ILE A 15 20.852 -0.286 -19.412 1.00 77.89 C
ATOM 117 CG2 ILE A 15 20.906 -2.707 -20.127 1.00 77.89 C
ATOM 118 CD1 ILE A 15 19.908 -0.784 -18.327 1.00 77.89 C
ATOM 119 N GLY A 16 23.061 -0.522 -23.795 1.00 61.49 N
ATOM 120 CA GLY A 16 23.482 -0.985 -25.107 1.00 61.49 C
ATOM 121 C GLY A 16 22.572 -0.515 -26.226 1.00 61.49 C
ATOM 122 O GLY A 16 21.383 -0.273 -26.006 1.00 61.49 O
ATOM 123 N GLY A 17 23.062 -0.293 -27.574 1.00 53.04 N
ATOM 124 CA GLY A 17 23.645 0.001 -28.874 1.00 53.04 C
ATOM 125 C GLY A 17 23.899 -1.241 -29.707 1.00 53.04 C
ATOM 126 O GLY A 17 24.138 -1.147 -30.913 1.00 53.04 O
ATOM 127 N ASP A 18 22.803 -2.225 -29.663 1.00 54.65 N
ATOM 128 CA ASP A 18 22.436 -3.296 -30.584 1.00 54.65 C
ATOM 129 C ASP A 18 21.651 -4.392 -29.867 1.00 54.65 C
ATOM 130 CB ASP A 18 23.683 -3.888 -31.244 1.00 54.65 C
ATOM 131 O ASP A 18 21.422 -5.466 -30.427 1.00 54.65 O
ATOM 132 CG ASP A 18 24.362 -2.924 -32.201 1.00 54.65 C
ATOM 133 OD1 ASP A 18 23.699 -1.987 -32.695 1.00 54.65 O
ATOM 134 OD2 ASP A 18 25.570 -3.104 -32.465 1.00 54.65 O
ATOM 135 N TYR A 19 21.186 -4.147 -28.533 1.00 53.97 N
ATOM 136 CA TYR A 19 20.516 -5.172 -27.741 1.00 53.97 C
ATOM 137 C TYR A 19 19.030 -4.867 -27.599 1.00 53.97 C
ATOM 138 CB TYR A 19 21.160 -5.287 -26.356 1.00 53.97 C
ATOM 139 O TYR A 19 18.652 -3.799 -27.112 1.00 53.97 O
ATOM 140 CG TYR A 19 20.532 -6.344 -25.480 1.00 53.97 C
ATOM 141 CD1 TYR A 19 19.592 -6.005 -24.510 1.00 53.97 C
ATOM 142 CD2 TYR A 19 20.878 -7.684 -25.621 1.00 53.97 C
ATOM 143 CE1 TYR A 19 19.012 -6.975 -23.699 1.00 53.97 C
ATOM 144 CE2 TYR A 19 20.304 -8.663 -24.816 1.00 53.97 C
ATOM 145 OH TYR A 19 18.803 -9.264 -23.061 1.00 53.97 O
ATOM 146 CZ TYR A 19 19.374 -8.299 -23.860 1.00 53.97 C
ATOM 147 N MET A 20 18.251 -5.695 -28.492 1.00 57.95 N
ATOM 148 CA MET A 20 16.797 -5.820 -28.437 1.00 57.95 C
ATOM 149 C MET A 20 16.387 -7.075 -27.675 1.00 57.95 C
ATOM 150 CB MET A 20 16.206 -5.848 -29.848 1.00 57.95 C
ATOM 151 O MET A 20 16.764 -8.186 -28.051 1.00 57.95 O
ATOM 152 CG MET A 20 16.423 -4.562 -30.629 1.00 57.95 C
ATOM 153 SD MET A 20 14.855 -3.667 -30.960 1.00 57.95 S
ATOM 154 CE MET A 20 15.423 -1.953 -30.786 1.00 57.95 C
ATOM 155 N GLY A 21 16.036 -6.968 -26.351 1.00 71.15 N
ATOM 156 CA GLY A 21 15.574 -8.088 -25.547 1.00 71.15 C
ATOM 157 C GLY A 21 14.858 -7.658 -24.280 1.00 71.15 C
ATOM 158 O GLY A 21 14.002 -6.771 -24.315 1.00 71.15 O
ATOM 159 N THR A 22 15.051 -8.339 -23.259 1.00 69.94 N
ATOM 160 CA THR A 22 14.368 -8.032 -22.007 1.00 69.94 C
ATOM 161 C THR A 22 15.361 -7.548 -20.954 1.00 69.94 C
ATOM 162 CB THR A 22 13.604 -9.257 -21.472 1.00 69.94 C
ATOM 163 O THR A 22 16.534 -7.925 -20.981 1.00 69.94 O
ATOM 164 CG2 THR A 22 12.520 -9.700 -22.449 1.00 69.94 C
ATOM 165 OG1 THR A 22 14.525 -10.338 -21.275 1.00 69.94 O
ATOM 166 N LEU A 23 14.917 -6.578 -20.255 1.00 79.40 N
ATOM 167 CA LEU A 23 15.623 -6.065 -19.086 1.00 79.40 C
ATOM 168 C LEU A 23 14.866 -6.396 -17.805 1.00 79.40 C
ATOM 169 CB LEU A 23 15.819 -4.551 -19.200 1.00 79.40 C
ATOM 170 O LEU A 23 13.675 -6.099 -17.688 1.00 79.40 O
ATOM 171 CG LEU A 23 16.503 -3.865 -18.016 1.00 79.40 C
ATOM 172 CD1 LEU A 23 17.958 -4.310 -17.915 1.00 79.40 C
ATOM 173 CD2 LEU A 23 16.411 -2.349 -18.150 1.00 79.40 C
ATOM 174 N ALA A 24 15.633 -7.102 -16.950 1.00 78.03 N
ATOM 175 CA ALA A 24 15.050 -7.437 -15.654 1.00 78.03 C
ATOM 176 C ALA A 24 15.828 -6.782 -14.516 1.00 78.03 C
ATOM 177 CB ALA A 24 15.011 -8.952 -15.464 1.00 78.03 C
ATOM 178 O ALA A 24 17.061 -6.795 -14.510 1.00 78.03 O
ATOM 179 N TYR A 25 15.113 -6.139 -13.703 1.00 81.32 N
ATOM 180 CA TYR A 25 15.666 -5.599 -12.465 1.00 81.32 C
ATOM 181 C TYR A 25 15.483 -6.580 -11.313 1.00 81.32 C
ATOM 182 CB TYR A 25 15.008 -4.260 -12.121 1.00 81.32 C
ATOM 183 O TYR A 25 14.366 -6.773 -10.826 1.00 81.32 O
ATOM 184 CG TYR A 25 15.542 -3.628 -10.859 1.00 81.32 C
ATOM 185 CD1 TYR A 25 14.735 -2.812 -10.070 1.00 81.32 C
ATOM 186 CD2 TYR A 25 16.854 -3.845 -10.453 1.00 81.32 C
ATOM 187 CE1 TYR A 25 15.223 -2.226 -8.906 1.00 81.32 C
ATOM 188 CE2 TYR A 25 17.353 -3.264 -9.291 1.00 81.32 C
ATOM 189 OH TYR A 25 17.020 -1.880 -7.375 1.00 81.32 O
ATOM 190 CZ TYR A 25 16.531 -2.458 -8.526 1.00 81.32 C
ATOM 191 N MET A 26 16.592 -7.174 -10.910 1.00 71.52 N
ATOM 192 CA MET A 26 16.559 -8.336 -10.028 1.00 71.52 C
ATOM 193 C MET A 26 16.665 -7.914 -8.566 1.00 71.52 C
ATOM 194 CB MET A 26 17.688 -9.308 -10.374 1.00 71.52 C
ATOM 195 O MET A 26 15.945 -8.434 -7.712 1.00 71.52 O
ATOM 196 CG MET A 26 17.609 -9.861 -11.788 1.00 71.52 C
ATOM 197 SD MET A 26 18.798 -11.228 -12.076 1.00 71.52 S
ATOM 198 CE MET A 26 18.545 -12.197 -10.563 1.00 71.52 C
ATOM 199 N SER A 27 17.546 -6.890 -8.349 1.00 77.02 N
ATOM 200 CA SER A 27 17.754 -6.403 -6.989 1.00 77.02 C
ATOM 201 C SER A 27 18.737 -5.237 -6.964 1.00 77.02 C
ATOM 202 CB SER A 27 18.262 -7.529 -6.087 1.00 77.02 C
ATOM 203 O SER A 27 19.436 -4.986 -7.947 1.00 77.02 O
ATOM 204 OG SER A 27 19.561 -7.939 -6.479 1.00 77.02 O
ATOM 205 N GLY A 28 18.768 -4.434 -5.930 1.00 82.27 N
ATOM 206 CA GLY A 28 19.697 -3.320 -5.837 1.00 82.27 C
ATOM 207 C GLY A 28 19.274 -2.273 -4.824 1.00 82.27 C
ATOM 208 O GLY A 28 18.400 -2.524 -3.992 1.00 82.27 O
ATOM 209 N ASP A 29 20.026 -1.195 -4.782 1.00 76.59 N
ATOM 210 CA ASP A 29 19.897 -0.088 -3.840 1.00 76.59 C
ATOM 211 C ASP A 29 18.634 0.724 -4.115 1.00 76.59 C
ATOM 212 CB ASP A 29 21.130 0.817 -3.904 1.00 76.59 C
ATOM 213 O ASP A 29 18.124 1.410 -3.226 1.00 76.59 O
ATOM 214 CG ASP A 29 22.393 0.134 -3.411 1.00 76.59 C
ATOM 215 OD1 ASP A 29 22.302 -0.781 -2.564 1.00 76.59 O
ATOM 216 OD2 ASP A 29 23.491 0.516 -3.872 1.00 76.59 O
ATOM 217 N ALA A 30 18.085 0.506 -5.483 1.00 69.31 N
ATOM 218 CA ALA A 30 16.914 1.271 -5.901 1.00 69.31 C
ATOM 219 C ALA A 30 15.720 0.355 -6.153 1.00 69.31 C
ATOM 220 CB ALA A 30 17.229 2.086 -7.153 1.00 69.31 C
ATOM 221 O ALA A 30 15.887 -0.783 -6.601 1.00 69.31 O
ATOM 222 N ARG A 31 14.583 0.758 -5.773 1.00 60.72 N
ATOM 223 CA ARG A 31 13.330 0.015 -5.863 1.00 60.72 C
ATOM 224 C ARG A 31 12.808 -0.006 -7.296 1.00 60.72 C
ATOM 225 CB ARG A 31 12.278 0.619 -4.931 1.00 60.72 C
ATOM 226 O ARG A 31 12.040 -0.895 -7.670 1.00 60.72 O
ATOM 227 CG ARG A 31 12.469 0.255 -3.467 1.00 60.72 C
ATOM 228 CD ARG A 31 11.266 0.653 -2.625 1.00 60.72 C
ATOM 229 NE ARG A 31 11.438 0.272 -1.226 1.00 60.72 N
ATOM 230 NH1 ARG A 31 9.528 1.342 -0.485 1.00 60.72 N
ATOM 231 NH2 ARG A 31 10.861 0.208 0.996 1.00 60.72 N
ATOM 232 CZ ARG A 31 10.609 0.608 -0.241 1.00 60.72 C
ATOM 233 N ARG A 32 13.169 0.948 -7.981 1.00 76.00 N
ATOM 234 CA ARG A 32 12.899 1.004 -9.414 1.00 76.00 C
ATOM 235 C ARG A 32 14.069 1.625 -10.169 1.00 76.00 C
ATOM 236 CB ARG A 32 11.618 1.795 -9.690 1.00 76.00 C
ATOM 237 O ARG A 32 14.790 2.465 -9.625 1.00 76.00 O
ATOM 238 CG ARG A 32 10.449 1.403 -8.801 1.00 76.00 C
ATOM 239 CD ARG A 32 9.231 2.282 -9.052 1.00 76.00 C
ATOM 240 NE ARG A 32 8.069 1.819 -8.298 1.00 76.00 N
ATOM 241 NH1 ARG A 32 6.700 3.567 -8.939 1.00 76.00 N
ATOM 242 NH2 ARG A 32 5.903 1.932 -7.544 1.00 76.00 N
ATOM 243 CZ ARG A 32 6.893 2.440 -8.262 1.00 76.00 C
ATOM 244 N LEU A 33 14.143 1.129 -11.267 1.00 82.35 N
ATOM 245 CA LEU A 33 15.115 1.721 -12.179 1.00 82.35 C
ATOM 246 C LEU A 33 14.440 2.705 -13.129 1.00 82.35 C
ATOM 247 CB LEU A 33 15.832 0.630 -12.980 1.00 82.35 C
ATOM 248 O LEU A 33 13.313 2.473 -13.572 1.00 82.35 O
ATOM 249 CG LEU A 33 16.641 -0.384 -12.171 1.00 82.35 C
ATOM 250 CD1 LEU A 33 17.261 -1.426 -13.096 1.00 82.35 C
ATOM 251 CD2 LEU A 33 17.718 0.321 -11.353 1.00 82.35 C
ATOM 252 N TYR A 34 15.041 3.896 -13.320 1.00 85.74 N
ATOM 253 CA TYR A 34 14.592 4.824 -14.352 1.00 85.74 C
ATOM 254 C TYR A 34 15.218 4.485 -15.700 1.00 85.74 C
ATOM 255 CB TYR A 34 14.935 6.265 -13.965 1.00 85.74 C
ATOM 256 O TYR A 34 16.430 4.624 -15.881 1.00 85.74 O
ATOM 257 CG TYR A 34 14.225 6.746 -12.723 1.00 85.74 C
ATOM 258 CD1 TYR A 34 13.014 7.429 -12.809 1.00 85.74 C
ATOM 259 CD2 TYR A 34 14.763 6.518 -11.461 1.00 85.74 C
ATOM 260 CE1 TYR A 34 12.357 7.875 -11.667 1.00 85.74 C
ATOM 261 CE2 TYR A 34 14.115 6.959 -10.312 1.00 85.74 C
ATOM 262 OH TYR A 34 12.269 8.075 -9.291 1.00 85.74 O
ATOM 263 CZ TYR A 34 12.915 7.636 -10.425 1.00 85.74 C
ATOM 264 N VAL A 35 14.308 3.959 -16.452 1.00 85.93 N
ATOM 265 CA VAL A 35 14.809 3.433 -17.718 1.00 85.93 C
ATOM 266 C VAL A 35 14.367 4.338 -18.865 1.00 85.93 C
ATOM 267 CB VAL A 35 14.325 1.987 -17.963 1.00 85.93 C
ATOM 268 O VAL A 35 13.209 4.757 -18.923 1.00 85.93 O
ATOM 269 CG1 VAL A 35 14.887 1.444 -19.275 1.00 85.93 C
ATOM 270 CG2 VAL A 35 14.723 1.086 -16.795 1.00 85.93 C
ATOM 271 N ARG A 36 15.298 4.704 -19.633 1.00 83.33 N
ATOM 272 CA ARG A 36 15.025 5.373 -20.901 1.00 83.33 C
ATOM 273 C ARG A 36 15.243 4.427 -22.077 1.00 83.33 C
ATOM 274 CB ARG A 36 15.907 6.614 -21.055 1.00 83.33 C
ATOM 275 O ARG A 36 16.351 3.925 -22.279 1.00 83.33 O
ATOM 276 CG ARG A 36 15.542 7.484 -22.248 1.00 83.33 C
ATOM 277 CD ARG A 36 16.308 8.800 -22.241 1.00 83.33 C
ATOM 278 NE ARG A 36 15.893 9.671 -23.337 1.00 83.33 N
ATOM 279 NH1 ARG A 36 17.059 11.518 -22.585 1.00 83.33 N
ATOM 280 NH2 ARG A 36 15.823 11.643 -24.511 1.00 83.33 N
ATOM 281 CZ ARG A 36 16.259 10.942 -23.475 1.00 83.33 C
ATOM 282 N ASP A 37 14.176 4.160 -22.727 1.00 79.24 N
ATOM 283 CA ASP A 37 14.208 3.330 -23.927 1.00 79.24 C
ATOM 284 C ASP A 37 13.888 4.153 -25.173 1.00 79.24 C
ATOM 285 CB ASP A 37 13.226 2.164 -23.800 1.00 79.24 C
ATOM 286 O ASP A 37 12.720 4.410 -25.470 1.00 79.24 O
ATOM 287 CG ASP A 37 13.289 1.204 -24.975 1.00 79.24 C
ATOM 288 OD1 ASP A 37 14.268 1.253 -25.750 1.00 79.24 O
ATOM 289 OD2 ASP A 37 12.350 0.394 -25.128 1.00 79.24 O
ATOM 290 N GLY A 38 14.877 4.668 -25.955 1.00 80.44 N
ATOM 291 CA GLY A 38 14.636 5.686 -26.965 1.00 80.44 C
ATOM 292 C GLY A 38 14.127 6.992 -26.385 1.00 80.44 C
ATOM 293 O GLY A 38 14.759 7.573 -25.500 1.00 80.44 O
ATOM 294 N SER A 39 12.879 7.445 -26.801 1.00 75.10 N
ATOM 295 CA SER A 39 12.267 8.681 -26.324 1.00 75.10 C
ATOM 296 C SER A 39 11.305 8.413 -25.171 1.00 75.10 C
ATOM 297 CB SER A 39 11.528 9.388 -27.461 1.00 75.10 C
ATOM 298 O SER A 39 10.805 9.348 -24.542 1.00 75.10 O
ATOM 299 OG SER A 39 10.561 8.530 -28.042 1.00 75.10 O
ATOM 300 N ASP A 40 11.175 7.083 -24.837 1.00 75.07 N
ATOM 301 CA ASP A 40 10.244 6.689 -23.783 1.00 75.07 C
ATOM 302 C ASP A 40 10.968 6.509 -22.450 1.00 75.07 C
ATOM 303 CB ASP A 40 9.516 5.399 -24.164 1.00 75.07 C
ATOM 304 O ASP A 40 12.066 5.950 -22.405 1.00 75.07 O
ATOM 305 CG ASP A 40 8.616 5.563 -25.376 1.00 75.07 C
ATOM 306 OD1 ASP A 40 8.011 6.643 -25.546 1.00 75.07 O
ATOM 307 OD2 ASP A 40 8.507 4.600 -26.167 1.00 75.07 O
ATOM 308 N SER A 41 10.371 7.048 -21.428 1.00 82.67 N
ATOM 309 CA SER A 41 10.900 6.871 -20.080 1.00 82.67 C
ATOM 310 C SER A 41 9.894 6.162 -19.179 1.00 82.67 C
ATOM 311 CB SER A 41 11.277 8.223 -19.470 1.00 82.67 C
ATOM 312 O SER A 41 8.695 6.439 -19.240 1.00 82.67 O
ATOM 313 OG SER A 41 12.241 8.884 -20.271 1.00 82.67 O
ATOM 314 N PHE A 42 10.460 5.195 -18.501 1.00 80.15 N
ATOM 315 CA PHE A 42 9.564 4.489 -17.593 1.00 80.15 C
ATOM 316 C PHE A 42 10.322 3.976 -16.375 1.00 80.15 C
ATOM 317 CB PHE A 42 8.876 3.325 -18.313 1.00 80.15 C
ATOM 318 O PHE A 42 11.554 3.950 -16.369 1.00 80.15 O
ATOM 319 CG PHE A 42 9.833 2.312 -18.882 1.00 80.15 C
ATOM 320 CD1 PHE A 42 10.355 2.470 -20.160 1.00 80.15 C
ATOM 321 CD2 PHE A 42 10.212 1.202 -18.138 1.00 80.15 C
ATOM 322 CE1 PHE A 42 11.242 1.534 -20.689 1.00 80.15 C
ATOM 323 CE2 PHE A 42 11.097 0.263 -18.659 1.00 80.15 C
ATOM 324 CZ PHE A 42 11.610 0.431 -19.936 1.00 80.15 C
ATOM 325 N GLU A 43 9.602 3.601 -15.414 1.00 82.82 N
ATOM 326 CA GLU A 43 10.180 3.025 -14.204 1.00 82.82 C
ATOM 327 C GLU A 43 10.067 1.503 -14.209 1.00 82.82 C
ATOM 328 CB GLU A 43 9.503 3.599 -12.957 1.00 82.82 C
ATOM 329 O GLU A 43 9.011 0.955 -14.531 1.00 82.82 O
ATOM 330 CG GLU A 43 9.701 5.098 -12.785 1.00 82.82 C
ATOM 331 CD GLU A 43 9.020 5.654 -11.544 1.00 82.82 C
ATOM 332 OE1 GLU A 43 9.151 6.869 -11.274 1.00 82.82 O
ATOM 333 OE2 GLU A 43 8.352 4.868 -10.837 1.00 82.82 O
ATOM 334 N LEU A 44 11.234 0.839 -13.963 1.00 74.44 N
ATOM 335 CA LEU A 44 11.271 -0.618 -13.908 1.00 74.44 C
ATOM 336 C LEU A 44 11.424 -1.104 -12.470 1.00 74.44 C
ATOM 337 CB LEU A 44 12.417 -1.159 -14.766 1.00 74.44 C
ATOM 338 O LEU A 44 12.502 -0.988 -11.883 1.00 74.44 O
ATOM 339 CG LEU A 44 12.565 -2.681 -14.820 1.00 74.44 C
ATOM 340 CD1 LEU A 44 11.319 -3.312 -15.434 1.00 74.44 C
ATOM 341 CD2 LEU A 44 13.811 -3.070 -15.608 1.00 74.44 C
ATOM 342 N PRO A 45 10.388 -1.576 -11.993 1.00 77.08 N
ATOM 343 CA PRO A 45 10.455 -2.060 -10.612 1.00 77.08 C
ATOM 344 C PRO A 45 11.327 -3.305 -10.465 1.00 77.08 C
ATOM 345 CB PRO A 45 8.994 -2.373 -10.277 1.00 77.08 C
ATOM 346 O PRO A 45 11.450 -4.092 -11.407 1.00 77.08 O
ATOM 347 CG PRO A 45 8.199 -1.600 -11.279 1.00 77.08 C
ATOM 348 CD PRO A 45 9.000 -1.494 -12.545 1.00 77.08 C
ATOM 349 N VAL A 46 11.843 -3.479 -9.299 1.00 73.51 N
ATOM 350 CA VAL A 46 12.633 -4.661 -8.972 1.00 73.51 C
ATOM 351 C VAL A 46 11.795 -5.919 -9.189 1.00 73.51 C
ATOM 352 CB VAL A 46 13.153 -4.611 -7.518 1.00 73.51 C
ATOM 353 O VAL A 46 10.630 -5.974 -8.786 1.00 73.51 O
ATOM 354 CG1 VAL A 46 13.871 -5.911 -7.157 1.00 73.51 C
ATOM 355 CG2 VAL A 46 14.081 -3.413 -7.325 1.00 73.51 C
ATOM 356 N GLY A 47 12.362 -6.932 -9.881 1.00 62.17 N
ATOM 357 CA GLY A 47 11.667 -8.196 -10.063 1.00 62.17 C
ATOM 358 C GLY A 47 10.812 -8.232 -11.315 1.00 62.17 C
ATOM 359 O GLY A 47 10.178 -9.247 -11.612 1.00 62.17 O
ATOM 360 N GLN A 48 10.824 -7.093 -11.935 1.00 62.51 N
ATOM 361 CA GLN A 48 10.070 -6.987 -13.180 1.00 62.51 C
ATOM 362 C GLN A 48 10.992 -7.077 -14.392 1.00 62.51 C
ATOM 363 CB GLN A 48 9.278 -5.679 -13.219 1.00 62.51 C
ATOM 364 O GLN A 48 12.189 -6.800 -14.289 1.00 62.51 O
ATOM 365 CG GLN A 48 8.122 -5.630 -12.229 1.00 62.51 C
ATOM 366 CD GLN A 48 7.104 -4.557 -12.567 1.00 62.51 C
ATOM 367 NE2 GLN A 48 6.058 -4.455 -11.755 1.00 62.51 N
ATOM 368 OE1 GLN A 48 7.258 -3.825 -13.550 1.00 62.51 O
ATOM 369 N CYS A 49 10.365 -7.578 -15.352 1.00 66.64 N
ATOM 370 CA CYS A 49 11.060 -7.759 -16.621 1.00 66.64 C
ATOM 371 C CYS A 49 10.305 -7.083 -17.759 1.00 66.64 C
ATOM 372 CB CYS A 49 11.236 -9.246 -16.928 1.00 66.64 C
ATOM 373 O CYS A 49 9.092 -7.254 -17.893 1.00 66.64 O
ATOM 374 SG CYS A 49 12.124 -9.572 -18.467 1.00 66.64 S
ATOM 375 N VAL A 50 11.006 -6.291 -18.474 1.00 69.47 N
ATOM 376 CA VAL A 50 10.321 -5.568 -19.542 1.00 69.47 C
ATOM 377 C VAL A 50 11.068 -5.763 -20.859 1.00 69.47 C
ATOM 378 CB VAL A 50 10.195 -4.063 -19.218 1.00 69.47 C
ATOM 379 O VAL A 50 12.289 -5.938 -20.868 1.00 69.47 O
ATOM 380 CG1 VAL A 50 9.312 -3.847 -17.991 1.00 69.47 C
ATOM 381 CG2 VAL A 50 11.576 -3.447 -19.002 1.00 69.47 C
ATOM 382 N PRO A 51 10.266 -5.670 -21.934 1.00 69.40 N
ATOM 383 CA PRO A 51 10.944 -5.700 -23.233 1.00 69.40 C
ATOM 384 C PRO A 51 11.588 -4.364 -23.593 1.00 69.40 C
ATOM 385 CB PRO A 51 9.817 -6.045 -24.210 1.00 69.40 C
ATOM 386 O PRO A 51 11.023 -3.305 -23.308 1.00 69.40 O
ATOM 387 CG PRO A 51 8.573 -5.545 -23.550 1.00 69.40 C
ATOM 388 CD PRO A 51 8.759 -5.619 -22.062 1.00 69.40 C
ATOM 389 N ILE A 52 12.860 -4.369 -24.062 1.00 75.10 N
ATOM 390 CA ILE A 52 13.540 -3.194 -24.597 1.00 75.10 C
ATOM 391 C ILE A 52 13.523 -3.239 -26.123 1.00 75.10 C
ATOM 392 CB ILE A 52 14.992 -3.096 -24.079 1.00 75.10 C
ATOM 393 O ILE A 52 14.058 -4.171 -26.729 1.00 75.10 O
ATOM 394 CG1 ILE A 52 15.013 -3.084 -22.546 1.00 75.10 C
ATOM 395 CG2 ILE A 52 15.685 -1.853 -24.646 1.00 75.10 C
ATOM 396 CD1 ILE A 52 14.314 -1.881 -21.927 1.00 75.10 C
ATOM 397 N THR A 53 12.817 -2.296 -26.684 1.00 69.06 N
ATOM 398 CA THR A 53 12.446 -2.442 -28.087 1.00 69.06 C
ATOM 399 C THR A 53 13.212 -1.447 -28.955 1.00 69.06 C
ATOM 400 CB THR A 53 10.932 -2.243 -28.288 1.00 69.06 C
ATOM 401 O THR A 53 13.219 -1.563 -30.182 1.00 69.06 O
ATOM 402 CG2 THR A 53 10.135 -3.330 -27.574 1.00 69.06 C
ATOM 403 OG1 THR A 53 10.551 -0.965 -27.765 1.00 69.06 O
ATOM 404 N LYS A 54 13.997 -0.544 -28.172 1.00 73.83 N
ATOM 405 CA LYS A 54 14.692 0.492 -28.931 1.00 73.83 C
ATOM 406 C LYS A 54 16.205 0.335 -28.818 1.00 73.83 C
ATOM 407 CB LYS A 54 14.272 1.882 -28.450 1.00 73.83 C
ATOM 408 O LYS A 54 16.699 -0.347 -27.917 1.00 73.83 O
ATOM 409 CG LYS A 54 12.768 2.110 -28.452 1.00 73.83 C
ATOM 410 CD LYS A 54 12.218 2.197 -29.870 1.00 73.83 C
ATOM 411 CE LYS A 54 10.732 2.532 -29.875 1.00 73.83 C
ATOM 412 NZ LYS A 54 10.171 2.541 -31.259 1.00 73.83 N
ATOM 413 N ASP A 55 16.934 0.825 -29.794 1.00 68.45 N
ATOM 414 CA ASP A 55 18.369 0.654 -29.997 1.00 68.45 C
ATOM 415 C ASP A 55 19.168 1.415 -28.941 1.00 68.45 C
ATOM 416 CB ASP A 55 18.772 1.119 -31.398 1.00 68.45 C
ATOM 417 O ASP A 55 20.314 1.066 -28.652 1.00 68.45 O
ATOM 418 CG ASP A 55 18.197 0.247 -32.500 1.00 68.45 C
ATOM 419 OD1 ASP A 55 17.804 -0.907 -32.223 1.00 68.45 O
ATOM 420 OD2 ASP A 55 18.139 0.717 -33.657 1.00 68.45 O
ATOM 421 N PHE A 56 18.375 2.186 -28.237 1.00 75.16 N
ATOM 422 CA PHE A 56 19.005 2.984 -27.192 1.00 75.16 C
ATOM 423 C PHE A 56 18.250 2.846 -25.876 1.00 75.16 C
ATOM 424 CB PHE A 56 19.075 4.457 -27.606 1.00 75.16 C
ATOM 425 O PHE A 56 17.063 3.172 -25.798 1.00 75.16 O
ATOM 426 CG PHE A 56 19.659 5.357 -26.550 1.00 75.16 C
ATOM 427 CD1 PHE A 56 18.833 6.090 -25.708 1.00 75.16 C
ATOM 428 CD2 PHE A 56 21.035 5.469 -26.401 1.00 75.16 C
ATOM 429 CE1 PHE A 56 19.370 6.924 -24.730 1.00 75.16 C
ATOM 430 CE2 PHE A 56 21.580 6.300 -25.426 1.00 75.16 C
ATOM 431 CZ PHE A 56 20.746 7.028 -24.592 1.00 75.16 C
ATOM 432 N ALA A 57 18.855 2.138 -24.842 1.00 81.87 N
ATOM 433 CA ALA A 57 18.267 2.035 -23.509 1.00 81.87 C
ATOM 434 C ALA A 57 19.294 2.361 -22.429 1.00 81.87 C
ATOM 435 CB ALA A 57 17.691 0.639 -23.287 1.00 81.87 C
ATOM 436 O ALA A 57 20.432 1.888 -22.483 1.00 81.87 O
ATOM 437 N GLN A 58 18.823 3.220 -21.529 1.00 88.96 N
ATOM 438 CA GLN A 58 19.688 3.595 -20.416 1.00 88.96 C
ATOM 439 C GLN A 58 18.941 3.515 -19.088 1.00 88.96 C
ATOM 440 CB GLN A 58 20.247 5.004 -20.620 1.00 88.96 C
ATOM 441 O GLN A 58 17.733 3.755 -19.033 1.00 88.96 O
ATOM 442 CG GLN A 58 21.042 5.170 -21.908 1.00 88.96 C
ATOM 443 CD GLN A 58 21.487 6.601 -22.143 1.00 88.96 C
ATOM 444 NE2 GLN A 58 22.430 6.785 -23.061 1.00 88.96 N
ATOM 445 OE1 GLN A 58 20.988 7.533 -21.505 1.00 88.96 O
ATOM 446 N ILE A 59 19.656 3.130 -18.105 1.00 89.54 N
ATOM 447 CA ILE A 59 19.195 3.253 -16.726 1.00 89.54 C
ATOM 448 C ILE A 59 19.761 4.528 -16.105 1.00 89.54 C
ATOM 449 CB ILE A 59 19.598 2.021 -15.884 1.00 89.54 C
ATOM 450 O ILE A 59 20.975 4.741 -16.106 1.00 89.54 O
ATOM 451 CG1 ILE A 59 19.049 0.738 -16.518 1.00 89.54 C
ATOM 452 CG2 ILE A 59 19.111 2.172 -14.440 1.00 89.54 C
ATOM 453 CD1 ILE A 59 19.627 -0.541 -15.928 1.00 89.54 C
ATOM 454 N ILE A 60 18.863 5.327 -15.620 1.00 88.09 N
ATOM 455 CA ILE A 60 19.242 6.629 -15.082 1.00 88.09 C
ATOM 456 C ILE A 60 19.183 6.594 -13.557 1.00 88.09 C
ATOM 457 CB ILE A 60 18.333 7.752 -15.629 1.00 88.09 C
ATOM 458 O ILE A 60 18.192 6.144 -12.978 1.00 88.09 O
ATOM 459 CG1 ILE A 60 18.361 7.765 -17.161 1.00 88.09 C
ATOM 460 CG2 ILE A 60 18.754 9.111 -15.062 1.00 88.09 C
ATOM 461 CD1 ILE A 60 17.278 8.629 -17.793 1.00 88.09 C
ATOM 462 N ASN A 61 20.287 6.981 -12.917 1.00 85.43 N
ATOM 463 CA ASN A 61 20.308 7.181 -11.472 1.00 85.43 C
ATOM 464 C ASN A 61 19.855 8.589 -11.095 1.00 85.43 C
ATOM 465 CB ASN A 61 21.705 6.905 -10.912 1.00 85.43 C
ATOM 466 O ASN A 61 20.613 9.549 -11.242 1.00 85.43 O
ATOM 467 CG ASN A 61 21.783 7.106 -9.411 1.00 85.43 C
ATOM 468 ND2 ASN A 61 22.991 7.039 -8.866 1.00 85.43 N
ATOM 469 OD1 ASN A 61 20.765 7.321 -8.748 1.00 85.43 O
ATOM 470 N PRO A 62 18.640 8.738 -10.622 1.00 73.20 N
ATOM 471 CA PRO A 62 18.127 10.074 -10.310 1.00 73.20 C
ATOM 472 C PRO A 62 18.543 10.557 -8.923 1.00 73.20 C
ATOM 473 CB PRO A 62 16.608 9.897 -10.394 1.00 73.20 C
ATOM 474 O PRO A 62 18.150 11.648 -8.502 1.00 73.20 O
ATOM 475 CG PRO A 62 16.365 8.483 -9.975 1.00 73.20 C
ATOM 476 CD PRO A 62 17.518 7.642 -10.441 1.00 73.20 C
ATOM 477 N TYR A 63 19.344 9.775 -8.169 1.00 69.07 N
ATOM 478 CA TYR A 63 19.663 10.010 -6.766 1.00 69.07 C
ATOM 479 C TYR A 63 21.004 10.721 -6.623 1.00 69.07 C
ATOM 480 CB TYR A 63 19.688 8.689 -5.991 1.00 69.07 C
ATOM 481 O TYR A 63 21.901 10.539 -7.450 1.00 69.07 O
ATOM 482 CG TYR A 63 18.427 7.873 -6.143 1.00 69.07 C
ATOM 483 CD1 TYR A 63 17.216 8.322 -5.622 1.00 69.07 C
ATOM 484 CD2 TYR A 63 18.445 6.651 -6.807 1.00 69.07 C
ATOM 485 CE1 TYR A 63 16.052 7.573 -5.758 1.00 69.07 C
ATOM 486 CE2 TYR A 63 17.287 5.893 -6.948 1.00 69.07 C
ATOM 487 OH TYR A 63 14.948 5.615 -6.559 1.00 69.07 O
ATOM 488 CZ TYR A 63 16.097 6.362 -6.422 1.00 69.07 C
ATOM 489 N PRO A 64 21.107 11.567 -5.583 1.00 73.93 N
ATOM 490 CA PRO A 64 22.375 12.238 -5.284 1.00 73.93 C
ATOM 491 C PRO A 64 23.363 11.331 -4.554 1.00 73.93 C
ATOM 492 CB PRO A 64 21.952 13.411 -4.396 1.00 73.93 C
ATOM 493 O PRO A 64 24.172 11.811 -3.754 1.00 73.93 O
ATOM 494 CG PRO A 64 20.736 12.925 -3.674 1.00 73.93 C
ATOM 495 CD PRO A 64 19.997 11.974 -4.571 1.00 73.93 C
ATOM 496 N ARG A 65 23.190 10.026 -4.845 1.00 66.73 N
ATOM 497 CA ARG A 65 24.107 9.017 -4.325 1.00 66.73 C
ATOM 498 C ARG A 65 24.285 7.875 -5.320 1.00 66.73 C
ATOM 499 CB ARG A 65 23.606 8.472 -2.987 1.00 66.73 C
ATOM 500 O ARG A 65 23.466 7.699 -6.225 1.00 66.73 O
ATOM 501 CG ARG A 65 22.257 7.774 -3.072 1.00 66.73 C
ATOM 502 CD ARG A 65 21.789 7.283 -1.709 1.00 66.73 C
ATOM 503 NE ARG A 65 20.496 6.611 -1.793 1.00 66.73 N
ATOM 504 NH1 ARG A 65 20.524 5.836 0.383 1.00 66.73 N
ATOM 505 NH2 ARG A 65 18.744 5.366 -0.983 1.00 66.73 N
ATOM 506 CZ ARG A 65 19.924 5.939 -0.798 1.00 66.73 C
ATOM 507 N GLN A 66 25.386 7.084 -5.112 1.00 90.33 N
ATOM 508 CA GLN A 66 25.646 5.914 -5.944 1.00 90.33 C
ATOM 509 C GLN A 66 24.678 4.780 -5.618 1.00 90.33 C
ATOM 510 CB GLN A 66 27.089 5.439 -5.769 1.00 90.33 C
ATOM 511 O GLN A 66 24.314 4.583 -4.457 1.00 90.33 O
ATOM 512 CG GLN A 66 27.437 4.209 -6.597 1.00 90.33 C
ATOM 513 CD GLN A 66 28.866 3.745 -6.387 1.00 90.33 C
ATOM 514 NE2 GLN A 66 29.030 2.481 -6.011 1.00 90.33 N
ATOM 515 OE1 GLN A 66 29.815 4.516 -6.562 1.00 90.33 O
ATOM 516 N ILE A 67 24.199 4.089 -6.738 1.00 84.84 N
ATOM 517 CA ILE A 67 23.322 2.949 -6.497 1.00 84.84 C
ATOM 518 C ILE A 67 23.933 1.690 -7.109 1.00 84.84 C
ATOM 519 CB ILE A 67 21.909 3.192 -7.072 1.00 84.84 C
ATOM 520 O ILE A 67 24.641 1.762 -8.116 1.00 84.84 O
ATOM 521 CG1 ILE A 67 21.978 3.403 -8.589 1.00 84.84 C
ATOM 522 CG2 ILE A 67 21.244 4.387 -6.382 1.00 84.84 C
ATOM 523 CD1 ILE A 67 20.618 3.425 -9.273 1.00 84.84 C
ATOM 524 N SER A 68 23.785 0.641 -6.330 1.00 92.44 N
ATOM 525 CA SER A 68 24.192 -0.682 -6.794 1.00 92.44 C
ATOM 526 C SER A 68 22.982 -1.540 -7.146 1.00 92.44 C
ATOM 527 CB SER A 68 25.034 -1.387 -5.730 1.00 92.44 C
ATOM 528 O SER A 68 22.093 -1.740 -6.316 1.00 92.44 O
ATOM 529 OG SER A 68 25.567 -2.600 -6.233 1.00 92.44 O
ATOM 530 N ILE A 69 22.898 -2.019 -8.411 1.00 88.73 N
ATOM 531 CA ILE A 69 21.734 -2.766 -8.875 1.00 88.73 C
ATOM 532 C ILE A 69 22.184 -4.075 -9.519 1.00 88.73 C
ATOM 533 CB ILE A 69 20.892 -1.940 -9.873 1.00 88.73 C
ATOM 534 O ILE A 69 23.328 -4.194 -9.965 1.00 88.73 O
ATOM 535 CG1 ILE A 69 21.741 -1.542 -11.086 1.00 88.73 C
ATOM 536 CG2 ILE A 69 20.302 -0.704 -9.188 1.00 88.73 C
ATOM 537 CD1 ILE A 69 20.956 -0.847 -12.189 1.00 88.73 C
ATOM 538 N VAL A 70 21.323 -5.037 -9.468 1.00 86.49 N
ATOM 539 CA VAL A 70 21.508 -6.289 -10.195 1.00 86.49 C
ATOM 540 C VAL A 70 20.484 -6.388 -11.324 1.00 86.49 C
ATOM 541 CB VAL A 70 21.389 -7.512 -9.259 1.00 86.49 C
ATOM 542 O VAL A 70 19.276 -6.366 -11.078 1.00 86.49 O
ATOM 543 CG1 VAL A 70 21.626 -8.809 -10.031 1.00 86.49 C
ATOM 544 CG2 VAL A 70 22.372 -7.391 -8.096 1.00 86.49 C
ATOM 545 N ILE A 71 20.903 -6.456 -12.544 1.00 85.58 N
ATOM 546 CA ILE A 71 19.999 -6.530 -13.686 1.00 85.58 C
ATOM 547 C ILE A 71 20.291 -7.792 -14.495 1.00 85.58 C
ATOM 548 CB ILE A 71 20.119 -5.278 -14.584 1.00 85.58 C
ATOM 549 O ILE A 71 21.409 -8.311 -14.464 1.00 85.58 O
ATOM 550 CG1 ILE A 71 21.550 -5.137 -15.115 1.00 85.58 C
ATOM 551 CG2 ILE A 71 19.691 -4.022 -13.820 1.00 85.58 C
ATOM 552 CD1 ILE A 71 21.709 -4.072 -16.191 1.00 85.58 C
ATOM 553 N ALA A 72 19.237 -8.353 -15.101 1.00 75.21 N
ATOM 554 CA ALA A 72 19.362 -9.474 -16.029 1.00 75.21 C
ATOM 555 C ALA A 72 18.828 -9.104 -17.409 1.00 75.21 C
ATOM 556 CB ALA A 72 18.627 -10.697 -15.487 1.00 75.21 C
ATOM 557 O ALA A 72 17.849 -8.362 -17.525 1.00 75.21 O
ATOM 558 N ARG A 73 19.492 -9.583 -18.391 1.00 74.94 N
ATOM 559 CA ARG A 73 19.098 -9.312 -19.770 1.00 74.94 C
ATOM 560 C ARG A 73 18.820 -10.608 -20.524 1.00 74.94 C
ATOM 561 CB ARG A 73 20.182 -8.509 -20.491 1.00 74.94 C
ATOM 562 O ARG A 73 19.371 -11.659 -20.188 1.00 74.94 O
ATOM 563 CG ARG A 73 20.497 -7.173 -19.837 1.00 74.94 C
ATOM 564 CD ARG A 73 21.669 -6.475 -20.513 1.00 74.94 C
ATOM 565 NE ARG A 73 22.948 -7.045 -20.099 1.00 74.94 N
ATOM 566 NH1 ARG A 73 24.238 -5.508 -21.243 1.00 74.94 N
ATOM 567 NH2 ARG A 73 25.239 -7.168 -20.020 1.00 74.94 N
ATOM 568 CZ ARG A 73 24.139 -6.572 -20.455 1.00 74.94 C
ATOM 569 N GLY A 74 17.824 -10.535 -21.523 1.00 63.38 N
ATOM 570 CA GLY A 74 17.666 -11.671 -22.416 1.00 63.38 C
ATOM 571 C GLY A 74 16.806 -12.775 -21.831 1.00 63.38 C
ATOM 572 O GLY A 74 16.974 -13.948 -22.173 1.00 63.38 O
ATOM 573 N LEU A 75 15.869 -12.378 -20.749 1.00 53.72 N
ATOM 574 CA LEU A 75 14.947 -13.298 -20.093 1.00 53.72 C
ATOM 575 C LEU A 75 13.629 -13.382 -20.854 1.00 53.72 C
ATOM 576 CB LEU A 75 14.690 -12.860 -18.649 1.00 53.72 C
ATOM 577 O LEU A 75 13.228 -12.423 -21.517 1.00 53.72 O
ATOM 578 CG LEU A 75 15.898 -12.869 -17.711 1.00 53.72 C
ATOM 579 CD1 LEU A 75 15.551 -12.187 -16.392 1.00 53.72 C
ATOM 580 CD2 LEU A 75 16.379 -14.296 -17.472 1.00 53.72 C
ATOM 581 N PRO A 76 12.925 -14.624 -20.961 1.00 42.98 N
ATOM 582 CA PRO A 76 11.586 -14.746 -21.542 1.00 42.98 C
ATOM 583 C PRO A 76 10.537 -13.936 -20.783 1.00 42.98 C
ATOM 584 CB PRO A 76 11.294 -16.246 -21.443 1.00 42.98 C
ATOM 585 O PRO A 76 10.652 -13.756 -19.568 1.00 42.98 O
ATOM 586 CG PRO A 76 12.543 -16.841 -20.878 1.00 42.98 C
ATOM 587 CD PRO A 76 13.460 -15.726 -20.466 1.00 42.98 C
ATOM 588 N VAL A 77 9.846 -12.858 -21.295 1.00 41.42 N
ATOM 589 CA VAL A 77 8.878 -11.897 -20.775 1.00 41.42 C
ATOM 590 C VAL A 77 7.722 -12.638 -20.108 1.00 41.42 C
ATOM 591 CB VAL A 77 8.345 -10.970 -21.890 1.00 41.42 C
ATOM 592 O VAL A 77 7.029 -13.430 -20.752 1.00 41.42 O
ATOM 593 CG1 VAL A 77 7.749 -9.695 -21.293 1.00 41.42 C
ATOM 594 CG2 VAL A 77 9.457 -10.631 -22.880 1.00 41.42 C
ATOM 595 N GLN A 78 8.076 -13.478 -18.932 1.00 29.65 N
ATOM 596 CA GLN A 78 6.936 -13.850 -18.101 1.00 29.65 C
ATOM 597 C GLN A 78 7.379 -14.189 -16.680 1.00 29.65 C
ATOM 598 CB GLN A 78 6.187 -15.034 -18.714 1.00 29.65 C
ATOM 599 O GLN A 78 8.215 -15.072 -16.479 1.00 29.65 O
ATOM 600 CG GLN A 78 4.674 -14.863 -18.732 1.00 29.65 C
ATOM 601 CD GLN A 78 3.955 -16.060 -19.324 1.00 29.65 C
ATOM 602 NE2 GLN A 78 2.634 -16.086 -19.184 1.00 29.65 N
ATOM 603 OE1 GLN A 78 4.581 -16.953 -19.904 1.00 29.65 O
ATOM 604 N PHE A 79 7.220 -13.208 -15.536 1.00 28.13 N
ATOM 605 CA PHE A 79 7.232 -13.644 -14.144 1.00 28.13 C
ATOM 606 C PHE A 79 5.989 -13.152 -13.412 1.00 28.13 C
ATOM 607 CB PHE A 79 8.493 -13.143 -13.433 1.00 28.13 C
ATOM 608 O PHE A 79 5.826 -11.950 -13.194 1.00 28.13 O
ATOM 609 CG PHE A 79 9.704 -14.004 -13.667 1.00 28.13 C
ATOM 610 CD1 PHE A 79 9.855 -15.213 -13.000 1.00 28.13 C
ATOM 611 CD2 PHE A 79 10.694 -13.603 -14.556 1.00 28.13 C
ATOM 612 CE1 PHE A 79 10.976 -16.012 -13.215 1.00 28.13 C
ATOM 613 CE2 PHE A 79 11.817 -14.396 -14.776 1.00 28.13 C
ATOM 614 CZ PHE A 79 11.956 -15.600 -14.104 1.00 28.13 C
ATOM 615 N SER A 80 4.832 -13.755 -13.758 1.00 30.34 N
ATOM 616 CA SER A 80 3.637 -13.632 -12.929 1.00 30.34 C
ATOM 617 C SER A 80 3.607 -14.701 -11.841 1.00 30.34 C
ATOM 618 CB SER A 80 2.376 -13.732 -13.788 1.00 30.34 C
ATOM 619 O SER A 80 3.971 -15.853 -12.085 1.00 30.34 O
ATOM 620 OG SER A 80 2.004 -15.085 -13.980 1.00 30.34 O
ATOM 621 N GLN A 81 3.879 -14.382 -10.589 1.00 30.25 N
ATOM 622 CA GLN A 81 3.218 -15.287 -9.655 1.00 30.25 C
ATOM 623 C GLN A 81 1.946 -14.661 -9.090 1.00 30.25 C
ATOM 624 CB GLN A 81 4.165 -15.671 -8.517 1.00 30.25 C
ATOM 625 O GLN A 81 1.988 -13.576 -8.507 1.00 30.25 O
ATOM 626 CG GLN A 81 3.957 -17.087 -7.995 1.00 30.25 C
ATOM 627 CD GLN A 81 4.903 -17.439 -6.863 1.00 30.25 C
ATOM 628 NE2 GLN A 81 4.628 -18.548 -6.184 1.00 30.25 N
ATOM 629 OE1 GLN A 81 5.874 -16.722 -6.601 1.00 30.25 O
ATOM 630 N GLU A 82 0.808 -14.744 -9.768 1.00 30.24 N
ATOM 631 CA GLU A 82 -0.566 -14.715 -9.277 1.00 30.24 C
ATOM 632 C GLU A 82 -0.890 -15.967 -8.468 1.00 30.24 C
ATOM 633 CB GLU A 82 -1.550 -14.572 -10.441 1.00 30.24 C
ATOM 634 O GLU A 82 -0.812 -17.084 -8.984 1.00 30.24 O
ATOM 635 CG GLU A 82 -2.360 -13.284 -10.408 1.00 30.24 C
ATOM 636 CD GLU A 82 -3.401 -13.201 -11.514 1.00 30.24 C
ATOM 637 OE1 GLU A 82 -4.199 -12.236 -11.525 1.00 30.24 O
ATOM 638 OE2 GLU A 82 -3.418 -14.108 -12.375 1.00 30.24 O
ATOM 639 N VAL A 83 -0.585 -15.919 -7.039 1.00 28.29 N
ATOM 640 CA VAL A 83 -1.393 -16.951 -6.397 1.00 28.29 C
ATOM 641 C VAL A 83 -2.134 -16.357 -5.201 1.00 28.29 C
ATOM 642 CB VAL A 83 -0.529 -18.150 -5.947 1.00 28.29 C
ATOM 643 O VAL A 83 -1.511 -15.858 -4.262 1.00 28.29 O
ATOM 644 CG1 VAL A 83 -1.411 -19.301 -5.466 1.00 28.29 C
ATOM 645 CG2 VAL A 83 0.380 -18.609 -7.086 1.00 28.29 C
ATOM 646 N GLY A 84 -3.300 -15.559 -5.437 1.00 37.39 N
ATOM 647 CA GLY A 84 -4.420 -15.326 -4.539 1.00 37.39 C
ATOM 648 C GLY A 84 -5.199 -14.067 -4.871 1.00 37.39 C
ATOM 649 O GLY A 84 -4.866 -13.357 -5.822 1.00 37.39 O
ATOM 650 N ALA A 85 -6.554 -13.962 -4.638 1.00 39.63 N
ATOM 651 CA ALA A 85 -7.525 -12.899 -4.886 1.00 39.63 C
ATOM 652 C ALA A 85 -6.926 -11.528 -4.586 1.00 39.63 C
ATOM 653 CB ALA A 85 -8.783 -13.121 -4.050 1.00 39.63 C
ATOM 654 O ALA A 85 -7.340 -10.522 -5.167 1.00 39.63 O
ATOM 655 N TYR A 86 -5.551 -11.401 -3.952 1.00 46.86 N
ATOM 656 CA TYR A 86 -4.859 -10.171 -3.582 1.00 46.86 C
ATOM 657 C TYR A 86 -3.407 -10.204 -4.041 1.00 46.86 C
ATOM 658 CB TYR A 86 -4.923 -9.952 -2.067 1.00 46.86 C
ATOM 659 O TYR A 86 -2.719 -11.214 -3.873 1.00 46.86 O
ATOM 660 CG TYR A 86 -6.328 -9.815 -1.533 1.00 46.86 C
ATOM 661 CD1 TYR A 86 -6.992 -8.590 -1.571 1.00 46.86 C
ATOM 662 CD2 TYR A 86 -6.994 -10.907 -0.988 1.00 46.86 C
ATOM 663 CE1 TYR A 86 -8.286 -8.458 -1.077 1.00 46.86 C
ATOM 664 CE2 TYR A 86 -8.288 -10.787 -0.492 1.00 46.86 C
ATOM 665 OH TYR A 86 -10.206 -9.435 -0.051 1.00 46.86 O
ATOM 666 CZ TYR A 86 -8.925 -9.560 -0.541 1.00 46.86 C
ATOM 667 N THR A 87 -2.955 -9.327 -4.943 1.00 46.23 N
ATOM 668 CA THR A 87 -1.546 -9.166 -5.286 1.00 46.23 C
ATOM 669 C THR A 87 -0.916 -8.041 -4.471 1.00 46.23 C
ATOM 670 CB THR A 87 -1.367 -8.879 -6.788 1.00 46.23 C
ATOM 671 O THR A 87 -1.474 -6.945 -4.380 1.00 46.23 O
ATOM 672 CG2 THR A 87 0.102 -8.958 -7.192 1.00 46.23 C
ATOM 673 OG1 THR A 87 -2.111 -9.841 -7.545 1.00 46.23 O
ATOM 674 N ASN A 88 0.012 -8.394 -3.550 1.00 45.50 N
ATOM 675 CA ASN A 88 0.654 -7.433 -2.659 1.00 45.50 C
ATOM 676 C ASN A 88 2.022 -7.008 -3.185 1.00 45.50 C
ATOM 677 CB ASN A 88 0.784 -8.013 -1.249 1.00 45.50 C
ATOM 678 O ASN A 88 2.787 -7.838 -3.679 1.00 45.50 O
ATOM 679 CG ASN A 88 -0.559 -8.337 -0.624 1.00 45.50 C
ATOM 680 ND2 ASN A 88 -0.657 -9.506 -0.003 1.00 45.50 N
ATOM 681 OD1 ASN A 88 -1.501 -7.543 -0.701 1.00 45.50 O
ATOM 682 N GLU A 89 2.264 -5.741 -3.356 1.00 40.36 N
ATOM 683 CA GLU A 89 3.516 -5.141 -3.805 1.00 40.36 C
ATOM 684 C GLU A 89 4.127 -4.259 -2.720 1.00 40.36 C
ATOM 685 CB GLU A 89 3.294 -4.325 -5.082 1.00 40.36 C
ATOM 686 O GLU A 89 3.424 -3.469 -2.086 1.00 40.36 O
ATOM 687 CG GLU A 89 2.951 -5.171 -6.300 1.00 40.36 C
ATOM 688 CD GLU A 89 2.792 -4.354 -7.572 1.00 40.36 C
ATOM 689 OE1 GLU A 89 2.524 -4.945 -8.643 1.00 40.36 O
ATOM 690 OE2 GLU A 89 2.938 -3.114 -7.498 1.00 40.36 O
ATOM 691 N GLN A 90 5.290 -4.568 -2.061 1.00 38.56 N
ATOM 692 CA GLN A 90 6.017 -3.805 -1.052 1.00 38.56 C
ATOM 693 C GLN A 90 7.295 -3.205 -1.632 1.00 38.56 C
ATOM 694 CB GLN A 90 6.350 -4.687 0.152 1.00 38.56 C
ATOM 695 O GLN A 90 8.048 -3.890 -2.327 1.00 38.56 O
ATOM 696 CG GLN A 90 6.908 -3.918 1.342 1.00 38.56 C
ATOM 697 CD GLN A 90 7.122 -4.797 2.561 1.00 38.56 C
ATOM 698 NE2 GLN A 90 7.294 -4.171 3.720 1.00 38.56 N
ATOM 699 OE1 GLN A 90 7.130 -6.028 2.461 1.00 38.56 O
ATOM 700 N SER A 91 7.405 -1.856 -1.851 1.00 35.24 N
ATOM 701 CA SER A 91 8.561 -1.090 -2.305 1.00 35.24 C
ATOM 702 C SER A 91 9.451 -0.686 -1.134 1.00 35.24 C
ATOM 703 CB SER A 91 8.112 0.157 -3.069 1.00 35.24 C
ATOM 704 O SER A 91 8.975 -0.548 -0.005 1.00 35.24 O
ATOM 705 OG SER A 91 9.196 1.050 -3.255 1.00 35.24 O
ATOM 706 N ALA A 92 10.855 -0.843 -1.051 1.00 28.48 N
ATOM 707 CA ALA A 92 11.971 -0.510 -0.169 1.00 28.48 C
ATOM 708 C ALA A 92 11.994 0.982 0.149 1.00 28.48 C
ATOM 709 CB ALA A 92 13.294 -0.936 -0.802 1.00 28.48 C
ATOM 710 O ALA A 92 12.723 1.423 1.040 1.00 28.48 O
ATOM 711 N LYS A 93 11.034 1.835 -0.030 1.00 30.98 N
ATOM 712 CA LYS A 93 10.911 3.233 0.373 1.00 30.98 C
ATOM 713 C LYS A 93 9.640 3.460 1.186 1.00 30.98 C
ATOM 714 CB LYS A 93 10.920 4.148 -0.853 1.00 30.98 C
ATOM 715 O LYS A 93 9.063 4.550 1.155 1.00 30.98 O
ATOM 716 CG LYS A 93 12.312 4.559 -1.308 1.00 30.98 C
ATOM 717 CD LYS A 93 12.254 5.669 -2.350 1.00 30.98 C
ATOM 718 CE LYS A 93 13.648 6.091 -2.796 1.00 30.98 C
ATOM 719 NZ LYS A 93 13.599 7.221 -3.771 1.00 30.98 N
ATOM 720 N THR A 94 9.238 2.633 2.133 1.00 42.27 N
ATOM 721 CA THR A 94 8.191 2.890 3.115 1.00 42.27 C
ATOM 722 C THR A 94 6.809 2.750 2.483 1.00 42.27 C
ATOM 723 CB THR A 94 8.336 4.294 3.732 1.00 42.27 C
ATOM 724 O THR A 94 5.830 3.302 2.988 1.00 42.27 O
ATOM 725 CG2 THR A 94 9.591 4.390 4.592 1.00 42.27 C
ATOM 726 OG1 THR A 94 8.414 5.265 2.681 1.00 42.27 O
ATOM 727 N MET A 95 6.735 2.070 1.281 1.00 39.67 N
ATOM 728 CA MET A 95 5.469 2.040 0.554 1.00 39.67 C
ATOM 729 C MET A 95 4.980 0.607 0.372 1.00 39.67 C
ATOM 730 CB MET A 95 5.614 2.720 -0.808 1.00 39.67 C
ATOM 731 O MET A 95 5.767 -0.286 0.053 1.00 39.67 O
ATOM 732 CG MET A 95 5.868 4.216 -0.722 1.00 39.67 C
ATOM 733 SD MET A 95 5.874 5.024 -2.370 1.00 39.67 S
ATOM 734 CE MET A 95 7.269 4.160 -3.145 1.00 39.67 C
ATOM 735 N SER A 96 3.773 0.272 0.951 1.00 50.07 N
ATOM 736 CA SER A 96 3.095 -1.008 0.771 1.00 50.07 C
ATOM 737 C SER A 96 1.860 -0.861 -0.111 1.00 50.07 C
ATOM 738 CB SER A 96 2.698 -1.599 2.125 1.00 50.07 C
ATOM 739 O SER A 96 1.069 0.066 0.070 1.00 50.07 O
ATOM 740 OG SER A 96 3.834 -1.763 2.956 1.00 50.07 O
ATOM 741 N ILE A 97 1.917 -1.605 -1.313 1.00 47.46 N
ATOM 742 CA ILE A 97 0.826 -1.559 -2.280 1.00 47.46 C
ATOM 743 C ILE A 97 0.059 -2.879 -2.256 1.00 47.46 C
ATOM 744 CB ILE A 97 1.346 -1.268 -3.706 1.00 47.46 C
ATOM 745 O ILE A 97 0.660 -3.955 -2.315 1.00 47.46 O
ATOM 746 CG1 ILE A 97 2.124 0.053 -3.731 1.00 47.46 C
ATOM 747 CG2 ILE A 97 0.188 -1.241 -4.708 1.00 47.46 C
ATOM 748 CD1 ILE A 97 2.865 0.310 -5.036 1.00 47.46 C
ATOM 749 N SER A 98 -1.212 -2.807 -1.959 1.00 53.03 N
ATOM 750 CA SER A 98 -2.098 -3.964 -2.034 1.00 53.03 C
ATOM 751 C SER A 98 -3.037 -3.866 -3.231 1.00 53.03 C
ATOM 752 CB SER A 98 -2.912 -4.100 -0.747 1.00 53.03 C
ATOM 753 O SER A 98 -3.644 -2.819 -3.466 1.00 53.03 O
ATOM 754 OG SER A 98 -2.068 -4.379 0.356 1.00 53.03 O
ATOM 755 N TYR A 99 -2.855 -4.938 -4.064 1.00 47.70 N
ATOM 756 CA TYR A 99 -3.787 -5.084 -5.177 1.00 47.70 C
ATOM 757 C TYR A 99 -4.912 -6.050 -4.824 1.00 47.70 C
ATOM 758 CB TYR A 99 -3.054 -5.572 -6.431 1.00 47.70 C
ATOM 759 O TYR A 99 -4.658 -7.172 -4.380 1.00 47.70 O
ATOM 760 CG TYR A 99 -2.042 -4.588 -6.965 1.00 47.70 C
ATOM 761 CD1 TYR A 99 -2.409 -3.618 -7.895 1.00 47.70 C
ATOM 762 CD2 TYR A 99 -0.718 -4.626 -6.541 1.00 47.70 C
ATOM 763 CE1 TYR A 99 -1.479 -2.710 -8.391 1.00 47.70 C
ATOM 764 CE2 TYR A 99 0.220 -3.722 -7.030 1.00 47.70 C
ATOM 765 OH TYR A 99 0.755 -1.873 -8.441 1.00 47.70 O
ATOM 766 CZ TYR A 99 -0.170 -2.769 -7.953 1.00 47.70 C
ATOM 767 N VAL A 100 -6.124 -5.497 -4.922 1.00 57.64 N
ATOM 768 CA VAL A 100 -7.258 -6.342 -4.563 1.00 57.64 C
ATOM 769 C VAL A 100 -8.137 -6.578 -5.789 1.00 57.64 C
ATOM 770 CB VAL A 100 -8.092 -5.718 -3.422 1.00 57.64 C
ATOM 771 O VAL A 100 -8.553 -5.626 -6.454 1.00 57.64 O
ATOM 772 CG1 VAL A 100 -9.235 -6.646 -3.018 1.00 57.64 C
ATOM 773 CG2 VAL A 100 -7.202 -5.407 -2.220 1.00 57.64 C
ATOM 774 N GLN A 101 -8.189 -7.892 -6.205 1.00 56.49 N
ATOM 775 CA GLN A 101 -9.158 -8.268 -7.229 1.00 56.49 C
ATOM 776 C GLN A 101 -10.100 -9.356 -6.723 1.00 56.49 C
ATOM 777 CB GLN A 101 -8.445 -8.739 -8.498 1.00 56.49 C
ATOM 778 O GLN A 101 -9.655 -10.441 -6.343 1.00 56.49 O
ATOM 779 CG GLN A 101 -9.382 -9.006 -9.667 1.00 56.49 C
ATOM 780 CD GLN A 101 -8.644 -9.397 -10.934 1.00 56.49 C
ATOM 781 NE2 GLN A 101 -9.363 -9.990 -11.881 1.00 56.49 N
ATOM 782 OE1 GLN A 101 -7.437 -9.167 -11.061 1.00 56.49 O
ATOM 783 N ARG A 102 -11.495 -8.978 -6.636 1.00 60.16 N
ATOM 784 CA ARG A 102 -12.412 -9.995 -6.133 1.00 60.16 C
ATOM 785 C ARG A 102 -13.725 -9.980 -6.909 1.00 60.16 C
ATOM 786 CB ARG A 102 -12.683 -9.785 -4.642 1.00 60.16 C
ATOM 787 O ARG A 102 -14.169 -8.926 -7.368 1.00 60.16 O
ATOM 788 CG ARG A 102 -11.542 -10.228 -3.740 1.00 60.16 C
ATOM 789 CD ARG A 102 -11.726 -11.660 -3.259 1.00 60.16 C
ATOM 790 NE ARG A 102 -10.823 -11.979 -2.156 1.00 60.16 N
ATOM 791 NH1 ARG A 102 -10.939 -14.267 -2.450 1.00 60.16 N
ATOM 792 NH2 ARG A 102 -9.641 -13.386 -0.779 1.00 60.16 N
ATOM 793 CZ ARG A 102 -10.470 -13.210 -1.798 1.00 60.16 C
ATOM 794 N ASP A 103 -14.313 -11.260 -6.999 1.00 60.80 N
ATOM 795 CA ASP A 103 -15.681 -11.403 -7.487 1.00 60.80 C
ATOM 796 C ASP A 103 -16.688 -10.893 -6.459 1.00 60.80 C
ATOM 797 CB ASP A 103 -15.978 -12.863 -7.834 1.00 60.80 C
ATOM 798 O ASP A 103 -16.349 -10.712 -5.287 1.00 60.80 O
ATOM 799 CG ASP A 103 -15.187 -13.361 -9.031 1.00 60.80 C
ATOM 800 OD1 ASP A 103 -14.838 -12.546 -9.913 1.00 60.80 O
ATOM 801 OD2 ASP A 103 -14.912 -14.578 -9.095 1.00 60.80 O
ATOM 802 N ALA A 104 -17.864 -10.519 -6.848 1.00 60.70 N
ATOM 803 CA ALA A 104 -18.920 -10.022 -5.970 1.00 60.70 C
ATOM 804 C ALA A 104 -19.086 -10.920 -4.748 1.00 60.70 C
ATOM 805 CB ALA A 104 -20.239 -9.917 -6.732 1.00 60.70 C
ATOM 806 O ALA A 104 -19.007 -12.147 -4.855 1.00 60.70 O
ATOM 807 N ALA A 105 -19.091 -10.322 -3.551 1.00 64.16 N
ATOM 808 CA ALA A 105 -19.307 -11.042 -2.299 1.00 64.16 C
ATOM 809 C ALA A 105 -20.737 -11.564 -2.205 1.00 64.16 C
ATOM 810 CB ALA A 105 -18.993 -10.141 -1.107 1.00 64.16 C
ATOM 811 O ALA A 105 -21.629 -11.079 -2.906 1.00 64.16 O
ATOM 812 N ALA A 106 -20.930 -12.757 -1.476 1.00 71.17 N
ATOM 813 CA ALA A 106 -22.265 -13.277 -1.190 1.00 71.17 C
ATOM 814 C ALA A 106 -23.177 -12.179 -0.651 1.00 71.17 C
ATOM 815 CB ALA A 106 -22.184 -14.433 -0.196 1.00 71.17 C
ATOM 816 O ALA A 106 -22.704 -11.198 -0.073 1.00 71.17 O
ATOM 817 N THR A 107 -24.484 -12.197 -0.976 1.00 72.40 N
ATOM 818 CA THR A 107 -25.503 -11.253 -0.529 1.00 72.40 C
ATOM 819 C THR A 107 -25.363 -10.975 0.965 1.00 72.40 C
ATOM 820 CB THR A 107 -26.920 -11.778 -0.826 1.00 72.40 C
ATOM 821 O THR A 107 -25.245 -11.904 1.767 1.00 72.40 O
ATOM 822 CG2 THR A 107 -27.975 -10.727 -0.499 1.00 72.40 C
ATOM 823 OG1 THR A 107 -27.015 -12.118 -2.215 1.00 72.40 O
ATOM 824 N GLY A 108 -25.191 -9.646 1.278 1.00 73.88 N
ATOM 825 CA GLY A 108 -25.149 -9.246 2.675 1.00 73.88 C
ATOM 826 C GLY A 108 -23.738 -9.106 3.213 1.00 73.88 C
ATOM 827 O GLY A 108 -23.543 -8.717 4.367 1.00 73.88 O
ATOM 828 N ARG A 109 -22.735 -9.470 2.402 1.00 78.01 N
ATOM 829 CA ARG A 109 -21.327 -9.334 2.761 1.00 78.01 C
ATOM 830 C ARG A 109 -20.626 -8.328 1.855 1.00 78.01 C
ATOM 831 CB ARG A 109 -20.619 -10.689 2.687 1.00 78.01 C
ATOM 832 O ARG A 109 -20.996 -8.171 0.689 1.00 78.01 O
ATOM 833 CG ARG A 109 -21.140 -11.711 3.684 1.00 78.01 C
ATOM 834 CD ARG A 109 -20.273 -12.962 3.714 1.00 78.01 C
ATOM 835 NE ARG A 109 -19.039 -12.745 4.465 1.00 78.01 N
ATOM 836 NH1 ARG A 109 -19.964 -13.232 6.525 1.00 78.01 N
ATOM 837 NH2 ARG A 109 -17.751 -12.656 6.364 1.00 78.01 N
ATOM 838 CZ ARG A 109 -18.921 -12.878 5.783 1.00 78.01 C
ATOM 839 N LYS A 110 -19.794 -7.595 2.483 1.00 83.86 N
ATOM 840 CA LYS A 110 -18.955 -6.621 1.791 1.00 83.86 C
ATOM 841 C LYS A 110 -17.509 -7.101 1.710 1.00 83.86 C
ATOM 842 CB LYS A 110 -19.019 -5.263 2.491 1.00 83.86 C
ATOM 843 O LYS A 110 -17.051 -7.857 2.570 1.00 83.86 O
ATOM 844 CG LYS A 110 -20.429 -4.714 2.650 1.00 83.86 C
ATOM 845 CD LYS A 110 -20.446 -3.460 3.514 1.00 83.86 C
ATOM 846 CE LYS A 110 -21.867 -2.968 3.759 1.00 83.86 C
ATOM 847 NZ LYS A 110 -21.900 -1.831 4.726 1.00 83.86 N
ATOM 848 N PHE A 111 -16.937 -6.683 0.635 1.00 80.41 N
ATOM 849 CA PHE A 111 -15.506 -6.941 0.522 1.00 80.41 C
ATOM 850 C PHE A 111 -14.700 -5.793 1.118 1.00 80.41 C
ATOM 851 CB PHE A 111 -15.111 -7.154 -0.943 1.00 80.41 C
ATOM 852 O PHE A 111 -15.024 -4.623 0.904 1.00 80.41 O
ATOM 853 CG PHE A 111 -13.625 -7.244 -1.164 1.00 80.41 C
ATOM 854 CD1 PHE A 111 -12.901 -6.132 -1.575 1.00 80.41 C
ATOM 855 CD2 PHE A 111 -12.953 -8.442 -0.960 1.00 80.41 C
ATOM 856 CE1 PHE A 111 -11.526 -6.213 -1.781 1.00 80.41 C
ATOM 857 CE2 PHE A 111 -11.578 -8.530 -1.164 1.00 80.41 C
ATOM 858 CZ PHE A 111 -10.867 -7.415 -1.575 1.00 80.41 C
ATOM 859 N ALA A 112 -13.597 -6.224 1.842 1.00 80.82 N
ATOM 860 CA ALA A 112 -12.757 -5.177 2.419 1.00 80.82 C
ATOM 861 C ALA A 112 -11.306 -5.637 2.532 1.00 80.82 C
ATOM 862 CB ALA A 112 -13.288 -4.764 3.790 1.00 80.82 C
ATOM 863 O ALA A 112 -11.037 -6.832 2.677 1.00 80.82 O
ATOM 864 N VAL A 113 -10.461 -4.783 2.358 1.00 77.25 N
ATOM 865 CA VAL A 113 -9.060 -4.911 2.744 1.00 77.25 C
ATOM 866 C VAL A 113 -8.737 -3.917 3.857 1.00 77.25 C
ATOM 867 CB VAL A 113 -8.117 -4.689 1.541 1.00 77.25 C
ATOM 868 O VAL A 113 -9.016 -2.722 3.731 1.00 77.25 O
ATOM 869 CG1 VAL A 113 -6.655 -4.784 1.975 1.00 77.25 C
ATOM 870 CG2 VAL A 113 -8.416 -5.699 0.435 1.00 77.25 C
ATOM 871 N GLY A 114 -8.289 -4.533 5.008 1.00 79.70 N
ATOM 872 CA GLY A 114 -7.935 -3.697 6.143 1.00 79.70 C
ATOM 873 C GLY A 114 -6.446 -3.680 6.431 1.00 79.70 C
ATOM 874 O GLY A 114 -5.772 -4.704 6.300 1.00 79.70 O
ATOM 875 N MET A 115 -6.065 -2.551 6.840 1.00 77.43 N
ATOM 876 CA MET A 115 -4.645 -2.428 7.158 1.00 77.43 C
ATOM 877 C MET A 115 -4.438 -1.559 8.393 1.00 77.43 C
ATOM 878 CB MET A 115 -3.877 -1.843 5.971 1.00 77.43 C
ATOM 879 O MET A 115 -5.198 -0.618 8.631 1.00 77.43 O
ATOM 880 CG MET A 115 -3.978 -2.677 4.704 1.00 77.43 C
ATOM 881 SD MET A 115 -3.058 -1.936 3.300 1.00 77.43 S
ATOM 882 CE MET A 115 -2.114 -0.657 4.175 1.00 77.43 C
ATOM 883 N MET A 116 -3.414 -1.972 9.180 1.00 77.54 N
ATOM 884 CA MET A 116 -2.995 -1.152 10.314 1.00 77.54 C
ATOM 885 C MET A 116 -1.693 -0.420 10.005 1.00 77.54 C
ATOM 886 CB MET A 116 -2.827 -2.012 11.567 1.00 77.54 C
ATOM 887 O MET A 116 -0.684 -1.050 9.680 1.00 77.54 O
ATOM 888 CG MET A 116 -2.462 -1.218 12.811 1.00 77.54 C
ATOM 889 SD MET A 116 -3.796 -0.070 13.329 1.00 77.54 S
ATOM 890 CE MET A 116 -2.967 0.788 14.696 1.00 77.54 C
ATOM 891 N MET A 117 -1.793 0.839 10.115 1.00 68.41 N
ATOM 892 CA MET A 117 -0.578 1.633 9.959 1.00 68.41 C
ATOM 893 C MET A 117 0.069 1.911 11.312 1.00 68.41 C
ATOM 894 CB MET A 117 -0.885 2.951 9.246 1.00 68.41 C
ATOM 895 O MET A 117 -0.545 2.531 12.183 1.00 68.41 O
ATOM 896 CG MET A 117 -1.410 2.775 7.831 1.00 68.41 C
ATOM 897 SD MET A 117 -1.499 4.360 6.911 1.00 68.41 S
ATOM 898 CE MET A 117 -2.796 5.207 7.857 1.00 68.41 C
ATOM 899 N LYS A 118 1.166 1.057 11.692 1.00 60.84 N
ATOM 900 CA LYS A 118 1.849 1.187 12.976 1.00 60.84 C
ATOM 901 C LYS A 118 2.779 2.397 12.984 1.00 60.84 C
ATOM 902 CB LYS A 118 2.638 -0.083 13.296 1.00 60.84 C
ATOM 903 O LYS A 118 3.386 2.726 11.963 1.00 60.84 O
ATOM 904 CG LYS A 118 1.782 -1.231 13.809 1.00 60.84 C
ATOM 905 CD LYS A 118 2.638 -2.381 14.324 1.00 60.84 C
ATOM 906 CE LYS A 118 1.782 -3.538 14.820 1.00 60.84 C
ATOM 907 NZ LYS A 118 2.618 -4.661 15.343 1.00 60.84 N
ATOM 908 N ARG A 119 2.547 3.576 13.707 1.00 51.52 N
ATOM 909 CA ARG A 119 3.291 4.787 14.037 1.00 51.52 C
ATOM 910 C ARG A 119 4.072 5.297 12.830 1.00 51.52 C
ATOM 911 CB ARG A 119 4.244 4.531 15.207 1.00 51.52 C
ATOM 912 O ARG A 119 4.837 4.548 12.219 1.00 51.52 O
ATOM 913 CG ARG A 119 3.539 4.272 16.530 1.00 51.52 C
ATOM 914 CD ARG A 119 4.528 4.148 17.680 1.00 51.52 C
ATOM 915 NE ARG A 119 3.848 3.942 18.956 1.00 51.52 N
ATOM 916 NH1 ARG A 119 5.787 3.771 20.199 1.00 51.52 N
ATOM 917 NH2 ARG A 119 3.745 3.589 21.223 1.00 51.52 N
ATOM 918 CZ ARG A 119 4.462 3.768 20.123 1.00 51.52 C
ATOM 919 N GLY A 120 3.435 6.517 12.080 1.00 48.47 N
ATOM 920 CA GLY A 120 4.040 7.257 10.984 1.00 48.47 C
ATOM 921 C GLY A 120 3.029 7.742 9.962 1.00 48.47 C
ATOM 922 O GLY A 120 1.821 7.674 10.196 1.00 48.47 O
ATOM 923 N LYS A 121 3.414 8.862 9.304 1.00 49.35 N
ATOM 924 CA LYS A 121 2.730 9.471 8.168 1.00 49.35 C
ATOM 925 C LYS A 121 2.662 8.508 6.986 1.00 49.35 C
ATOM 926 CB LYS A 121 3.431 10.765 7.750 1.00 49.35 C
ATOM 927 O LYS A 121 3.643 7.831 6.673 1.00 49.35 O
ATOM 928 CG LYS A 121 3.382 11.863 8.801 1.00 49.35 C
ATOM 929 CD LYS A 121 4.050 13.140 8.308 1.00 49.35 C
ATOM 930 CE LYS A 121 4.036 14.227 9.374 1.00 49.35 C
ATOM 931 NZ LYS A 121 4.694 15.480 8.896 1.00 49.35 N
ATOM 932 N GLY A 122 1.342 8.063 6.632 1.00 53.83 N
ATOM 933 CA GLY A 122 1.200 7.188 5.479 1.00 53.83 C
ATOM 934 C GLY A 122 0.152 7.667 4.492 1.00 53.83 C
ATOM 935 O GLY A 122 -0.659 8.537 4.815 1.00 53.83 O
ATOM 936 N ILE A 123 0.487 7.404 3.241 1.00 56.19 N
ATOM 937 CA ILE A 123 -0.459 7.765 2.190 1.00 56.19 C
ATOM 938 C ILE A 123 -1.217 6.522 1.729 1.00 56.19 C
ATOM 939 CB ILE A 123 0.254 8.432 0.993 1.00 56.19 C
ATOM 940 O ILE A 123 -0.615 5.473 1.492 1.00 56.19 O
ATOM 941 CG1 ILE A 123 0.977 9.707 1.444 1.00 56.19 C
ATOM 942 CG2 ILE A 123 -0.743 8.737 -0.128 1.00 56.19 C
ATOM 943 CD1 ILE A 123 1.883 10.314 0.382 1.00 56.19 C
ATOM 944 N ILE A 124 -2.606 6.721 1.785 1.00 59.52 N
ATOM 945 CA ILE A 124 -3.461 5.663 1.258 1.00 59.52 C
ATOM 946 C ILE A 124 -4.012 6.076 -0.106 1.00 59.52 C
ATOM 947 CB ILE A 124 -4.619 5.336 2.227 1.00 59.52 C
ATOM 948 O ILE A 124 -4.653 7.122 -0.232 1.00 59.52 O
ATOM 949 CG1 ILE A 124 -4.069 4.958 3.607 1.00 59.52 C
ATOM 950 CG2 ILE A 124 -5.497 4.216 1.661 1.00 59.52 C
ATOM 951 CD1 ILE A 124 -5.113 4.977 4.716 1.00 59.52 C
ATOM 952 N ASN A 125 -3.548 5.251 -1.058 1.00 59.70 N
ATOM 953 CA ASN A 125 -4.078 5.487 -2.397 1.00 59.70 C
ATOM 954 C ASN A 125 -4.912 4.307 -2.886 1.00 59.70 C
ATOM 955 CB ASN A 125 -2.942 5.779 -3.380 1.00 59.70 C
ATOM 956 O ASN A 125 -4.462 3.161 -2.840 1.00 59.70 O
ATOM 957 CG ASN A 125 -2.190 7.052 -3.044 1.00 59.70 C
ATOM 958 ND2 ASN A 125 -0.868 7.007 -3.155 1.00 59.70 N
ATOM 959 OD1 ASN A 125 -2.793 8.067 -2.686 1.00 59.70 O
ATOM 960 N ALA A 126 -6.212 4.646 -3.226 1.00 60.78 N
ATOM 961 CA ALA A 126 -7.055 3.579 -3.760 1.00 60.78 C
ATOM 962 C ALA A 126 -7.509 3.899 -5.181 1.00 60.78 C
ATOM 963 CB ALA A 126 -8.264 3.352 -2.856 1.00 60.78 C
ATOM 964 O ALA A 126 -7.929 5.023 -5.467 1.00 60.78 O
ATOM 965 N TYR A 127 -7.183 2.906 -6.023 1.00 59.66 N
ATOM 966 CA TYR A 127 -7.598 3.024 -7.416 1.00 59.66 C
ATOM 967 C TYR A 127 -8.645 1.973 -7.764 1.00 59.66 C
ATOM 968 CB TYR A 127 -6.391 2.887 -8.350 1.00 59.66 C
ATOM 969 O TYR A 127 -8.463 0.787 -7.479 1.00 59.66 O
ATOM 970 CG TYR A 127 -5.329 3.937 -8.127 1.00 59.66 C
ATOM 971 CD1 TYR A 127 -5.341 5.130 -8.846 1.00 59.66 C
ATOM 972 CD2 TYR A 127 -4.313 3.737 -7.200 1.00 59.66 C
ATOM 973 CE1 TYR A 127 -4.364 6.100 -8.646 1.00 59.66 C
ATOM 974 CE2 TYR A 127 -3.330 4.700 -6.991 1.00 59.66 C
ATOM 975 OH TYR A 127 -2.394 6.832 -7.515 1.00 59.66 O
ATOM 976 CZ TYR A 127 -3.364 5.876 -7.718 1.00 59.66 C
ATOM 977 N GLU A 128 -9.821 2.521 -8.292 1.00 60.96 N
ATOM 978 CA GLU A 128 -10.865 1.591 -8.716 1.00 60.96 C
ATOM 979 C GLU A 128 -11.071 1.645 -10.227 1.00 60.96 C
ATOM 980 CB GLU A 128 -12.180 1.894 -7.994 1.00 60.96 C
ATOM 981 O GLU A 128 -11.038 2.723 -10.825 1.00 60.96 O
ATOM 982 CG GLU A 128 -12.170 1.528 -6.517 1.00 60.96 C
ATOM 983 CD GLU A 128 -13.548 1.580 -5.876 1.00 60.96 C
ATOM 984 OE1 GLU A 128 -13.683 1.187 -4.696 1.00 60.96 O
ATOM 985 OE2 GLU A 128 -14.500 2.016 -6.561 1.00 60.96 O
ATOM 986 N ARG A 129 -11.107 0.506 -10.848 1.00 58.08 N
ATOM 987 CA ARG A 129 -11.248 0.389 -12.296 1.00 58.08 C
ATOM 988 C ARG A 129 -12.694 0.614 -12.725 1.00 58.08 C
ATOM 989 CB ARG A 129 -10.766 -0.982 -12.775 1.00 58.08 C
ATOM 990 O ARG A 129 -12.960 0.937 -13.885 1.00 58.08 O
ATOM 991 CG ARG A 129 -9.253 -1.111 -12.849 1.00 58.08 C
ATOM 992 CD ARG A 129 -8.831 -2.389 -13.561 1.00 58.08 C
ATOM 993 NE ARG A 129 -7.381 -2.558 -13.549 1.00 58.08 N
ATOM 994 NH1 ARG A 129 -7.328 -4.014 -15.342 1.00 58.08 N
ATOM 995 NH2 ARG A 129 -5.381 -3.408 -14.295 1.00 58.08 N
ATOM 996 CZ ARG A 129 -6.700 -3.327 -14.395 1.00 58.08 C
ATOM 997 N THR A 130 -13.625 0.629 -11.564 1.00 59.86 N
ATOM 998 CA THR A 130 -15.039 0.855 -11.840 1.00 59.86 C
ATOM 999 C THR A 130 -15.539 2.101 -11.115 1.00 59.86 C
ATOM 1000 CB THR A 130 -15.890 -0.359 -11.426 1.00 59.86 C
ATOM 1001 O THR A 130 -15.265 2.287 -9.928 1.00 59.86 O
ATOM 1002 CG2 THR A 130 -17.325 -0.220 -11.924 1.00 59.86 C
ATOM 1003 OG1 THR A 130 -15.317 -1.549 -11.981 1.00 59.86 O
ATOM 1004 N ALA A 131 -15.972 3.153 -11.899 1.00 59.83 N
ATOM 1005 CA ALA A 131 -16.494 4.411 -11.373 1.00 59.83 C
ATOM 1006 C ALA A 131 -17.891 4.224 -10.787 1.00 59.83 C
ATOM 1007 CB ALA A 131 -16.518 5.476 -12.467 1.00 59.83 C
ATOM 1008 O ALA A 131 -18.891 4.344 -11.499 1.00 59.83 O
ATOM 1009 N ASP A 132 -17.956 3.595 -9.553 1.00 63.25 N
ATOM 1010 CA ASP A 132 -19.283 3.444 -8.962 1.00 63.25 C
ATOM 1011 C ASP A 132 -19.282 3.868 -7.495 1.00 63.25 C
ATOM 1012 CB ASP A 132 -19.766 1.998 -9.092 1.00 63.25 C
ATOM 1013 O ASP A 132 -18.258 4.312 -6.973 1.00 63.25 O
ATOM 1014 CG ASP A 132 -18.858 1.004 -8.390 1.00 63.25 C
ATOM 1015 OD1 ASP A 132 -18.157 1.390 -7.431 1.00 63.25 O
ATOM 1016 OD2 ASP A 132 -18.842 -0.176 -8.803 1.00 63.25 O
ATOM 1017 N ASN A 133 -20.399 4.166 -6.907 1.00 68.81 N
ATOM 1018 CA ASN A 133 -20.586 4.663 -5.548 1.00 68.81 C
ATOM 1019 C ASN A 133 -20.513 3.535 -4.523 1.00 68.81 C
ATOM 1020 CB ASN A 133 -21.918 5.405 -5.426 1.00 68.81 C
ATOM 1021 O ASN A 133 -20.928 3.704 -3.376 1.00 68.81 O
ATOM 1022 CG ASN A 133 -21.910 6.742 -6.142 1.00 68.81 C
ATOM 1023 ND2 ASN A 133 -23.079 7.180 -6.593 1.00 68.81 N
ATOM 1024 OD1 ASN A 133 -20.861 7.375 -6.289 1.00 68.81 O
ATOM 1025 N PHE A 134 -19.916 2.430 -4.933 1.00 73.27 N
ATOM 1026 CA PHE A 134 -20.030 1.225 -4.118 1.00 73.27 C
ATOM 1027 C PHE A 134 -18.719 0.933 -3.399 1.00 73.27 C
ATOM 1028 CB PHE A 134 -20.433 0.027 -4.983 1.00 73.27 C
ATOM 1029 O PHE A 134 -18.582 -0.101 -2.742 1.00 73.27 O
ATOM 1030 CG PHE A 134 -21.811 0.143 -5.577 1.00 73.27 C
ATOM 1031 CD1 PHE A 134 -22.940 0.050 -4.773 1.00 73.27 C
ATOM 1032 CD2 PHE A 134 -21.976 0.346 -6.941 1.00 73.27 C
ATOM 1033 CE1 PHE A 134 -24.216 0.158 -5.321 1.00 73.27 C
ATOM 1034 CE2 PHE A 134 -23.248 0.454 -7.496 1.00 73.27 C
ATOM 1035 CZ PHE A 134 -24.367 0.359 -6.684 1.00 73.27 C
ATOM 1036 N SER A 135 -17.728 1.906 -3.567 1.00 75.16 N
ATOM 1037 CA SER A 135 -16.463 1.794 -2.850 1.00 75.16 C
ATOM 1038 C SER A 135 -16.285 2.941 -1.860 1.00 75.16 C
ATOM 1039 CB SER A 135 -15.290 1.770 -3.831 1.00 75.16 C
ATOM 1040 O SER A 135 -16.654 4.081 -2.150 1.00 75.16 O
ATOM 1041 OG SER A 135 -15.433 0.710 -4.760 1.00 75.16 O
ATOM 1042 N LYS A 136 -15.805 2.588 -0.667 1.00 78.08 N
ATOM 1043 CA LYS A 136 -15.507 3.623 0.318 1.00 78.08 C
ATOM 1044 C LYS A 136 -14.307 3.236 1.177 1.00 78.08 C
ATOM 1045 CB LYS A 136 -16.724 3.885 1.206 1.00 78.08 C
ATOM 1046 O LYS A 136 -13.927 2.064 1.230 1.00 78.08 O
ATOM 1047 CG LYS A 136 -17.156 2.684 2.034 1.00 78.08 C
ATOM 1048 CD LYS A 136 -18.494 2.930 2.719 1.00 78.08 C
ATOM 1049 CE LYS A 136 -18.947 1.713 3.516 1.00 78.08 C
ATOM 1050 NZ LYS A 136 -20.413 1.750 3.798 1.00 78.08 N
ATOM 1051 N ILE A 137 -13.655 4.223 1.712 1.00 79.43 N
ATOM 1052 CA ILE A 137 -12.566 4.033 2.664 1.00 79.43 C
ATOM 1053 C ILE A 137 -13.057 4.334 4.078 1.00 79.43 C
ATOM 1054 CB ILE A 137 -11.351 4.923 2.318 1.00 79.43 C
ATOM 1055 O ILE A 137 -13.718 5.350 4.309 1.00 79.43 O
ATOM 1056 CG1 ILE A 137 -10.803 4.563 0.932 1.00 79.43 C
ATOM 1057 CG2 ILE A 137 -10.263 4.791 3.388 1.00 79.43 C
ATOM 1058 CD1 ILE A 137 -9.677 5.471 0.457 1.00 79.43 C
ATOM 1059 N MET A 138 -12.860 3.369 4.946 1.00 85.92 N
ATOM 1060 CA MET A 138 -13.128 3.553 6.369 1.00 85.92 C
ATOM 1061 C MET A 138 -11.834 3.796 7.139 1.00 85.92 C
ATOM 1062 CB MET A 138 -13.856 2.336 6.942 1.00 85.92 C
ATOM 1063 O MET A 138 -10.898 2.999 7.056 1.00 85.92 O
ATOM 1064 CG MET A 138 -15.246 2.124 6.362 1.00 85.92 C
ATOM 1065 SD MET A 138 -16.139 0.738 7.166 1.00 85.92 S
ATOM 1066 CE MET A 138 -15.094 -0.655 6.658 1.00 85.92 C
ATOM 1067 N ILE A 139 -11.833 4.937 7.860 1.00 85.18 N
ATOM 1068 CA ILE A 139 -10.623 5.316 8.582 1.00 85.18 C
ATOM 1069 C ILE A 139 -10.889 5.286 10.085 1.00 85.18 C
ATOM 1070 CB ILE A 139 -10.124 6.714 8.153 1.00 85.18 C
ATOM 1071 O ILE A 139 -11.805 5.953 10.573 1.00 85.18 O
ATOM 1072 CG1 ILE A 139 -9.875 6.752 6.641 1.00 85.18 C
ATOM 1073 CG2 ILE A 139 -8.859 7.096 8.927 1.00 85.18 C
ATOM 1074 CD1 ILE A 139 -9.647 8.151 6.086 1.00 85.18 C
ATOM 1075 N PHE A 140 -10.111 4.476 10.820 1.00 88.30 N
ATOM 1076 CA PHE A 140 -10.171 4.368 12.273 1.00 88.30 C
ATOM 1077 C PHE A 140 -8.995 5.090 12.919 1.00 88.30 C
ATOM 1078 CB PHE A 140 -10.185 2.898 12.703 1.00 88.30 C
ATOM 1079 O PHE A 140 -7.985 4.468 13.252 1.00 88.30 O
ATOM 1080 CG PHE A 140 -11.333 2.109 12.133 1.00 88.30 C
ATOM 1081 CD1 PHE A 140 -12.505 1.937 12.859 1.00 88.30 C
ATOM 1082 CD2 PHE A 140 -11.240 1.540 10.869 1.00 88.30 C
ATOM 1083 CE1 PHE A 140 -13.569 1.207 12.333 1.00 88.30 C
ATOM 1084 CE2 PHE A 140 -12.299 0.810 10.337 1.00 88.30 C
ATOM 1085 CZ PHE A 140 -13.462 0.644 11.071 1.00 88.30 C
ATOM 1086 N GLN A 141 -9.077 6.377 13.120 1.00 85.99 N
ATOM 1087 CA GLN A 141 -8.011 7.197 13.687 1.00 85.99 C
ATOM 1088 C GLN A 141 -7.827 6.908 15.174 1.00 85.99 C
ATOM 1089 CB GLN A 141 -8.305 8.682 13.473 1.00 85.99 C
ATOM 1090 O GLN A 141 -8.805 6.806 15.918 1.00 85.99 O
ATOM 1091 CG GLN A 141 -8.343 9.097 12.008 1.00 85.99 C
ATOM 1092 CD GLN A 141 -8.710 10.558 11.821 1.00 85.99 C
ATOM 1093 NE2 GLN A 141 -8.399 11.102 10.650 1.00 85.99 N
ATOM 1094 OE1 GLN A 141 -9.268 11.191 12.722 1.00 85.99 O
ATOM 1095 N GLY A 142 -6.534 6.712 15.604 1.00 84.11 N
ATOM 1096 CA GLY A 142 -6.274 6.468 17.014 1.00 84.11 C
ATOM 1097 C GLY A 142 -6.553 5.037 17.434 1.00 84.11 C
ATOM 1098 O GLY A 142 -6.843 4.773 18.603 1.00 84.11 O
ATOM 1099 N ALA A 143 -6.703 4.194 16.416 1.00 87.25 N
ATOM 1100 CA ALA A 143 -6.888 2.779 16.725 1.00 87.25 C
ATOM 1101 C ALA A 143 -5.671 2.214 17.453 1.00 87.25 C
ATOM 1102 CB ALA A 143 -7.156 1.985 15.449 1.00 87.25 C
ATOM 1103 O ALA A 143 -4.540 2.636 17.204 1.00 87.25 O
ATOM 1104 N ARG A 144 -5.817 1.378 18.383 1.00 86.37 N
ATOM 1105 CA ARG A 144 -4.693 0.731 19.052 1.00 86.37 C
ATOM 1106 C ARG A 144 -3.909 -0.146 18.082 1.00 86.37 C
ATOM 1107 CB ARG A 144 -5.182 -0.106 20.237 1.00 86.37 C
ATOM 1108 O ARG A 144 -4.463 -0.643 17.099 1.00 86.37 O
ATOM 1109 CG ARG A 144 -6.037 -1.298 19.837 1.00 86.37 C
ATOM 1110 CD ARG A 144 -6.437 -2.135 21.045 1.00 86.37 C
ATOM 1111 NE ARG A 144 -6.000 -1.520 22.295 1.00 86.37 N
ATOM 1112 NH1 ARG A 144 -7.042 -3.065 23.660 1.00 86.37 N
ATOM 1113 NH2 ARG A 144 -5.847 -1.340 24.579 1.00 86.37 N
ATOM 1114 CZ ARG A 144 -6.297 -1.977 23.508 1.00 86.37 C
ATOM 1115 N PRO A 145 -2.632 -0.294 18.344 1.00 79.20 N
ATOM 1116 CA PRO A 145 -1.717 -1.026 17.466 1.00 79.20 C
ATOM 1117 C PRO A 145 -2.145 -2.475 17.245 1.00 79.20 C
ATOM 1118 CB PRO A 145 -0.382 -0.958 18.212 1.00 79.20 C
ATOM 1119 O PRO A 145 -1.785 -3.081 16.232 1.00 79.20 O
ATOM 1120 CG PRO A 145 -0.473 0.280 19.044 1.00 79.20 C
ATOM 1121 CD PRO A 145 -1.900 0.464 19.473 1.00 79.20 C
ATOM 1122 N ASP A 146 -2.954 -3.079 18.111 1.00 85.46 N
ATOM 1123 CA ASP A 146 -3.427 -4.451 17.949 1.00 85.46 C
ATOM 1124 C ASP A 146 -4.875 -4.479 17.466 1.00 85.46 C
ATOM 1125 CB ASP A 146 -3.295 -5.222 19.264 1.00 85.46 C
ATOM 1126 O ASP A 146 -5.584 -5.467 17.672 1.00 85.46 O
ATOM 1127 CG ASP A 146 -4.059 -4.579 20.408 1.00 85.46 C
ATOM 1128 OD1 ASP A 146 -4.459 -3.401 20.288 1.00 85.46 O
ATOM 1129 OD2 ASP A 146 -4.259 -5.255 21.440 1.00 85.46 O
ATOM 1130 N PHE A 147 -5.397 -3.358 16.928 1.00 88.92 N
ATOM 1131 CA PHE A 147 -6.764 -3.187 16.451 1.00 88.92 C
ATOM 1132 C PHE A 147 -7.178 -4.357 15.566 1.00 88.92 C
ATOM 1133 CB PHE A 147 -6.907 -1.870 15.682 1.00 88.92 C
ATOM 1134 O PHE A 147 -8.279 -4.893 15.711 1.00 88.92 O
ATOM 1135 CG PHE A 147 -8.317 -1.566 15.256 1.00 88.92 C
ATOM 1136 CD1 PHE A 147 -8.724 -1.782 13.945 1.00 88.92 C
ATOM 1137 CD2 PHE A 147 -9.237 -1.063 16.166 1.00 88.92 C
ATOM 1138 CE1 PHE A 147 -10.029 -1.501 13.547 1.00 88.92 C
ATOM 1139 CE2 PHE A 147 -10.543 -0.780 15.776 1.00 88.92 C
ATOM 1140 CZ PHE A 147 -10.937 -0.999 14.466 1.00 88.92 C
ATOM 1141 N MET A 148 -6.307 -4.802 14.696 1.00 86.59 N
ATOM 1142 CA MET A 148 -6.622 -5.820 13.699 1.00 86.59 C
ATOM 1143 C MET A 148 -6.755 -7.194 14.346 1.00 86.59 C
ATOM 1144 CB MET A 148 -5.549 -5.857 12.610 1.00 86.59 C
ATOM 1145 O MET A 148 -7.334 -8.109 13.758 1.00 86.59 O
ATOM 1146 CG MET A 148 -5.495 -4.599 11.758 1.00 86.59 C
ATOM 1147 SD MET A 148 -7.046 -4.320 10.818 1.00 86.59 S
ATOM 1148 CE MET A 148 -6.646 -2.751 9.999 1.00 86.59 C
ATOM 1149 N SER A 149 -6.354 -7.393 15.606 1.00 88.30 N
ATOM 1150 CA SER A 149 -6.389 -8.666 16.319 1.00 88.30 C
ATOM 1151 C SER A 149 -7.764 -8.920 16.928 1.00 88.30 C
ATOM 1152 CB SER A 149 -5.324 -8.696 17.415 1.00 88.30 C
ATOM 1153 O SER A 149 -8.053 -10.030 17.380 1.00 88.30 O
ATOM 1154 OG SER A 149 -5.623 -7.758 18.435 1.00 88.30 O
ATOM 1155 N PHE A 150 -8.679 -7.897 16.915 1.00 91.38 N
ATOM 1156 CA PHE A 150 -9.992 -7.997 17.543 1.00 91.38 C
ATOM 1157 C PHE A 150 -11.056 -8.366 16.517 1.00 91.38 C
ATOM 1158 CB PHE A 150 -10.361 -6.679 18.232 1.00 91.38 C
ATOM 1159 O PHE A 150 -12.252 -8.331 16.815 1.00 91.38 O
ATOM 1160 CG PHE A 150 -9.489 -6.346 19.412 1.00 91.38 C
ATOM 1161 CD1 PHE A 150 -9.745 -6.897 20.661 1.00 91.38 C
ATOM 1162 CD2 PHE A 150 -8.411 -5.481 19.272 1.00 91.38 C
ATOM 1163 CE1 PHE A 150 -8.940 -6.591 21.756 1.00 91.38 C
ATOM 1164 CE2 PHE A 150 -7.602 -5.170 20.361 1.00 91.38 C
ATOM 1165 CZ PHE A 150 -7.868 -5.725 21.602 1.00 91.38 C
ATOM 1166 N LYS A 151 -10.632 -8.657 15.313 1.00 90.57 N
ATOM 1167 CA LYS A 151 -11.549 -9.039 14.243 1.00 90.57 C
ATOM 1168 C LYS A 151 -12.318 -10.306 14.604 1.00 90.57 C
ATOM 1169 CB LYS A 151 -10.788 -9.243 12.931 1.00 90.57 C
ATOM 1170 O LYS A 151 -11.734 -11.274 15.096 1.00 90.57 O
ATOM 1171 CG LYS A 151 -9.963 -10.520 12.888 1.00 90.57 C
ATOM 1172 CD LYS A 151 -9.270 -10.692 11.542 1.00 90.57 C
ATOM 1173 CE LYS A 151 -8.437 -11.966 11.499 1.00 90.57 C
ATOM 1174 NZ LYS A 151 -9.287 -13.188 11.615 1.00 90.57 N
ATOM 1175 N PRO A 152 -13.661 -10.329 14.396 1.00 91.56 N
ATOM 1176 CA PRO A 152 -14.456 -11.536 14.632 1.00 91.56 C
ATOM 1177 C PRO A 152 -14.076 -12.685 13.701 1.00 91.56 C
ATOM 1178 CB PRO A 152 -15.891 -11.071 14.369 1.00 91.56 C
ATOM 1179 O PRO A 152 -13.607 -12.449 12.584 1.00 91.56 O
ATOM 1180 CG PRO A 152 -15.837 -9.582 14.485 1.00 91.56 C
ATOM 1181 CD PRO A 152 -14.467 -9.121 14.078 1.00 91.56 C
ATOM 1182 N ALA A 153 -14.272 -13.909 14.194 1.00 88.63 N
ATOM 1183 CA ALA A 153 -14.025 -15.087 13.367 1.00 88.63 C
ATOM 1184 C ALA A 153 -14.854 -15.041 12.086 1.00 88.63 C
ATOM 1185 CB ALA A 153 -14.333 -16.361 14.150 1.00 88.63 C
ATOM 1186 O ALA A 153 -16.044 -14.722 12.120 1.00 88.63 O
ATOM 1187 N GLY A 154 -14.129 -15.294 10.952 1.00 84.39 N
ATOM 1188 CA GLY A 154 -14.893 -15.361 9.717 1.00 84.39 C
ATOM 1189 C GLY A 154 -14.987 -14.028 9.000 1.00 84.39 C
ATOM 1190 O GLY A 154 -15.406 -13.967 7.842 1.00 84.39 O
ATOM 1191 N CYS A 155 -14.632 -12.966 9.756 1.00 87.93 N
ATOM 1192 CA CYS A 155 -14.554 -11.619 9.202 1.00 87.93 C
ATOM 1193 C CYS A 155 -13.165 -11.339 8.641 1.00 87.93 C
ATOM 1194 CB CYS A 155 -14.902 -10.580 10.267 1.00 87.93 C
ATOM 1195 O CYS A 155 -12.163 -11.512 9.338 1.00 87.93 O
ATOM 1196 SG CYS A 155 -14.799 -8.874 9.682 1.00 87.93 S
ATOM 1197 N MET A 156 -13.077 -10.954 7.275 1.00 85.58 N
ATOM 1198 CA MET A 156 -11.807 -10.624 6.635 1.00 85.58 C
ATOM 1199 C MET A 156 -10.723 -11.622 7.030 1.00 85.58 C
ATOM 1200 CB MET A 156 -11.371 -9.205 7.004 1.00 85.58 C
ATOM 1201 O MET A 156 -9.677 -11.234 7.553 1.00 85.58 O
ATOM 1202 CG MET A 156 -12.299 -8.122 6.478 1.00 85.58 C
ATOM 1203 SD MET A 156 -11.738 -6.434 6.930 1.00 85.58 S
ATOM 1204 CE MET A 156 -10.247 -6.307 5.902 1.00 85.58 C
ATOM 1205 N ASP A 157 -10.810 -12.883 6.840 1.00 84.35 N
ATOM 1206 CA ASP A 157 -10.014 -14.007 7.324 1.00 84.35 C
ATOM 1207 C ASP A 157 -8.825 -14.273 6.404 1.00 84.35 C
ATOM 1208 CB ASP A 157 -10.877 -15.264 7.445 1.00 84.35 C
ATOM 1209 O ASP A 157 -8.069 -15.224 6.617 1.00 84.35 O
ATOM 1210 CG ASP A 157 -11.560 -15.643 6.143 1.00 84.35 C
ATOM 1211 OD1 ASP A 157 -11.521 -14.846 5.180 1.00 84.35 O
ATOM 1212 OD2 ASP A 157 -12.144 -16.746 6.080 1.00 84.35 O
ATOM 1213 N GLU A 158 -8.687 -13.391 5.545 1.00 79.70 N
ATOM 1214 CA GLU A 158 -7.523 -13.540 4.678 1.00 79.70 C
ATOM 1215 C GLU A 158 -6.354 -12.692 5.172 1.00 79.70 C
ATOM 1216 CB GLU A 158 -7.874 -13.162 3.236 1.00 79.70 C
ATOM 1217 O GLU A 158 -6.479 -11.473 5.307 1.00 79.70 O
ATOM 1218 CG GLU A 158 -8.928 -14.060 2.605 1.00 79.70 C
ATOM 1219 CD GLU A 158 -9.336 -13.616 1.209 1.00 79.70 C
ATOM 1220 OE1 GLU A 158 -10.357 -14.119 0.687 1.00 79.70 O
ATOM 1221 OE2 GLU A 158 -8.629 -12.760 0.633 1.00 79.70 O
ATOM 1222 N ASN A 159 -5.273 -13.334 5.579 1.00 77.11 N
ATOM 1223 CA ASN A 159 -4.067 -12.612 5.972 1.00 77.11 C
ATOM 1224 C ASN A 159 -3.255 -12.175 4.756 1.00 77.11 C
ATOM 1225 CB ASN A 159 -3.208 -13.469 6.904 1.00 77.11 C
ATOM 1226 O ASN A 159 -2.999 -12.975 3.855 1.00 77.11 O
ATOM 1227 CG ASN A 159 -3.832 -13.645 8.275 1.00 77.11 C
ATOM 1228 ND2 ASN A 159 -3.652 -14.822 8.862 1.00 77.11 N
ATOM 1229 OD1 ASN A 159 -4.470 -12.730 8.802 1.00 77.11 O
ATOM 1230 N ILE A 160 -2.998 -10.829 4.862 1.00 70.38 N
ATOM 1231 CA ILE A 160 -2.172 -10.283 3.791 1.00 70.38 C
ATOM 1232 C ILE A 160 -0.777 -9.967 4.325 1.00 70.38 C
ATOM 1233 CB ILE A 160 -2.810 -9.017 3.176 1.00 70.38 C
ATOM 1234 O ILE A 160 -0.618 -9.110 5.197 1.00 70.38 O
ATOM 1235 CG1 ILE A 160 -4.230 -9.319 2.685 1.00 70.38 C
ATOM 1236 CG2 ILE A 160 -1.941 -8.474 2.037 1.00 70.38 C
ATOM 1237 CD1 ILE A 160 -5.014 -8.085 2.261 1.00 70.38 C
ATOM 1238 N ASN A 161 0.173 -10.795 3.924 1.00 68.31 N
ATOM 1239 CA ASN A 161 1.523 -10.656 4.460 1.00 68.31 C
ATOM 1240 C ASN A 161 2.449 -9.957 3.469 1.00 68.31 C
ATOM 1241 CB ASN A 161 2.091 -12.023 4.844 1.00 68.31 C
ATOM 1242 O ASN A 161 2.447 -10.276 2.279 1.00 68.31 O
ATOM 1243 CG ASN A 161 1.283 -12.708 5.929 1.00 68.31 C
ATOM 1244 ND2 ASN A 161 0.981 -13.985 5.727 1.00 68.31 N
ATOM 1245 OD1 ASN A 161 0.931 -12.093 6.940 1.00 68.31 O
ATOM 1246 N PHE A 162 3.093 -8.901 4.115 1.00 60.18 N
ATOM 1247 CA PHE A 162 4.139 -8.247 3.338 1.00 60.18 C
ATOM 1248 C PHE A 162 5.514 -8.774 3.728 1.00 60.18 C
ATOM 1249 CB PHE A 162 4.084 -6.728 3.532 1.00 60.18 C
ATOM 1250 O PHE A 162 5.807 -8.941 4.914 1.00 60.18 O
ATOM 1251 CG PHE A 162 2.808 -6.099 3.043 1.00 60.18 C
ATOM 1252 CD1 PHE A 162 2.659 -5.744 1.707 1.00 60.18 C
ATOM 1253 CD2 PHE A 162 1.756 -5.862 3.918 1.00 60.18 C
ATOM 1254 CE1 PHE A 162 1.479 -5.162 1.251 1.00 60.18 C
ATOM 1255 CE2 PHE A 162 0.574 -5.280 3.469 1.00 60.18 C
ATOM 1256 CZ PHE A 162 0.438 -4.930 2.136 1.00 60.18 C
ATOM 1257 N ALA A 163 6.285 -9.222 2.743 1.00 58.10 N
ATOM 1258 CA ALA A 163 7.627 -9.726 3.021 1.00 58.10 C
ATOM 1259 C ALA A 163 8.682 -8.925 2.264 1.00 58.10 C
ATOM 1260 CB ALA A 163 7.726 -11.206 2.659 1.00 58.10 C
ATOM 1261 O ALA A 163 8.417 -8.410 1.175 1.00 58.10 O
ATOM 1262 N PHE A 164 9.890 -8.598 3.018 1.00 51.56 N
ATOM 1263 CA PHE A 164 11.049 -8.004 2.362 1.00 51.56 C
ATOM 1264 C PHE A 164 11.622 -8.950 1.315 1.00 51.56 C
ATOM 1265 CB PHE A 164 12.125 -7.645 3.391 1.00 51.56 C
ATOM 1266 O PHE A 164 11.265 -10.129 1.274 1.00 51.56 O
ATOM 1267 CG PHE A 164 11.668 -6.651 4.425 1.00 51.56 C
ATOM 1268 CD1 PHE A 164 11.494 -5.313 4.095 1.00 51.56 C
ATOM 1269 CD2 PHE A 164 11.414 -7.057 5.729 1.00 51.56 C
ATOM 1270 CE1 PHE A 164 11.071 -4.392 5.050 1.00 51.56 C
ATOM 1271 CE2 PHE A 164 10.992 -6.142 6.689 1.00 51.56 C
ATOM 1272 CZ PHE A 164 10.822 -4.809 6.348 1.00 51.56 C
ATOM 1273 N SER A 165 12.425 -8.344 0.418 1.00 46.10 N
ATOM 1274 CA SER A 165 13.058 -9.074 -0.676 1.00 46.10 C
ATOM 1275 C SER A 165 13.850 -10.270 -0.157 1.00 46.10 C
ATOM 1276 CB SER A 165 13.977 -8.151 -1.476 1.00 46.10 C
ATOM 1277 O SER A 165 14.089 -11.229 -0.893 1.00 46.10 O
ATOM 1278 OG SER A 165 14.966 -7.577 -0.639 1.00 46.10 O
ATOM 1279 N ASP A 166 14.186 -10.300 1.134 1.00 46.84 N
ATOM 1280 CA ASP A 166 14.922 -11.388 1.769 1.00 46.84 C
ATOM 1281 C ASP A 166 13.970 -12.392 2.415 1.00 46.84 C
ATOM 1282 CB ASP A 166 15.896 -10.839 2.814 1.00 46.84 C
ATOM 1283 O ASP A 166 14.410 -13.350 3.054 1.00 46.84 O
ATOM 1284 CG ASP A 166 15.202 -10.069 3.924 1.00 46.84 C
ATOM 1285 OD1 ASP A 166 13.955 -9.986 3.921 1.00 46.84 O
ATOM 1286 OD2 ASP A 166 15.909 -9.538 4.807 1.00 46.84 O
ATOM 1287 N GLY A 167 12.594 -12.254 2.165 1.00 50.19 N
ATOM 1288 CA GLY A 167 11.639 -13.262 2.597 1.00 50.19 C
ATOM 1289 C GLY A 167 11.179 -13.071 4.030 1.00 50.19 C
ATOM 1290 O GLY A 167 10.310 -13.801 4.511 1.00 50.19 O
ATOM 1291 N VAL A 168 11.723 -12.101 4.745 1.00 55.73 N
ATOM 1292 CA VAL A 168 11.329 -11.735 6.101 1.00 55.73 C
ATOM 1293 C VAL A 168 10.037 -10.921 6.062 1.00 55.73 C
ATOM 1294 CB VAL A 168 12.439 -10.936 6.820 1.00 55.73 C
ATOM 1295 O VAL A 168 9.925 -9.958 5.300 1.00 55.73 O
ATOM 1296 CG1 VAL A 168 11.981 -10.506 8.212 1.00 55.73 C
ATOM 1297 CG2 VAL A 168 13.719 -11.765 6.908 1.00 55.73 C
ATOM 1298 N LEU A 169 9.082 -11.310 6.933 1.00 61.14 N
ATOM 1299 CA LEU A 169 7.785 -10.644 6.975 1.00 61.14 C
ATOM 1300 C LEU A 169 7.921 -9.220 7.502 1.00 61.14 C
ATOM 1301 CB LEU A 169 6.805 -11.433 7.848 1.00 61.14 C
ATOM 1302 O LEU A 169 8.665 -8.974 8.454 1.00 61.14 O
ATOM 1303 CG LEU A 169 6.355 -12.790 7.307 1.00 61.14 C
ATOM 1304 CD1 LEU A 169 5.457 -13.493 8.319 1.00 61.14 C
ATOM 1305 CD2 LEU A 169 5.637 -12.623 5.972 1.00 61.14 C
ATOM 1306 N ASP A 170 7.384 -8.370 6.766 1.00 62.26 N
ATOM 1307 CA ASP A 170 7.248 -6.989 7.218 1.00 62.26 C
ATOM 1308 C ASP A 170 6.183 -6.870 8.306 1.00 62.26 C
ATOM 1309 CB ASP A 170 6.905 -6.070 6.044 1.00 62.26 C
ATOM 1310 O ASP A 170 4.988 -6.990 8.029 1.00 62.26 O
ATOM 1311 CG ASP A 170 7.005 -4.596 6.394 1.00 62.26 C
ATOM 1312 OD1 ASP A 170 7.153 -4.262 7.590 1.00 62.26 O
ATOM 1313 OD2 ASP A 170 6.934 -3.761 5.467 1.00 62.26 O
ATOM 1314 N GLN A 171 6.664 -6.736 9.547 1.00 66.90 N
ATOM 1315 CA GLN A 171 5.761 -6.727 10.693 1.00 66.90 C
ATOM 1316 C GLN A 171 5.237 -5.321 10.970 1.00 66.90 C
ATOM 1317 CB GLN A 171 6.462 -7.280 11.935 1.00 66.90 C
ATOM 1318 O GLN A 171 4.541 -5.096 11.963 1.00 66.90 O
ATOM 1319 CG GLN A 171 6.840 -8.751 11.823 1.00 66.90 C
ATOM 1320 CD GLN A 171 7.469 -9.293 13.093 1.00 66.90 C
ATOM 1321 NE2 GLN A 171 7.629 -10.610 13.160 1.00 66.90 N
ATOM 1322 OE1 GLN A 171 7.810 -8.534 14.006 1.00 66.90 O
ATOM 1323 N SER A 172 5.715 -4.404 10.126 1.00 58.94 N
ATOM 1324 CA SER A 172 5.368 -2.996 10.291 1.00 58.94 C
ATOM 1325 C SER A 172 3.946 -2.718 9.816 1.00 58.94 C
ATOM 1326 CB SER A 172 6.352 -2.108 9.528 1.00 58.94 C
ATOM 1327 O SER A 172 3.369 -1.679 10.142 1.00 58.94 O
ATOM 1328 OG SER A 172 6.373 -2.448 8.152 1.00 58.94 O
ATOM 1329 N PHE A 173 3.342 -3.745 9.196 1.00 63.46 N
ATOM 1330 CA PHE A 173 1.958 -3.641 8.750 1.00 63.46 C
ATOM 1331 C PHE A 173 1.211 -4.946 8.994 1.00 63.46 C
ATOM 1332 CB PHE A 173 1.897 -3.271 7.264 1.00 63.46 C
ATOM 1333 O PHE A 173 1.802 -6.026 8.936 1.00 63.46 O
ATOM 1334 CG PHE A 173 2.598 -1.981 6.931 1.00 63.46 C
ATOM 1335 CD1 PHE A 173 1.935 -0.765 7.044 1.00 63.46 C
ATOM 1336 CD2 PHE A 173 3.919 -1.985 6.504 1.00 63.46 C
ATOM 1337 CE1 PHE A 173 2.581 0.430 6.736 1.00 63.46 C
ATOM 1338 CE2 PHE A 173 4.571 -0.795 6.195 1.00 63.46 C
ATOM 1339 CZ PHE A 173 3.900 0.412 6.310 1.00 63.46 C
ATOM 1340 N HIS A 174 0.078 -4.757 9.482 1.00 71.60 N
ATOM 1341 CA HIS A 174 -0.880 -5.854 9.549 1.00 71.60 C
ATOM 1342 C HIS A 174 -2.046 -5.627 8.594 1.00 71.60 C
ATOM 1343 CB HIS A 174 -1.398 -6.026 10.979 1.00 71.60 C
ATOM 1344 O HIS A 174 -2.760 -4.628 8.706 1.00 71.60 O
ATOM 1345 CG HIS A 174 -2.105 -7.324 11.209 1.00 71.60 C
ATOM 1346 CD2 HIS A 174 -1.864 -8.565 10.726 1.00 71.60 C
ATOM 1347 ND1 HIS A 174 -3.210 -7.434 12.025 1.00 71.60 N
ATOM 1348 CE1 HIS A 174 -3.618 -8.692 12.035 1.00 71.60 C
ATOM 1349 NE2 HIS A 174 -2.819 -9.399 11.254 1.00 71.60 N
ATOM 1350 N CYS A 175 -2.093 -6.535 7.560 1.00 75.31 N
ATOM 1351 CA CYS A 175 -3.136 -6.394 6.550 1.00 75.31 C
ATOM 1352 C CYS A 175 -4.028 -7.629 6.510 1.00 75.31 C
ATOM 1353 CB CYS A 175 -2.520 -6.155 5.172 1.00 75.31 C
ATOM 1354 O CYS A 175 -3.535 -8.758 6.547 1.00 75.31 O
ATOM 1355 SG CYS A 175 -3.733 -5.794 3.884 1.00 75.31 S
ATOM 1356 N VAL A 176 -5.276 -7.395 6.438 1.00 81.00 N
ATOM 1357 CA VAL A 176 -6.257 -8.471 6.333 1.00 81.00 C
ATOM 1358 C VAL A 176 -7.236 -8.170 5.201 1.00 81.00 C
ATOM 1359 CB VAL A 176 -7.022 -8.673 7.660 1.00 81.00 C
ATOM 1360 O VAL A 176 -7.482 -7.005 4.879 1.00 81.00 O
ATOM 1361 CG1 VAL A 176 -6.072 -9.129 8.767 1.00 81.00 C
ATOM 1362 CG2 VAL A 176 -7.738 -7.385 8.064 1.00 81.00 C
ATOM 1363 N GLY A 177 -7.579 -9.196 4.537 1.00 81.94 N
ATOM 1364 CA GLY A 177 -8.583 -9.060 3.494 1.00 81.94 C
ATOM 1365 C GLY A 177 -9.695 -10.086 3.599 1.00 81.94 C
ATOM 1366 O GLY A 177 -9.588 -11.050 4.361 1.00 81.94 O
ATOM 1367 N GLY A 178 -10.760 -9.846 2.993 1.00 81.21 N
ATOM 1368 CA GLY A 178 -11.877 -10.777 2.982 1.00 81.21 C
ATOM 1369 C GLY A 178 -13.228 -10.088 3.004 1.00 81.21 C
ATOM 1370 O GLY A 178 -13.351 -8.937 2.580 1.00 81.21 O
ATOM 1371 N THR A 179 -14.233 -10.804 3.357 1.00 86.16 N
ATOM 1372 CA THR A 179 -15.596 -10.286 3.390 1.00 86.16 C
ATOM 1373 C THR A 179 -16.045 -10.037 4.827 1.00 86.16 C
ATOM 1374 CB THR A 179 -16.578 -11.253 2.703 1.00 86.16 C
ATOM 1375 O THR A 179 -15.534 -10.661 5.760 1.00 86.16 O
ATOM 1376 CG2 THR A 179 -16.208 -11.464 1.239 1.00 86.16 C
ATOM 1377 OG1 THR A 179 -16.548 -12.516 3.379 1.00 86.16 O
ATOM 1378 N TYR A 180 -16.921 -9.093 4.973 1.00 88.39 N
ATOM 1379 CA TYR A 180 -17.487 -8.810 6.287 1.00 88.39 C
ATOM 1380 C TYR A 180 -18.929 -8.331 6.168 1.00 88.39 C
ATOM 1381 CB TYR A 180 -16.647 -7.760 7.020 1.00 88.39 C
ATOM 1382 O TYR A 180 -19.375 -7.949 5.084 1.00 88.39 O
ATOM 1383 CG TYR A 180 -16.835 -6.357 6.495 1.00 88.39 C
ATOM 1384 CD1 TYR A 180 -16.116 -5.904 5.391 1.00 88.39 C
ATOM 1385 CD2 TYR A 180 -17.730 -5.483 7.101 1.00 88.39 C
ATOM 1386 CE1 TYR A 180 -16.285 -4.612 4.904 1.00 88.39 C
ATOM 1387 CE2 TYR A 180 -17.906 -4.188 6.623 1.00 88.39 C
ATOM 1388 OH TYR A 180 -17.352 -2.483 5.048 1.00 88.39 O
ATOM 1389 CZ TYR A 180 -17.181 -3.763 5.526 1.00 88.39 C
ATOM 1390 N THR A 181 -19.699 -8.406 7.366 1.00 89.44 N
ATOM 1391 CA THR A 181 -20.997 -7.760 7.528 1.00 89.44 C
ATOM 1392 C THR A 181 -20.880 -6.529 8.422 1.00 89.44 C
ATOM 1393 CB THR A 181 -22.035 -8.731 8.120 1.00 89.44 C
ATOM 1394 O THR A 181 -19.866 -6.338 9.096 1.00 89.44 O
ATOM 1395 CG2 THR A 181 -22.117 -10.015 7.301 1.00 89.44 C
ATOM 1396 OG1 THR A 181 -21.662 -9.058 9.465 1.00 89.44 O
ATOM 1397 N ASP A 182 -21.897 -5.684 8.391 1.00 87.30 N
ATOM 1398 CA ASP A 182 -21.938 -4.523 9.275 1.00 87.30 C
ATOM 1399 C ASP A 182 -21.837 -4.944 10.739 1.00 87.30 C
ATOM 1400 CB ASP A 182 -23.220 -3.719 9.046 1.00 87.30 C
ATOM 1401 O ASP A 182 -21.205 -4.259 11.545 1.00 87.30 O
ATOM 1402 CG ASP A 182 -23.220 -2.966 7.728 1.00 87.30 C
ATOM 1403 OD1 ASP A 182 -22.144 -2.818 7.110 1.00 87.30 O
ATOM 1404 OD2 ASP A 182 -24.306 -2.513 7.304 1.00 87.30 O
ATOM 1405 N ASP A 183 -22.431 -6.134 11.067 1.00 90.19 N
ATOM 1406 CA ASP A 183 -22.390 -6.662 12.427 1.00 90.19 C
ATOM 1407 C ASP A 183 -20.971 -7.072 12.815 1.00 90.19 C
ATOM 1408 CB ASP A 183 -23.338 -7.855 12.569 1.00 90.19 C
ATOM 1409 O ASP A 183 -20.556 -6.884 13.960 1.00 90.19 O
ATOM 1410 CG ASP A 183 -24.799 -7.445 12.635 1.00 90.19 C
ATOM 1411 OD1 ASP A 183 -25.088 -6.249 12.855 1.00 90.19 O
ATOM 1412 OD2 ASP A 183 -25.669 -8.328 12.470 1.00 90.19 O
ATOM 1413 N ASP A 184 -20.276 -7.605 11.865 1.00 91.50 N
ATOM 1414 CA ASP A 184 -18.882 -7.976 12.086 1.00 91.50 C
ATOM 1415 C ASP A 184 -18.049 -6.764 12.498 1.00 91.50 C
ATOM 1416 CB ASP A 184 -18.291 -8.617 10.828 1.00 91.50 C
ATOM 1417 O ASP A 184 -17.272 -6.834 13.452 1.00 91.50 O
ATOM 1418 CG ASP A 184 -18.883 -9.982 10.523 1.00 91.50 C
ATOM 1419 OD1 ASP A 184 -19.284 -10.697 11.467 1.00 91.50 O
ATOM 1420 OD2 ASP A 184 -18.947 -10.346 9.329 1.00 91.50 O
ATOM 1421 N VAL A 185 -18.176 -5.706 11.787 1.00 88.43 N
ATOM 1422 CA VAL A 185 -17.386 -4.497 11.999 1.00 88.43 C
ATOM 1423 C VAL A 185 -17.805 -3.829 13.307 1.00 88.43 C
ATOM 1424 CB VAL A 185 -17.536 -3.507 10.823 1.00 88.43 C
ATOM 1425 O VAL A 185 -16.959 -3.345 14.063 1.00 88.43 O
ATOM 1426 CG1 VAL A 185 -16.876 -2.170 11.154 1.00 88.43 C
ATOM 1427 CG2 VAL A 185 -16.940 -4.100 9.548 1.00 88.43 C
ATOM 1428 N SER A 186 -19.085 -3.864 13.635 1.00 90.57 N
ATOM 1429 CA SER A 186 -19.573 -3.339 14.906 1.00 90.57 C
ATOM 1430 C SER A 186 -18.993 -4.114 16.084 1.00 90.57 C
ATOM 1431 CB SER A 186 -21.101 -3.388 14.955 1.00 90.57 C
ATOM 1432 O SER A 186 -18.580 -3.520 17.082 1.00 90.57 O
ATOM 1433 OG SER A 186 -21.664 -2.493 14.011 1.00 90.57 O
ATOM 1434 N ASN A 187 -18.978 -5.431 15.989 1.00 92.04 N
ATOM 1435 CA ASN A 187 -18.391 -6.295 17.008 1.00 92.04 C
ATOM 1436 C ASN A 187 -16.881 -6.098 17.108 1.00 92.04 C
ATOM 1437 CB ASN A 187 -18.717 -7.762 16.721 1.00 92.04 C
ATOM 1438 O ASN A 187 -16.308 -6.197 18.195 1.00 92.04 O
ATOM 1439 CG ASN A 187 -20.177 -8.093 16.963 1.00 92.04 C
ATOM 1440 ND2 ASN A 187 -20.659 -9.150 16.320 1.00 92.04 N
ATOM 1441 OD1 ASN A 187 -20.865 -7.405 17.720 1.00 92.04 O
ATOM 1442 N TRP A 188 -16.319 -5.910 15.939 1.00 93.10 N
ATOM 1443 CA TRP A 188 -14.891 -5.623 15.852 1.00 93.10 C
ATOM 1444 C TRP A 188 -14.544 -4.351 16.619 1.00 93.10 C
ATOM 1445 CB TRP A 188 -14.458 -5.486 14.390 1.00 93.10 C
ATOM 1446 O TRP A 188 -13.645 -4.354 17.464 1.00 93.10 O
ATOM 1447 CG TRP A 188 -12.972 -5.509 14.189 1.00 93.10 C
ATOM 1448 CD1 TRP A 188 -12.012 -5.173 15.103 1.00 93.10 C
ATOM 1449 CD2 TRP A 188 -12.277 -5.885 12.997 1.00 93.10 C
ATOM 1450 CE2 TRP A 188 -10.895 -5.753 13.259 1.00 93.10 C
ATOM 1451 CE3 TRP A 188 -12.688 -6.322 11.730 1.00 93.10 C
ATOM 1452 NE1 TRP A 188 -10.761 -5.317 14.550 1.00 93.10 N
ATOM 1453 CH2 TRP A 188 -10.351 -6.468 11.070 1.00 93.10 C
ATOM 1454 CZ2 TRP A 188 -9.922 -6.043 12.300 1.00 93.10 C
ATOM 1455 CZ3 TRP A 188 -11.718 -6.610 10.777 1.00 93.10 C
ATOM 1456 N ILE A 189 -15.268 -3.238 16.414 1.00 91.75 N
ATOM 1457 CA ILE A 189 -15.095 -1.929 17.035 1.00 91.75 C
ATOM 1458 C ILE A 189 -15.334 -2.037 18.540 1.00 91.75 C
ATOM 1459 CB ILE A 189 -16.045 -0.879 16.416 1.00 91.75 C
ATOM 1460 O ILE A 189 -14.570 -1.486 19.336 1.00 91.75 O
ATOM 1461 CG1 ILE A 189 -15.621 -0.559 14.978 1.00 91.75 C
ATOM 1462 CG2 ILE A 189 -16.079 0.390 17.273 1.00 91.75 C
ATOM 1463 CD1 ILE A 189 -16.619 0.303 14.216 1.00 91.75 C
ATOM 1464 N ALA A 190 -16.317 -2.785 18.900 1.00 92.21 N
ATOM 1465 CA ALA A 190 -16.652 -2.985 20.308 1.00 92.21 C
ATOM 1466 C ALA A 190 -15.549 -3.754 21.030 1.00 92.21 C
ATOM 1467 CB ALA A 190 -17.983 -3.722 20.438 1.00 92.21 C
ATOM 1468 O ALA A 190 -15.141 -3.378 22.131 1.00 92.21 O
ATOM 1469 N ALA A 191 -15.069 -4.783 20.429 1.00 93.94 N
ATOM 1470 CA ALA A 191 -14.029 -5.624 21.015 1.00 93.94 C
ATOM 1471 C ALA A 191 -12.723 -4.850 21.175 1.00 93.94 C
ATOM 1472 CB ALA A 191 -13.804 -6.868 20.159 1.00 93.94 C
ATOM 1473 O ALA A 191 -11.964 -5.089 22.117 1.00 93.94 O
ATOM 1474 N ALA A 192 -12.512 -3.988 20.263 1.00 92.32 N
ATOM 1475 CA ALA A 192 -11.280 -3.204 20.230 1.00 92.32 C
ATOM 1476 C ALA A 192 -11.386 -1.978 21.133 1.00 92.32 C
ATOM 1477 CB ALA A 192 -10.957 -2.780 18.800 1.00 92.32 C
ATOM 1478 O ALA A 192 -10.419 -1.227 21.286 1.00 92.32 O
ATOM 1479 N ASN A 193 -12.538 -1.850 21.763 1.00 93.31 N
ATOM 1480 CA ASN A 193 -12.807 -0.706 22.628 1.00 93.31 C
ATOM 1481 C ASN A 193 -12.499 0.613 21.925 1.00 93.31 C
ATOM 1482 CB ASN A 193 -12.007 -0.815 23.928 1.00 93.31 C
ATOM 1483 O ASN A 193 -11.880 1.503 22.511 1.00 93.31 O
ATOM 1484 CG ASN A 193 -12.566 0.059 25.033 1.00 93.31 C
ATOM 1485 ND2 ASN A 193 -11.694 0.529 25.916 1.00 93.31 N
ATOM 1486 OD1 ASN A 193 -13.773 0.310 25.092 1.00 93.31 O
ATOM 1487 N TYR A 194 -12.699 0.669 20.623 1.00 91.56 N
ATOM 1488 CA TYR A 194 -12.532 1.887 19.837 1.00 91.56 C
ATOM 1489 C TYR A 194 -13.630 2.895 20.156 1.00 91.56 C
ATOM 1490 CB TYR A 194 -12.537 1.566 18.340 1.00 91.56 C
ATOM 1491 O TYR A 194 -14.818 2.584 20.047 1.00 91.56 O
ATOM 1492 CG TYR A 194 -12.308 2.771 17.460 1.00 91.56 C
ATOM 1493 CD1 TYR A 194 -13.330 3.278 16.660 1.00 91.56 C
ATOM 1494 CD2 TYR A 194 -11.071 3.404 17.425 1.00 91.56 C
ATOM 1495 CE1 TYR A 194 -13.124 4.387 15.846 1.00 91.56 C
ATOM 1496 CE2 TYR A 194 -10.853 4.514 16.615 1.00 91.56 C
ATOM 1497 OH TYR A 194 -11.674 6.095 15.027 1.00 91.56 O
ATOM 1498 CZ TYR A 194 -11.884 4.997 15.831 1.00 91.56 C
ATOM 1499 N GLN A 195 -13.407 4.112 20.554 1.00 87.41 N
ATOM 1500 CA GLN A 195 -14.343 5.049 21.166 1.00 87.41 C
ATOM 1501 C GLN A 195 -14.704 6.175 20.201 1.00 87.41 C
ATOM 1502 CB GLN A 195 -13.757 5.629 22.454 1.00 87.41 C
ATOM 1503 O GLN A 195 -15.673 6.903 20.424 1.00 87.41 O
ATOM 1504 CG GLN A 195 -13.477 4.585 23.527 1.00 87.41 C
ATOM 1505 CD GLN A 195 -14.744 3.995 24.116 1.00 87.41 C
ATOM 1506 NE2 GLN A 195 -14.666 2.744 24.558 1.00 87.41 N
ATOM 1507 OE1 GLN A 195 -15.785 4.658 24.175 1.00 87.41 O
ATOM 1508 N LYS A 196 -13.961 6.207 19.022 1.00 87.80 N
ATOM 1509 CA LYS A 196 -14.214 7.258 18.040 1.00 87.80 C
ATOM 1510 C LYS A 196 -15.098 6.749 16.906 1.00 87.80 C
ATOM 1511 CB LYS A 196 -12.897 7.795 17.478 1.00 87.80 C
ATOM 1512 O LYS A 196 -15.250 5.539 16.725 1.00 87.80 O
ATOM 1513 CG LYS A 196 -11.980 8.408 18.526 1.00 87.80 C
ATOM 1514 CD LYS A 196 -10.703 8.955 17.901 1.00 87.80 C
ATOM 1515 CE LYS A 196 -9.765 9.528 18.954 1.00 87.80 C
ATOM 1516 NZ LYS A 196 -8.491 10.022 18.352 1.00 87.80 N
ATOM 1517 N GLN A 197 -15.752 7.734 16.167 1.00 85.91 N
ATOM 1518 CA GLN A 197 -16.473 7.372 14.951 1.00 85.91 C
ATOM 1519 C GLN A 197 -15.522 7.242 13.765 1.00 85.91 C
ATOM 1520 CB GLN A 197 -17.558 8.405 14.643 1.00 85.91 C
ATOM 1521 O GLN A 197 -14.665 8.102 13.552 1.00 85.91 O
ATOM 1522 CG GLN A 197 -18.708 8.406 15.641 1.00 85.91 C
ATOM 1523 CD GLN A 197 -19.562 7.154 15.554 1.00 85.91 C
ATOM 1524 NE2 GLN A 197 -20.174 6.776 16.671 1.00 85.91 N
ATOM 1525 OE1 GLN A 197 -19.670 6.534 14.492 1.00 85.91 O
ATOM 1526 N PRO A 198 -15.669 6.014 13.085 1.00 86.56 N
ATOM 1527 CA PRO A 198 -14.825 5.922 11.891 1.00 86.56 C
ATOM 1528 C PRO A 198 -15.150 6.996 10.855 1.00 86.56 C
ATOM 1529 CB PRO A 198 -15.135 4.526 11.346 1.00 86.56 C
ATOM 1530 O PRO A 198 -16.309 7.398 10.720 1.00 86.56 O
ATOM 1531 CG PRO A 198 -15.856 3.834 12.457 1.00 86.56 C
ATOM 1532 CD PRO A 198 -16.451 4.875 13.362 1.00 86.56 C
ATOM 1533 N VAL A 199 -14.115 7.517 10.234 1.00 84.65 N
ATOM 1534 CA VAL A 199 -14.284 8.439 9.116 1.00 84.65 C
ATOM 1535 C VAL A 199 -14.534 7.653 7.831 1.00 84.65 C
ATOM 1536 CB VAL A 199 -13.053 9.359 8.948 1.00 84.65 C
ATOM 1537 O VAL A 199 -13.749 6.772 7.472 1.00 84.65 O
ATOM 1538 CG1 VAL A 199 -13.230 10.283 7.744 1.00 84.65 C
ATOM 1539 CG2 VAL A 199 -12.818 10.172 10.219 1.00 84.65 C
ATOM 1540 N ILE A 200 -15.689 7.970 7.226 1.00 83.79 N
ATOM 1541 CA ILE A 200 -16.039 7.273 5.994 1.00 83.79 C
ATOM 1542 C ILE A 200 -15.901 8.223 4.806 1.00 83.79 C
ATOM 1543 CB ILE A 200 -17.472 6.699 6.057 1.00 83.79 C
ATOM 1544 O ILE A 200 -16.513 9.294 4.785 1.00 83.79 O
ATOM 1545 CG1 ILE A 200 -17.605 5.722 7.231 1.00 83.79 C
ATOM 1546 CG2 ILE A 200 -17.841 6.020 4.735 1.00 83.79 C
ATOM 1547 CD1 ILE A 200 -19.021 5.210 7.453 1.00 83.79 C
ATOM 1548 N GLN A 201 -15.026 7.794 3.919 1.00 76.23 N
ATOM 1549 CA GLN A 201 -14.848 8.591 2.710 1.00 76.23 C
ATOM 1550 C GLN A 201 -15.385 7.858 1.484 1.00 76.23 C
ATOM 1551 CB GLN A 201 -13.372 8.939 2.508 1.00 76.23 C
ATOM 1552 O GLN A 201 -14.928 6.759 1.161 1.00 76.23 O
ATOM 1553 CG GLN A 201 -12.797 9.834 3.598 1.00 76.23 C
ATOM 1554 CD GLN A 201 -11.359 10.235 3.330 1.00 76.23 C
ATOM 1555 NE2 GLN A 201 -10.858 11.197 4.097 1.00 76.23 N
ATOM 1556 OE1 GLN A 201 -10.702 9.684 2.440 1.00 76.23 O
ATOM 1557 N ARG A 202 -16.448 8.444 0.950 1.00 72.43 N
ATOM 1558 CA ARG A 202 -17.023 7.881 -0.268 1.00 72.43 C
ATOM 1559 C ARG A 202 -16.647 8.716 -1.488 1.00 72.43 C
ATOM 1560 CB ARG A 202 -18.545 7.783 -0.149 1.00 72.43 C
ATOM 1561 O ARG A 202 -16.677 9.947 -1.437 1.00 72.43 O
ATOM 1562 CG ARG A 202 -19.018 6.784 0.894 1.00 72.43 C
ATOM 1563 CD ARG A 202 -20.536 6.665 0.914 1.00 72.43 C
ATOM 1564 NE ARG A 202 -20.992 5.754 1.959 1.00 72.43 N
ATOM 1565 NH1 ARG A 202 -21.230 3.934 0.557 1.00 72.43 N
ATOM 1566 NH2 ARG A 202 -21.715 3.738 2.789 1.00 72.43 N
ATOM 1567 CZ ARG A 202 -21.311 4.477 1.766 1.00 72.43 C
ATOM 1568 N HIS A 203 -15.929 8.073 -2.457 1.00 61.88 N
ATOM 1569 CA HIS A 203 -15.628 8.924 -3.602 1.00 61.88 C
ATOM 1570 C HIS A 203 -16.246 8.368 -4.880 1.00 61.88 C
ATOM 1571 CB HIS A 203 -14.115 9.076 -3.774 1.00 61.88 C
ATOM 1572 O HIS A 203 -16.169 7.164 -5.139 1.00 61.88 O
ATOM 1573 CG HIS A 203 -13.713 10.342 -4.463 1.00 61.88 C
ATOM 1574 CD2 HIS A 203 -13.207 11.498 -3.974 1.00 61.88 C
ATOM 1575 ND1 HIS A 203 -13.821 10.513 -5.826 1.00 61.88 N
ATOM 1576 CE1 HIS A 203 -13.395 11.723 -6.146 1.00 61.88 C
ATOM 1577 NE2 HIS A 203 -13.018 12.342 -5.040 1.00 61.88 N
ATOM 1578 N ALA A 204 -17.247 9.158 -5.554 1.00 53.01 N
ATOM 1579 CA ALA A 204 -17.919 8.887 -6.822 1.00 53.01 C
ATOM 1580 C ALA A 204 -16.916 8.805 -7.969 1.00 53.01 C
ATOM 1581 CB ALA A 204 -18.965 9.962 -7.111 1.00 53.01 C
ATOM 1582 O ALA A 204 -17.162 8.130 -8.971 1.00 53.01 O
ATOM 1583 N SER A 205 -15.496 8.930 -7.735 1.00 48.88 N
ATOM 1584 CA SER A 205 -14.538 8.955 -8.836 1.00 48.88 C
ATOM 1585 C SER A 205 -13.229 8.277 -8.445 1.00 48.88 C
ATOM 1586 CB SER A 205 -14.265 10.393 -9.276 1.00 48.88 C
ATOM 1587 O SER A 205 -12.166 8.901 -8.482 1.00 48.88 O
ATOM 1588 OG SER A 205 -13.918 11.203 -8.166 1.00 48.88 O
ATOM 1589 N PHE A 206 -13.214 7.222 -7.707 1.00 55.10 N
ATOM 1590 CA PHE A 206 -11.964 6.498 -7.512 1.00 55.10 C
ATOM 1591 C PHE A 206 -11.294 6.205 -8.849 1.00 55.10 C
ATOM 1592 CB PHE A 206 -12.210 5.192 -6.750 1.00 55.10 C
ATOM 1593 O PHE A 206 -10.166 5.710 -8.889 1.00 55.10 O
ATOM 1594 CG PHE A 206 -12.428 5.383 -5.274 1.00 55.10 C
ATOM 1595 CD1 PHE A 206 -11.372 5.732 -4.440 1.00 55.10 C
ATOM 1596 CD2 PHE A 206 -13.690 5.213 -4.719 1.00 55.10 C
ATOM 1597 CE1 PHE A 206 -11.571 5.909 -3.073 1.00 55.10 C
ATOM 1598 CE2 PHE A 206 -13.896 5.388 -3.353 1.00 55.10 C
ATOM 1599 CZ PHE A 206 -12.835 5.735 -2.532 1.00 55.10 C
ATOM 1600 N MET A 207 -11.845 6.649 -10.143 1.00 43.54 N
ATOM 1601 CA MET A 207 -11.399 6.424 -11.515 1.00 43.54 C
ATOM 1602 C MET A 207 -10.454 7.532 -11.968 1.00 43.54 C
ATOM 1603 CB MET A 207 -12.596 6.337 -12.463 1.00 43.54 C
ATOM 1604 O MET A 207 -9.537 7.288 -12.755 1.00 43.54 O
ATOM 1605 CG MET A 207 -13.222 4.954 -12.535 1.00 43.54 C
ATOM 1606 SD MET A 207 -13.628 4.455 -14.254 1.00 43.54 S
ATOM 1607 CE MET A 207 -13.896 6.084 -15.006 1.00 43.54 C
ATOM 1608 N GLN A 208 -10.001 8.529 -11.088 1.00 41.10 N
ATOM 1609 CA GLN A 208 -9.116 9.654 -11.374 1.00 41.10 C
ATOM 1610 C GLN A 208 -8.674 10.347 -10.088 1.00 41.10 C
ATOM 1611 CB GLN A 208 -9.805 10.657 -12.300 1.00 41.10 C
ATOM 1612 O GLN A 208 -7.850 11.263 -10.122 1.00 41.10 O
ATOM 1613 CG GLN A 208 -9.901 10.193 -13.747 1.00 41.10 C
ATOM 1614 CD GLN A 208 -10.288 11.310 -14.698 1.00 41.10 C
ATOM 1615 NE2 GLN A 208 -10.328 11.002 -15.990 1.00 41.10 N
ATOM 1616 OE1 GLN A 208 -10.550 12.440 -14.275 1.00 41.10 O
ATOM 1617 N GLY A 209 -8.691 9.722 -8.844 1.00 45.46 N
ATOM 1618 CA GLY A 209 -8.661 10.629 -7.707 1.00 45.46 C
ATOM 1619 C GLY A 209 -8.350 9.932 -6.396 1.00 45.46 C
ATOM 1620 O GLY A 209 -8.810 8.814 -6.156 1.00 45.46 O
ATOM 1621 N PHE A 210 -7.202 9.846 -6.179 1.00 49.41 N
ATOM 1622 CA PHE A 210 -6.248 9.748 -5.080 1.00 49.41 C
ATOM 1623 C PHE A 210 -6.902 10.134 -3.759 1.00 49.41 C
ATOM 1624 CB PHE A 210 -5.030 10.639 -5.343 1.00 49.41 C
ATOM 1625 O PHE A 210 -7.634 11.124 -3.688 1.00 49.41 O
ATOM 1626 CG PHE A 210 -4.046 10.674 -4.204 1.00 49.41 C
ATOM 1627 CD1 PHE A 210 -4.043 11.730 -3.302 1.00 49.41 C
ATOM 1628 CD2 PHE A 210 -3.124 9.649 -4.036 1.00 49.41 C
ATOM 1629 CE1 PHE A 210 -3.134 11.765 -2.247 1.00 49.41 C
ATOM 1630 CE2 PHE A 210 -2.213 9.676 -2.985 1.00 49.41 C
ATOM 1631 CZ PHE A 210 -2.219 10.736 -2.092 1.00 49.41 C
ATOM 1632 N SER A 211 -7.404 9.122 -2.913 1.00 54.56 N
ATOM 1633 CA SER A 211 -7.674 9.510 -1.532 1.00 54.56 C
ATOM 1634 C SER A 211 -6.416 9.416 -0.676 1.00 54.56 C
ATOM 1635 CB SER A 211 -8.775 8.632 -0.934 1.00 54.56 C
ATOM 1636 O SER A 211 -5.662 8.446 -0.775 1.00 54.56 O
ATOM 1637 OG SER A 211 -9.996 8.811 -1.631 1.00 54.56 O
ATOM 1638 N PHE A 212 -6.036 10.666 -0.407 1.00 57.63 N
ATOM 1639 CA PHE A 212 -4.832 10.840 0.396 1.00 57.63 C
ATOM 1640 C PHE A 212 -5.183 11.019 1.868 1.00 57.63 C
ATOM 1641 CB PHE A 212 -4.023 12.043 -0.100 1.00 57.63 C
ATOM 1642 O PHE A 212 -6.097 11.774 2.206 1.00 57.63 O
ATOM 1643 CG PHE A 212 -2.895 12.435 0.816 1.00 57.63 C
ATOM 1644 CD1 PHE A 212 -3.074 13.421 1.778 1.00 57.63 C
ATOM 1645 CD2 PHE A 212 -1.655 11.818 0.714 1.00 57.63 C
ATOM 1646 CE1 PHE A 212 -2.032 13.787 2.628 1.00 57.63 C
ATOM 1647 CE2 PHE A 212 -0.609 12.178 1.559 1.00 57.63 C
ATOM 1648 CZ PHE A 212 -0.799 13.163 2.514 1.00 57.63 C
ATOM 1649 N TYR A 213 -4.823 10.122 2.587 1.00 63.05 N
ATOM 1650 CA TYR A 213 -4.967 10.295 4.028 1.00 63.05 C
ATOM 1651 C TYR A 213 -3.611 10.245 4.721 1.00 63.05 C
ATOM 1652 CB TYR A 213 -5.891 9.220 4.609 1.00 63.05 C
ATOM 1653 O TYR A 213 -2.835 9.310 4.513 1.00 63.05 O
ATOM 1654 CG TYR A 213 -6.109 9.347 6.097 1.00 63.05 C
ATOM 1655 CD1 TYR A 213 -5.387 8.566 6.996 1.00 63.05 C
ATOM 1656 CD2 TYR A 213 -7.038 10.248 6.607 1.00 63.05 C
ATOM 1657 CE1 TYR A 213 -5.587 8.678 8.368 1.00 63.05 C
ATOM 1658 CE2 TYR A 213 -7.246 10.369 7.977 1.00 63.05 C
ATOM 1659 OH TYR A 213 -6.718 9.697 10.206 1.00 63.05 O
ATOM 1660 CZ TYR A 213 -6.516 9.581 8.849 1.00 63.05 C
ATOM 1661 N LEU A 214 -3.267 11.352 5.406 1.00 64.57 N
ATOM 1662 CA LEU A 214 -2.067 11.398 6.233 1.00 64.57 C
ATOM 1663 C LEU A 214 -2.373 10.958 7.661 1.00 64.57 C
ATOM 1664 CB LEU A 214 -1.472 12.809 6.237 1.00 64.57 C
ATOM 1665 O LEU A 214 -3.132 11.623 8.370 1.00 64.57 O
ATOM 1666 CG LEU A 214 -0.164 12.991 7.008 1.00 64.57 C
ATOM 1667 CD1 LEU A 214 0.946 12.160 6.372 1.00 64.57 C
ATOM 1668 CD2 LEU A 214 0.227 14.464 7.059 1.00 64.57 C
ATOM 1669 N ALA A 215 -1.914 9.746 8.034 1.00 67.60 N
ATOM 1670 CA ALA A 215 -2.142 9.225 9.379 1.00 67.60 C
ATOM 1671 C ALA A 215 -1.095 9.753 10.356 1.00 67.60 C
ATOM 1672 CB ALA A 215 -2.131 7.698 9.367 1.00 67.60 C
ATOM 1673 O ALA A 215 0.100 9.493 10.197 1.00 67.60 O
ATOM 1674 N THR A 216 -1.407 10.688 11.273 1.00 66.01 N
ATOM 1675 CA THR A 216 -0.495 11.296 12.235 1.00 66.01 C
ATOM 1676 C THR A 216 -0.484 10.508 13.542 1.00 66.01 C
ATOM 1677 CB THR A 216 -0.877 12.760 12.518 1.00 66.01 C
ATOM 1678 O THR A 216 0.333 10.774 14.426 1.00 66.01 O
ATOM 1679 CG2 THR A 216 -0.703 13.624 11.273 1.00 66.01 C
ATOM 1680 OG1 THR A 216 -2.245 12.819 12.940 1.00 66.01 O
ATOM 1681 N THR A 217 -1.384 9.488 13.726 1.00 71.43 N
ATOM 1682 CA THR A 217 -1.498 8.545 14.833 1.00 71.43 C
ATOM 1683 C THR A 217 -1.719 7.127 14.315 1.00 71.43 C
ATOM 1684 CB THR A 217 -2.648 8.933 15.781 1.00 71.43 C
ATOM 1685 O THR A 217 -1.811 6.910 13.105 1.00 71.43 O
ATOM 1686 CG2 THR A 217 -2.450 10.338 16.340 1.00 71.43 C
ATOM 1687 OG1 THR A 217 -3.888 8.887 15.063 1.00 71.43 O
ATOM 1688 N ASP A 218 -1.671 6.167 15.254 1.00 76.33 N
ATOM 1689 CA ASP A 218 -2.043 4.807 14.875 1.00 76.33 C
ATOM 1690 C ASP A 218 -3.418 4.779 14.211 1.00 76.33 C
ATOM 1691 CB ASP A 218 -2.031 3.887 16.098 1.00 76.33 C
ATOM 1692 O ASP A 218 -4.412 5.194 14.811 1.00 76.33 O
ATOM 1693 CG ASP A 218 -0.645 3.710 16.693 1.00 76.33 C
ATOM 1694 OD1 ASP A 218 0.353 3.763 15.942 1.00 76.33 O
ATOM 1695 OD2 ASP A 218 -0.550 3.514 17.924 1.00 76.33 O
ATOM 1696 N THR A 219 -3.439 4.299 12.939 1.00 80.32 N
ATOM 1697 CA THR A 219 -4.656 4.381 12.138 1.00 80.32 C
ATOM 1698 C THR A 219 -4.890 3.081 11.375 1.00 80.32 C
ATOM 1699 CB THR A 219 -4.594 5.558 11.147 1.00 80.32 C
ATOM 1700 O THR A 219 -3.965 2.536 10.769 1.00 80.32 O
ATOM 1701 CG2 THR A 219 -5.880 5.661 10.334 1.00 80.32 C
ATOM 1702 OG1 THR A 219 -4.402 6.778 11.874 1.00 80.32 O
ATOM 1703 N ALA A 220 -6.141 2.592 11.594 1.00 84.93 N
ATOM 1704 CA ALA A 220 -6.594 1.470 10.776 1.00 84.93 C
ATOM 1705 C ALA A 220 -7.398 1.957 9.573 1.00 84.93 C
ATOM 1706 CB ALA A 220 -7.428 0.503 11.613 1.00 84.93 C
ATOM 1707 O ALA A 220 -8.256 2.833 9.706 1.00 84.93 O
ATOM 1708 N VAL A 221 -7.075 1.418 8.415 1.00 81.28 N
ATOM 1709 CA VAL A 221 -7.748 1.836 7.190 1.00 81.28 C
ATOM 1710 C VAL A 221 -8.371 0.623 6.502 1.00 81.28 C
ATOM 1711 CB VAL A 221 -6.777 2.554 6.226 1.00 81.28 C
ATOM 1712 O VAL A 221 -7.716 -0.409 6.337 1.00 81.28 O
ATOM 1713 CG1 VAL A 221 -7.505 2.998 4.958 1.00 81.28 C
ATOM 1714 CG2 VAL A 221 -6.126 3.750 6.919 1.00 81.28 C
ATOM 1715 N PHE A 222 -9.650 0.881 6.123 1.00 85.01 N
ATOM 1716 CA PHE A 222 -10.358 -0.152 5.376 1.00 85.01 C
ATOM 1717 C PHE A 222 -10.755 0.355 3.994 1.00 85.01 C
ATOM 1718 CB PHE A 222 -11.600 -0.617 6.142 1.00 85.01 C
ATOM 1719 O PHE A 222 -11.390 1.404 3.871 1.00 85.01 O
ATOM 1720 CG PHE A 222 -11.288 -1.326 7.432 1.00 85.01 C
ATOM 1721 CD1 PHE A 222 -10.031 -1.219 8.013 1.00 85.01 C
ATOM 1722 CD2 PHE A 222 -12.253 -2.100 8.063 1.00 85.01 C
ATOM 1723 CE1 PHE A 222 -9.739 -1.875 9.207 1.00 85.01 C
ATOM 1724 CE2 PHE A 222 -11.969 -2.758 9.256 1.00 85.01 C
ATOM 1725 CZ PHE A 222 -10.712 -2.645 9.826 1.00 85.01 C
ATOM 1726 N TYR A 223 -10.291 -0.320 3.059 1.00 79.97 N
ATOM 1727 CA TYR A 223 -10.937 -0.169 1.759 1.00 79.97 C
ATOM 1728 C TYR A 223 -12.120 -1.120 1.624 1.00 79.97 C
ATOM 1729 CB TYR A 223 -9.935 -0.419 0.628 1.00 79.97 C
ATOM 1730 O TYR A 223 -11.977 -2.330 1.814 1.00 79.97 O
ATOM 1731 CG TYR A 223 -10.563 -0.449 -0.744 1.00 79.97 C
ATOM 1732 CD1 TYR A 223 -10.882 -1.657 -1.359 1.00 79.97 C
ATOM 1733 CD2 TYR A 223 -10.837 0.730 -1.428 1.00 79.97 C
ATOM 1734 CE1 TYR A 223 -11.459 -1.690 -2.624 1.00 79.97 C
ATOM 1735 CE2 TYR A 223 -11.414 0.710 -2.694 1.00 79.97 C
ATOM 1736 OH TYR A 223 -12.293 -0.529 -4.535 1.00 79.97 O
ATOM 1737 CZ TYR A 223 -11.722 -0.503 -3.282 1.00 79.97 C
ATOM 1738 N VAL A 224 -13.283 -0.503 1.231 1.00 80.13 N
ATOM 1739 CA VAL A 224 -14.506 -1.298 1.270 1.00 80.13 C
ATOM 1740 C VAL A 224 -15.209 -1.233 -0.084 1.00 80.13 C
ATOM 1741 CB VAL A 224 -15.458 -0.820 2.389 1.00 80.13 C
ATOM 1742 O VAL A 224 -15.298 -0.164 -0.693 1.00 80.13 O
ATOM 1743 CG1 VAL A 224 -16.739 -1.654 2.401 1.00 80.13 C
ATOM 1744 CG2 VAL A 224 -14.762 -0.886 3.747 1.00 80.13 C
ATOM 1745 N ARG A 225 -15.646 -2.401 -0.444 1.00 76.63 N
ATOM 1746 CA ARG A 225 -16.547 -2.509 -1.587 1.00 76.63 C
ATOM 1747 C ARG A 225 -17.898 -3.080 -1.168 1.00 76.63 C
ATOM 1748 CB ARG A 225 -15.927 -3.380 -2.682 1.00 76.63 C
ATOM 1749 O ARG A 225 -17.962 -4.140 -0.543 1.00 76.63 O
ATOM 1750 CG ARG A 225 -16.751 -3.446 -3.957 1.00 76.63 C
ATOM 1751 CD ARG A 225 -16.576 -2.196 -4.808 1.00 76.63 C
ATOM 1752 NE ARG A 225 -17.175 -2.355 -6.130 1.00 76.63 N
ATOM 1753 NH1 ARG A 225 -16.760 -0.186 -6.807 1.00 76.63 N
ATOM 1754 NH2 ARG A 225 -17.816 -1.650 -8.219 1.00 76.63 N
ATOM 1755 CZ ARG A 225 -17.249 -1.397 -7.049 1.00 76.63 C
ATOM 1756 N ASP A 226 -19.007 -2.388 -1.502 1.00 76.12 N
ATOM 1757 CA ASP A 226 -20.352 -2.804 -1.117 1.00 76.12 C
ATOM 1758 C ASP A 226 -20.726 -4.131 -1.772 1.00 76.12 C
ATOM 1759 CB ASP A 226 -21.374 -1.727 -1.488 1.00 76.12 C
ATOM 1760 O ASP A 226 -20.146 -4.511 -2.792 1.00 76.12 O
ATOM 1761 CG ASP A 226 -21.361 -0.544 -0.537 1.00 76.12 C
ATOM 1762 OD1 ASP A 226 -20.838 -0.673 0.591 1.00 76.12 O
ATOM 1763 OD2 ASP A 226 -21.882 0.527 -0.917 1.00 76.12 O
ATOM 1764 N ALA A 227 -21.673 -4.867 -1.209 1.00 67.69 N
ATOM 1765 CA ALA A 227 -22.133 -6.217 -1.525 1.00 67.69 C
ATOM 1766 C ALA A 227 -22.581 -6.318 -2.980 1.00 67.69 C
ATOM 1767 CB ALA A 227 -23.270 -6.624 -0.591 1.00 67.69 C
ATOM 1768 O ALA A 227 -23.037 -5.333 -3.565 1.00 67.69 O
ATOM 1769 N ASP A 228 -22.049 -7.323 -3.706 1.00 63.74 N
ATOM 1770 CA ASP A 228 -22.596 -7.758 -4.987 1.00 63.74 C
ATOM 1771 C ASP A 228 -21.877 -7.079 -6.150 1.00 63.74 C
ATOM 1772 CB ASP A 228 -24.097 -7.467 -5.055 1.00 63.74 C
ATOM 1773 O ASP A 228 -22.393 -7.041 -7.269 1.00 63.74 O
ATOM 1774 CG ASP A 228 -24.902 -8.262 -4.042 1.00 63.74 C
ATOM 1775 OD1 ASP A 228 -24.515 -9.406 -3.717 1.00 63.74 O
ATOM 1776 OD2 ASP A 228 -25.934 -7.742 -3.566 1.00 63.74 O
ATOM 1777 N GLN A 229 -20.624 -6.418 -5.728 1.00 66.35 N
ATOM 1778 CA GLN A 229 -19.856 -5.784 -6.794 1.00 66.35 C
ATOM 1779 C GLN A 229 -18.396 -6.226 -6.759 1.00 66.35 C
ATOM 1780 CB GLN A 229 -19.945 -4.261 -6.689 1.00 66.35 C
ATOM 1781 O GLN A 229 -17.816 -6.387 -5.683 1.00 66.35 O
ATOM 1782 CG GLN A 229 -21.370 -3.724 -6.724 1.00 66.35 C
ATOM 1783 CD GLN A 229 -22.034 -3.909 -8.075 1.00 66.35 C
ATOM 1784 NE2 GLN A 229 -23.334 -4.181 -8.065 1.00 66.35 N
ATOM 1785 OE1 GLN A 229 -21.383 -3.807 -9.120 1.00 66.35 O
ATOM 1786 N GLY A 230 -17.860 -6.779 -7.868 1.00 60.86 N
ATOM 1787 CA GLY A 230 -16.434 -7.038 -7.994 1.00 60.86 C
ATOM 1788 C GLY A 230 -15.584 -5.794 -7.821 1.00 60.86 C
ATOM 1789 O GLY A 230 -16.079 -4.673 -7.962 1.00 60.86 O
ATOM 1790 N CYS A 231 -14.333 -5.987 -7.306 1.00 62.54 N
ATOM 1791 CA CYS A 231 -13.494 -4.821 -7.053 1.00 62.54 C
ATOM 1792 C CYS A 231 -12.082 -5.041 -7.582 1.00 62.54 C
ATOM 1793 CB CYS A 231 -13.445 -4.509 -5.558 1.00 62.54 C
ATOM 1794 O CYS A 231 -11.614 -6.178 -7.661 1.00 62.54 O
ATOM 1795 SG CYS A 231 -12.503 -5.711 -4.594 1.00 62.54 S
ATOM 1796 N HIS A 232 -11.614 -3.982 -8.255 1.00 58.94 N
ATOM 1797 CA HIS A 232 -10.198 -3.838 -8.573 1.00 58.94 C
ATOM 1798 C HIS A 232 -9.619 -2.572 -7.951 1.00 58.94 C
ATOM 1799 CB HIS A 232 -9.988 -3.822 -10.088 1.00 58.94 C
ATOM 1800 O HIS A 232 -9.974 -1.461 -8.350 1.00 58.94 O
ATOM 1801 CG HIS A 232 -8.564 -4.020 -10.499 1.00 58.94 C
ATOM 1802 CD2 HIS A 232 -7.501 -4.506 -9.816 1.00 58.94 C
ATOM 1803 ND1 HIS A 232 -8.100 -3.697 -11.756 1.00 58.94 N
ATOM 1804 CE1 HIS A 232 -6.810 -3.978 -11.828 1.00 58.94 C
ATOM 1805 NE2 HIS A 232 -6.422 -4.470 -10.664 1.00 58.94 N
ATOM 1806 N ALA A 233 -8.886 -2.767 -6.802 1.00 58.29 N
ATOM 1807 CA ALA A 233 -8.405 -1.568 -6.119 1.00 58.29 C
ATOM 1808 C ALA A 233 -6.917 -1.678 -5.800 1.00 58.29 C
ATOM 1809 CB ALA A 233 -9.204 -1.328 -4.841 1.00 58.29 C
ATOM 1810 O ALA A 233 -6.393 -2.781 -5.626 1.00 58.29 O
ATOM 1811 N MET A 234 -6.269 -0.533 -6.033 1.00 58.67 N
ATOM 1812 CA MET A 234 -4.885 -0.400 -5.586 1.00 58.67 C
ATOM 1813 C MET A 234 -4.801 0.447 -4.320 1.00 58.67 C
ATOM 1814 CB MET A 234 -4.021 0.217 -6.686 1.00 58.67 C
ATOM 1815 O MET A 234 -5.334 1.557 -4.274 1.00 58.67 O
ATOM 1816 CG MET A 234 -2.539 0.259 -6.351 1.00 58.67 C
ATOM 1817 SD MET A 234 -1.524 0.918 -7.730 1.00 58.67 S
ATOM 1818 CE MET A 234 -2.134 2.625 -7.790 1.00 58.67 C
ATOM 1819 N LEU A 235 -4.248 -0.210 -3.241 1.00 61.83 N
ATOM 1820 CA LEU A 235 -4.013 0.540 -2.012 1.00 61.83 C
ATOM 1821 C LEU A 235 -2.523 0.796 -1.808 1.00 61.83 C
ATOM 1822 CB LEU A 235 -4.583 -0.213 -0.807 1.00 61.83 C
ATOM 1823 O LEU A 235 -1.721 -0.140 -1.815 1.00 61.83 O
ATOM 1824 CG LEU A 235 -6.101 -0.398 -0.778 1.00 61.83 C
ATOM 1825 CD1 LEU A 235 -6.476 -1.560 0.135 1.00 61.83 C
ATOM 1826 CD2 LEU A 235 -6.788 0.886 -0.328 1.00 61.83 C
ATOM 1827 N ARG A 236 -2.263 2.091 -1.870 1.00 58.38 N
ATOM 1828 CA ARG A 236 -0.872 2.480 -1.658 1.00 58.38 C
ATOM 1829 C ARG A 236 -0.675 3.072 -0.266 1.00 58.38 C
ATOM 1830 CB ARG A 236 -0.426 3.484 -2.723 1.00 58.38 C
ATOM 1831 O ARG A 236 -1.376 4.009 0.120 1.00 58.38 O
ATOM 1832 CG ARG A 236 1.048 3.850 -2.646 1.00 58.38 C
ATOM 1833 CD ARG A 236 1.445 4.824 -3.746 1.00 58.38 C
ATOM 1834 NE ARG A 236 2.854 5.198 -3.652 1.00 58.38 N
ATOM 1835 NH1 ARG A 236 2.787 6.697 -5.408 1.00 58.38 N
ATOM 1836 NH2 ARG A 236 4.745 6.344 -4.270 1.00 58.38 N
ATOM 1837 CZ ARG A 236 3.459 6.079 -4.443 1.00 58.38 C
ATOM 1838 N MET A 237 0.320 2.488 0.382 1.00 58.11 N
ATOM 1839 CA MET A 237 0.619 3.002 1.716 1.00 58.11 C
ATOM 1840 C MET A 237 2.098 3.346 1.848 1.00 58.11 C
ATOM 1841 CB MET A 237 0.221 1.984 2.787 1.00 58.11 C
ATOM 1842 O MET A 237 2.961 2.555 1.463 1.00 58.11 O
ATOM 1843 CG MET A 237 -1.264 1.661 2.805 1.00 58.11 C
ATOM 1844 SD MET A 237 -1.701 0.433 4.096 1.00 58.11 S
ATOM 1845 CE MET A 237 -0.858 -1.034 3.441 1.00 58.11 C
ATOM 1846 N THR A 238 2.209 4.535 2.240 1.00 54.94 N
ATOM 1847 CA THR A 238 3.578 4.989 2.456 1.00 54.94 C
ATOM 1848 C THR A 238 3.835 5.246 3.938 1.00 54.94 C
ATOM 1849 CB THR A 238 3.877 6.268 1.652 1.00 54.94 C
ATOM 1850 O THR A 238 3.102 6.003 4.579 1.00 54.94 O
ATOM 1851 CG2 THR A 238 5.345 6.663 1.772 1.00 54.94 C
ATOM 1852 OG1 THR A 238 3.566 6.040 0.271 1.00 54.94 O
ATOM 1853 N HIS A 239 4.664 4.400 4.542 1.00 52.39 N
ATOM 1854 CA HIS A 239 5.125 4.654 5.902 1.00 52.39 C
ATOM 1855 C HIS A 239 6.171 5.764 5.932 1.00 52.39 C
ATOM 1856 CB HIS A 239 5.696 3.378 6.521 1.00 52.39 C
ATOM 1857 O HIS A 239 7.195 5.676 5.250 1.00 52.39 O
ATOM 1858 CG HIS A 239 5.872 3.457 8.005 1.00 52.39 C
ATOM 1859 CD2 HIS A 239 5.133 2.944 9.016 1.00 52.39 C
ATOM 1860 ND1 HIS A 239 6.916 4.136 8.595 1.00 52.39 N
ATOM 1861 CE1 HIS A 239 6.812 4.035 9.909 1.00 52.39 C
ATOM 1862 NE2 HIS A 239 5.738 3.317 10.191 1.00 52.39 N
ATOM 1863 N LEU A 240 5.807 6.986 6.383 1.00 47.34 N
ATOM 1864 CA LEU A 240 6.676 8.157 6.390 1.00 47.34 C
ATOM 1865 C LEU A 240 7.582 8.154 7.617 1.00 47.34 C
ATOM 1866 CB LEU A 240 5.844 9.442 6.360 1.00 47.34 C
ATOM 1867 O LEU A 240 8.379 9.076 7.808 1.00 47.34 O
ATOM 1868 CG LEU A 240 5.046 9.703 5.081 1.00 47.34 C
ATOM 1869 CD1 LEU A 240 4.170 10.940 5.246 1.00 47.34 C
ATOM 1870 CD2 LEU A 240 5.983 9.859 3.888 1.00 47.34 C
ATOM 1871 N GLY A 241 7.728 6.798 8.306 1.00 43.77 N
ATOM 1872 CA GLY A 241 8.630 6.772 9.446 1.00 43.77 C
ATOM 1873 C GLY A 241 8.007 7.328 10.713 1.00 43.77 C
ATOM 1874 O GLY A 241 6.874 7.813 10.692 1.00 43.77 O
ATOM 1875 N SER A 242 8.332 6.851 11.948 1.00 37.77 N
ATOM 1876 CA SER A 242 7.988 7.304 13.292 1.00 37.77 C
ATOM 1877 C SER A 242 8.515 8.712 13.552 1.00 37.77 C
ATOM 1878 CB SER A 242 8.544 6.341 14.341 1.00 37.77 C
ATOM 1879 O SER A 242 9.544 9.107 13.000 1.00 37.77 O
ATOM 1880 OG SER A 242 9.960 6.304 14.290 1.00 37.77 O
ATOM 1881 N ASP A 243 7.697 9.870 13.575 1.00 38.06 N
ATOM 1882 CA ASP A 243 8.126 11.072 14.283 1.00 38.06 C
ATOM 1883 C ASP A 243 8.914 10.716 15.541 1.00 38.06 C
ATOM 1884 CB ASP A 243 6.919 11.940 14.646 1.00 38.06 C
ATOM 1885 O ASP A 243 9.424 11.601 16.231 1.00 38.06 O
ATOM 1886 CG ASP A 243 6.414 12.771 13.480 1.00 38.06 C
ATOM 1887 OD1 ASP A 243 7.173 12.986 12.510 1.00 38.06 O
ATOM 1888 OD2 ASP A 243 5.248 13.219 13.533 1.00 38.06 O
ATOM 1889 N VAL A 244 9.900 9.738 15.500 1.00 29.71 N
ATOM 1890 CA VAL A 244 10.766 9.689 16.673 1.00 29.71 C
ATOM 1891 C VAL A 244 12.107 9.061 16.300 1.00 29.71 C
ATOM 1892 CB VAL A 244 10.112 8.901 17.830 1.00 29.71 C
ATOM 1893 O VAL A 244 12.158 7.915 15.847 1.00 29.71 O
ATOM 1894 CG1 VAL A 244 10.906 9.081 19.123 1.00 29.71 C
ATOM 1895 CG2 VAL A 244 8.663 9.344 18.024 1.00 29.71 C
ATOM 1896 N GLU A 245 13.090 9.862 15.685 1.00 26.75 N
ATOM 1897 CA GLU A 245 14.362 9.877 16.401 1.00 26.75 C
ATOM 1898 C GLU A 245 14.963 11.280 16.430 1.00 26.75 C
ATOM 1899 CB GLU A 245 15.349 8.895 15.765 1.00 26.75 C
ATOM 1900 O GLU A 245 15.302 11.837 15.384 1.00 26.75 O
ATOM 1901 CG GLU A 245 15.232 7.474 16.297 1.00 26.75 C
ATOM 1902 CD GLU A 245 16.365 6.568 15.842 1.00 26.75 C
ATOM 1903 OE1 GLU A 245 16.451 5.415 16.323 1.00 26.75 O
ATOM 1904 OE2 GLU A 245 17.174 7.015 14.999 1.00 26.75 O
ATOM 1905 N GLU A 246 14.260 12.362 17.053 1.00 24.91 N
ATOM 1906 CA GLU A 246 15.072 13.393 17.692 1.00 24.91 C
ATOM 1907 C GLU A 246 16.319 12.794 18.336 1.00 24.91 C
ATOM 1908 CB GLU A 246 14.252 14.151 18.739 1.00 24.91 C
ATOM 1909 O GLU A 246 16.223 11.865 19.140 1.00 24.91 O
ATOM 1910 CG GLU A 246 13.561 15.394 18.198 1.00 24.91 C
ATOM 1911 CD GLU A 246 12.865 16.211 19.275 1.00 24.91 C
ATOM 1912 OE1 GLU A 246 12.306 17.285 18.956 1.00 24.91 O
ATOM 1913 OE2 GLU A 246 12.878 15.773 20.447 1.00 24.91 O
ATOM 1914 N PHE A 247 17.243 12.437 17.436 1.00 23.59 N
ATOM 1915 CA PHE A 247 18.640 12.292 17.827 1.00 23.59 C
ATOM 1916 C PHE A 247 18.969 13.199 19.007 1.00 23.59 C
ATOM 1917 CB PHE A 247 19.565 12.608 16.648 1.00 23.59 C
ATOM 1918 O PHE A 247 18.681 14.398 18.974 1.00 23.59 O
ATOM 1919 CG PHE A 247 19.680 11.488 15.650 1.00 23.59 C
ATOM 1920 CD1 PHE A 247 20.569 10.440 15.859 1.00 23.59 C
ATOM 1921 CD2 PHE A 247 18.900 11.483 14.501 1.00 23.59 C
ATOM 1922 CE1 PHE A 247 20.678 9.402 14.937 1.00 23.59 C
ATOM 1923 CE2 PHE A 247 19.003 10.449 13.575 1.00 23.59 C
ATOM 1924 CZ PHE A 247 19.893 9.410 13.794 1.00 23.59 C
ATOM 1925 N ASP A 248 18.565 12.900 20.340 1.00 28.12 N
ATOM 1926 CA ASP A 248 19.527 13.455 21.288 1.00 28.12 C
ATOM 1927 C ASP A 248 20.953 13.049 20.924 1.00 28.12 C
ATOM 1928 CB ASP A 248 19.199 13.001 22.712 1.00 28.12 C
ATOM 1929 O ASP A 248 21.198 11.908 20.529 1.00 28.12 O
ATOM 1930 CG ASP A 248 18.043 13.770 23.328 1.00 28.12 C
ATOM 1931 OD1 ASP A 248 17.732 14.885 22.856 1.00 28.12 O
ATOM 1932 OD2 ASP A 248 17.439 13.258 24.295 1.00 28.12 O
TER 1933 ASP A 248
ENDMDL
END

## Sheet: P2_jorvik.pdb
ATOM 1 N MET A 1 -10.360 -28.942 -48.829 1.00 38.68 N
ATOM 2 H MET A 1 -10.099 -29.533 -49.605 1.00 38.68 H
ATOM 3 H2 MET A 1 -11.193 -28.426 -49.074 1.00 38.68 H
ATOM 4 H3 MET A 1 -10.563 -29.518 -48.024 1.00 38.68 H
ATOM 5 CA MET A 1 -9.273 -27.989 -48.520 1.00 38.68 C
ATOM 6 HA MET A 1 -8.378 -28.525 -48.207 1.00 38.68 H
ATOM 7 C MET A 1 -9.734 -27.120 -47.361 1.00 38.68 C
ATOM 8 CB MET A 1 -8.921 -27.126 -49.744 1.00 38.68 C
ATOM 9 HB2 MET A 1 -9.824 -26.680 -50.161 1.00 38.68 H
ATOM 10 HB3 MET A 1 -8.261 -26.321 -49.421 1.00 38.68 H
ATOM 11 O MET A 1 -10.414 -26.131 -47.584 1.00 38.68 O
ATOM 12 CG MET A 1 -8.198 -27.913 -50.840 1.00 38.68 C
ATOM 13 HG2 MET A 1 -7.325 -28.403 -50.410 1.00 38.68 H
ATOM 14 HG3 MET A 1 -8.863 -28.678 -51.241 1.00 38.68 H
ATOM 15 SD MET A 1 -7.636 -26.844 -52.188 1.00 38.68 S
ATOM 16 CE MET A 1 -8.470 -27.594 -53.612 1.00 38.68 C
ATOM 17 HE1 MET A 1 -8.213 -27.037 -54.513 1.00 38.68 H
ATOM 18 HE2 MET A 1 -9.550 -27.560 -53.470 1.00 38.68 H
ATOM 19 HE3 MET A 1 -8.146 -28.629 -53.730 1.00 38.68 H
ATOM 20 N ALA A 2 -9.493 -27.560 -46.127 1.00 32.50 N
ATOM 21 H ALA A 2 -8.901 -28.362 -45.967 1.00 32.50 H
ATOM 22 CA ALA A 2 -9.954 -26.890 -44.915 1.00 32.50 C
ATOM 23 HA ALA A 2 -10.088 -25.824 -45.103 1.00 32.50 H
ATOM 24 C ALA A 2 -8.904 -27.076 -43.816 1.00 32.50 C
ATOM 25 CB ALA A 2 -11.303 -27.494 -44.488 1.00 32.50 C
ATOM 26 HB1 ALA A 2 -11.197 -28.562 -44.300 1.00 32.50 H
ATOM 27 HB2 ALA A 2 -12.047 -27.333 -45.267 1.00 32.50 H
ATOM 28 HB3 ALA A 2 -11.647 -27.010 -43.574 1.00 32.50 H
ATOM 29 O ALA A 2 -8.524 -28.215 -43.570 1.00 32.50 O
ATOM 30 N GLN A 3 -8.465 -25.964 -43.215 1.00 33.95 N
ATOM 31 H GLN A 3 -8.706 -25.105 -43.688 1.00 33.95 H
ATOM 32 CA GLN A 3 -7.983 -25.768 -41.833 1.00 33.95 C
ATOM 33 HA GLN A 3 -8.817 -25.363 -41.260 1.00 33.95 H
ATOM 34 C GLN A 3 -6.871 -24.711 -41.787 1.00 33.95 C
ATOM 35 CB GLN A 3 -7.511 -27.035 -41.089 1.00 33.95 C
ATOM 36 HB2 GLN A 3 -6.954 -27.697 -41.752 1.00 33.95 H
ATOM 37 HB3 GLN A 3 -6.830 -26.737 -40.292 1.00 33.95 H
ATOM 38 O GLN A 3 -5.717 -24.982 -42.093 1.00 33.95 O
ATOM 39 CG GLN A 3 -8.688 -27.761 -40.413 1.00 33.95 C
ATOM 40 HG2 GLN A 3 -9.437 -28.034 -41.156 1.00 33.95 H
ATOM 41 HG3 GLN A 3 -9.156 -27.089 -39.694 1.00 33.95 H
ATOM 42 CD GLN A 3 -8.268 -29.027 -39.673 1.00 33.95 C
ATOM 43 NE2 GLN A 3 -9.188 -29.702 -39.019 1.00 33.95 N
ATOM 44 HE21 GLN A 3 -8.854 -30.526 -38.541 1.00 33.95 H
ATOM 45 HE22 GLN A 3 -10.154 -29.409 -39.007 1.00 33.95 H
ATOM 46 OE1 GLN A 3 -7.122 -29.432 -39.648 1.00 33.95 O
ATOM 47 N ALA A 4 -7.232 -23.509 -41.340 1.00 40.04 N
ATOM 48 H ALA A 4 -8.218 -23.325 -41.218 1.00 40.04 H
ATOM 49 CA ALA A 4 -6.319 -22.569 -40.696 1.00 40.04 C
ATOM 50 HA ALA A 4 -5.606 -23.125 -40.089 1.00 40.04 H
ATOM 51 C ALA A 4 -7.146 -21.675 -39.755 1.00 40.04 C
ATOM 52 CB ALA A 4 -5.525 -21.777 -41.746 1.00 40.04 C
ATOM 53 HB1 ALA A 4 -6.206 -21.242 -42.408 1.00 40.04 H
ATOM 54 HB2 ALA A 4 -4.877 -21.056 -41.247 1.00 40.04 H
ATOM 55 HB3 ALA A 4 -4.906 -22.452 -42.337 1.00 40.04 H
ATOM 56 O ALA A 4 -7.458 -20.530 -40.073 1.00 40.04 O
ATOM 57 N ALA A 5 -7.571 -22.229 -38.615 1.00 40.05 N
ATOM 58 H ALA A 5 -7.275 -23.170 -38.397 1.00 40.05 H
ATOM 59 CA ALA A 5 -8.105 -21.435 -37.512 1.00 40.05 C
ATOM 60 HA ALA A 5 -8.631 -20.572 -37.920 1.00 40.05 H
ATOM 61 C ALA A 5 -6.929 -20.930 -36.661 1.00 40.05 C
ATOM 62 CB ALA A 5 -9.130 -22.246 -36.714 1.00 40.05 C
ATOM 63 HB1 ALA A 5 -8.656 -23.128 -36.285 1.00 40.05 H
ATOM 64 HB2 ALA A 5 -9.949 -22.554 -37.364 1.00 40.05 H
ATOM 65 HB3 ALA A 5 -9.531 -21.634 -35.905 1.00 40.05 H
ATOM 66 O ALA A 5 -6.087 -21.696 -36.196 1.00 40.05 O
ATOM 67 N ASN A 6 -6.854 -19.612 -36.530 1.00 35.46 N
ATOM 68 H ASN A 6 -7.610 -19.073 -36.927 1.00 35.46 H
ATOM 69 CA ASN A 6 -5.745 -18.852 -35.974 1.00 35.46 C
ATOM 70 HA ASN A 6 -4.809 -19.289 -36.322 1.00 35.46 H
ATOM 71 C ASN A 6 -5.776 -18.900 -34.428 1.00 35.46 C
ATOM 72 CB ASN A 6 -5.907 -17.440 -36.589 1.00 35.46 C
ATOM 73 HB2 ASN A 6 -6.643 -16.869 -36.022 1.00 35.46 H
ATOM 74 HB3 ASN A 6 -6.282 -17.534 -37.608 1.00 35.46 H
ATOM 75 O ASN A 6 -6.494 -18.131 -33.795 1.00 35.46 O
ATOM 76 CG ASN A 6 -4.640 -16.619 -36.706 1.00 35.46 C
ATOM 77 ND2 ASN A 6 -4.751 -15.439 -37.271 1.00 35.46 N
ATOM 78 HD21 ASN A 6 -5.650 -15.101 -37.585 1.00 35.46 H
ATOM 79 HD22 ASN A 6 -3.906 -14.894 -37.367 1.00 35.46 H
ATOM 80 OD1 ASN A 6 -3.550 -17.020 -36.332 1.00 35.46 O
ATOM 81 N ASN A 7 -4.998 -19.796 -33.810 1.00 34.75 N
ATOM 82 H ASN A 7 -4.523 -20.466 -34.397 1.00 34.75 H
ATOM 83 CA ASN A 7 -4.885 -19.981 -32.348 1.00 34.75 C
ATOM 84 HA ASN A 7 -5.878 -19.837 -31.922 1.00 34.75 H
ATOM 85 C ASN A 7 -4.010 -18.921 -31.629 1.00 34.75 C
ATOM 86 CB ASN A 7 -4.442 -21.439 -32.050 1.00 34.75 C
ATOM 87 HB2 ASN A 7 -3.883 -21.488 -31.116 1.00 34.75 H
ATOM 88 HB3 ASN A 7 -3.781 -21.800 -32.838 1.00 34.75 H
ATOM 89 O ASN A 7 -3.330 -19.224 -30.653 1.00 34.75 O
ATOM 90 CG ASN A 7 -5.589 -22.417 -31.872 1.00 34.75 C
ATOM 91 ND2 ASN A 7 -5.283 -23.681 -31.695 1.00 34.75 N
ATOM 92 HD21 ASN A 7 -6.060 -24.310 -31.549 1.00 34.75 H
ATOM 93 HD22 ASN A 7 -4.320 -23.983 -31.653 1.00 34.75 H
ATOM 94 OD1 ASN A 7 -6.757 -22.073 -31.858 1.00 34.75 O
ATOM 95 N LYS A 8 -4.009 -17.658 -32.069 1.00 32.95 N
ATOM 96 H LYS A 8 -4.635 -17.427 -32.827 1.00 32.95 H
ATOM 97 CA LYS A 8 -3.206 -16.583 -31.448 1.00 32.95 C
ATOM 98 HA LYS A 8 -2.514 -17.022 -30.729 1.00 32.95 H
ATOM 99 C LYS A 8 -4.049 -15.618 -30.604 1.00 32.95 C
ATOM 100 CB LYS A 8 -2.335 -15.872 -32.500 1.00 32.95 C
ATOM 101 HB2 LYS A 8 -1.929 -14.964 -32.055 1.00 32.95 H
ATOM 102 HB3 LYS A 8 -2.947 -15.587 -33.356 1.00 32.95 H
ATOM 103 O LYS A 8 -4.095 -14.428 -30.895 1.00 32.95 O
ATOM 104 CG LYS A 8 -1.146 -16.727 -32.964 1.00 32.95 C
ATOM 105 HG2 LYS A 8 -1.508 -17.590 -33.523 1.00 32.95 H
ATOM 106 HG3 LYS A 8 -0.591 -17.074 -32.092 1.00 32.95 H
ATOM 107 CD LYS A 8 -0.214 -15.889 -33.850 1.00 32.95 C
ATOM 108 HD2 LYS A 8 -0.755 -15.586 -34.746 1.00 32.95 H
ATOM 109 HD3 LYS A 8 0.091 -14.998 -33.301 1.00 32.95 H
ATOM 110 CE LYS A 8 1.030 -16.693 -34.241 1.00 32.95 C
ATOM 111 HE2 LYS A 8 1.513 -17.047 -33.330 1.00 32.95 H
ATOM 112 HE3 LYS A 8 0.714 -17.567 -34.811 1.00 32.95 H
ATOM 113 NZ LYS A 8 1.981 -15.873 -35.035 1.00 32.95 N
ATOM 114 HZ1 LYS A 8 1.546 -15.553 -35.888 1.00 32.95 H
ATOM 115 HZ2 LYS A 8 2.799 -16.414 -35.274 1.00 32.95 H
ATOM 116 HZ3 LYS A 8 2.280 -15.068 -34.504 1.00 32.95 H
ATOM 117 N LYS A 9 -4.688 -16.113 -29.535 1.00 27.42 N
ATOM 118 H LYS A 9 -4.577 -17.100 -29.352 1.00 27.42 H
ATOM 119 CA LYS A 9 -5.096 -15.246 -28.411 1.00 27.42 C
ATOM 120 HA LYS A 9 -5.371 -14.262 -28.791 1.00 27.42 H
ATOM 121 C LYS A 9 -3.888 -15.089 -27.475 1.00 27.42 C
ATOM 122 CB LYS A 9 -6.312 -15.806 -27.651 1.00 27.42 C
ATOM 123 HB2 LYS A 9 -6.176 -16.871 -27.464 1.00 27.42 H
ATOM 124 HB3 LYS A 9 -6.368 -15.298 -26.688 1.00 27.42 H
ATOM 125 O LYS A 9 -3.496 -16.084 -26.867 1.00 27.42 O
ATOM 126 CG LYS A 9 -7.633 -15.566 -28.397 1.00 27.42 C
ATOM 127 HG2 LYS A 9 -7.705 -14.512 -28.666 1.00 27.42 H
ATOM 128 HG3 LYS A 9 -7.650 -16.164 -29.308 1.00 27.42 H
ATOM 129 CD LYS A 9 -8.835 -15.933 -27.513 1.00 27.42 C
ATOM 130 HD2 LYS A 9 -8.785 -16.993 -27.261 1.00 27.42 H
ATOM 131 HD3 LYS A 9 -8.786 -15.347 -26.595 1.00 27.42 H
ATOM 132 CE LYS A 9 -10.151 -15.630 -28.241 1.00 27.42 C
ATOM 133 HE2 LYS A 9 -10.127 -14.592 -28.572 1.00 27.42 H
ATOM 134 HE3 LYS A 9 -10.214 -16.261 -29.128 1.00 27.42 H
ATOM 135 NZ LYS A 9 -11.330 -15.848 -27.364 1.00 27.42 N
ATOM 136 HZ1 LYS A 9 -11.279 -15.249 -26.552 1.00 27.42 H
ATOM 137 HZ2 LYS A 9 -12.184 -15.624 -27.853 1.00 27.42 H
ATOM 138 HZ3 LYS A 9 -11.378 -16.808 -27.052 1.00 27.42 H
ATOM 139 N PRO A 10 -3.260 -13.906 -27.380 1.00 31.26 N
ATOM 140 CA PRO A 10 -2.131 -13.714 -26.483 1.00 31.26 C
ATOM 141 HA PRO A 10 -1.412 -14.526 -26.601 1.00 31.26 H
ATOM 142 C PRO A 10 -2.636 -13.695 -25.031 1.00 31.26 C
ATOM 143 CB PRO A 10 -1.484 -12.400 -26.936 1.00 31.26 C
ATOM 144 HB2 PRO A 10 -0.786 -12.601 -27.749 1.00 31.26 H
ATOM 145 HB3 PRO A 10 -0.978 -11.888 -26.118 1.00 31.26 H
ATOM 146 O PRO A 10 -3.679 -13.115 -24.746 1.00 31.26 O
ATOM 147 CG PRO A 10 -2.665 -11.590 -27.471 1.00 31.26 C
ATOM 148 HG2 PRO A 10 -2.356 -10.882 -28.240 1.00 31.26 H
ATOM 149 HG3 PRO A 10 -3.148 -11.065 -26.647 1.00 31.26 H
ATOM 150 CD PRO A 10 -3.618 -12.649 -28.026 1.00 31.26 C
ATOM 151 HD2 PRO A 10 -4.649 -12.372 -27.805 1.00 31.26 H
ATOM 152 HD3 PRO A 10 -3.471 -12.735 -29.102 1.00 31.26 H
ATOM 153 N PHE A 11 -1.874 -14.309 -24.123 1.00 35.20 N
ATOM 154 H PHE A 11 -1.048 -14.778 -24.464 1.00 35.20 H
ATOM 155 CA PHE A 11 -2.004 -14.221 -22.659 1.00 35.20 C
ATOM 156 HA PHE A 11 -1.037 -14.583 -22.310 1.00 35.20 H
ATOM 157 C PHE A 11 -2.953 -15.155 -21.884 1.00 35.20 C
ATOM 158 CB PHE A 11 -2.061 -12.758 -22.180 1.00 35.20 C
ATOM 159 HB2 PHE A 11 -2.132 -12.068 -23.021 1.00 35.20 H
ATOM 160 HB3 PHE A 11 -2.952 -12.588 -21.574 1.00 35.20 H
ATOM 161 O PHE A 11 -3.150 -14.939 -20.693 1.00 35.20 O
ATOM 162 CG PHE A 11 -0.839 -12.379 -21.386 1.00 35.20 C
ATOM 163 CD1 PHE A 11 -0.769 -12.656 -20.010 1.00 35.20 C
ATOM 164 HD1 PHE A 11 -1.585 -13.158 -19.512 1.00 35.20 H
ATOM 165 CD2 PHE A 11 0.258 -11.804 -22.049 1.00 35.20 C
ATOM 166 HD2 PHE A 11 0.220 -11.621 -23.113 1.00 35.20 H
ATOM 167 CE1 PHE A 11 0.387 -12.308 -19.289 1.00 35.20 C
ATOM 168 HE1 PHE A 11 0.471 -12.553 -18.240 1.00 35.20 H
ATOM 169 CE2 PHE A 11 1.400 -11.432 -21.323 1.00 35.20 C
ATOM 170 HE2 PHE A 11 2.239 -10.971 -21.822 1.00 35.20 H
ATOM 171 CZ PHE A 11 1.461 -11.678 -19.941 1.00 35.20 C
ATOM 172 HZ PHE A 11 2.351 -11.422 -19.385 1.00 35.20 H
ATOM 173 N ARG A 12 -3.433 -16.266 -22.459 1.00 32.25 N
ATOM 174 H ARG A 12 -3.267 -16.399 -23.446 1.00 32.25 H
ATOM 175 CA ARG A 12 -3.646 -17.464 -21.620 1.00 32.25 C
ATOM 176 HA ARG A 12 -3.805 -17.177 -20.580 1.00 32.25 H
ATOM 177 C ARG A 12 -2.349 -18.258 -21.622 1.00 32.25 C
ATOM 178 CB ARG A 12 -4.866 -18.298 -22.047 1.00 32.25 C
ATOM 179 HB2 ARG A 12 -4.700 -19.329 -21.734 1.00 32.25 H
ATOM 180 HB3 ARG A 12 -4.977 -18.282 -23.131 1.00 32.25 H
ATOM 181 O ARG A 12 -2.116 -19.041 -22.539 1.00 32.25 O
ATOM 182 CG ARG A 12 -6.148 -17.799 -21.362 1.00 32.25 C
ATOM 183 HG2 ARG A 12 -6.423 -16.826 -21.770 1.00 32.25 H
ATOM 184 HG3 ARG A 12 -5.968 -17.694 -20.293 1.00 32.25 H
ATOM 185 CD ARG A 12 -7.296 -18.797 -21.564 1.00 32.25 C
ATOM 186 HD2 ARG A 12 -6.979 -19.765 -21.177 1.00 32.25 H
ATOM 187 HD3 ARG A 12 -7.501 -18.890 -22.630 1.00 32.25 H
ATOM 188 NE ARG A 12 -8.517 -18.365 -20.856 1.00 32.25 N
ATOM 189 HE ARG A 12 -8.461 -17.486 -20.361 1.00 32.25 H
ATOM 190 NH1 ARG A 12 -9.768 -20.264 -21.190 1.00 32.25 N
ATOM 191 HH11 ARG A 12 -8.963 -20.702 -21.614 1.00 32.25 H
ATOM 192 HH12 ARG A 12 -10.590 -20.806 -20.964 1.00 32.25 H
ATOM 193 NH2 ARG A 12 -10.622 -18.569 -20.013 1.00 32.25 N
ATOM 194 HH21 ARG A 12 -10.503 -17.695 -19.521 1.00 32.25 H
ATOM 195 HH22 ARG A 12 -11.436 -19.126 -19.799 1.00 32.25 H
ATOM 196 CZ ARG A 12 -9.627 -19.065 -20.693 1.00 32.25 C
ATOM 197 N LEU A 13 -1.489 -18.005 -20.637 1.00 39.82 N
ATOM 198 H LEU A 13 -1.750 -17.334 -19.929 1.00 39.82 H
ATOM 199 CA LEU A 13 -0.368 -18.893 -20.346 1.00 39.82 C
ATOM 200 HA LEU A 13 0.219 -19.059 -21.249 1.00 39.82 H
ATOM 201 C LEU A 13 -0.964 -20.239 -19.924 1.00 39.82 C
ATOM 202 CB LEU A 13 0.532 -18.264 -19.265 1.00 39.82 C
ATOM 203 HB2 LEU A 13 -0.101 -17.851 -18.479 1.00 39.82 H
ATOM 204 HB3 LEU A 13 1.130 -19.053 -18.808 1.00 39.82 H
ATOM 205 O LEU A 13 -1.484 -20.397 -18.825 1.00 39.82 O
ATOM 206 CG LEU A 13 1.490 -17.173 -19.779 1.00 39.82 C
ATOM 207 HG LEU A 13 0.914 -16.435 -20.337 1.00 39.82 H
ATOM 208 CD1 LEU A 13 2.159 -16.466 -18.602 1.00 39.82 C
ATOM 209 HD11 LEU A 13 2.805 -17.155 -18.057 1.00 39.82 H
ATOM 210 HD12 LEU A 13 2.762 -15.631 -18.959 1.00 39.82 H
ATOM 211 HD13 LEU A 13 1.405 -16.079 -17.916 1.00 39.82 H
ATOM 212 CD2 LEU A 13 2.594 -17.723 -20.691 1.00 39.82 C
ATOM 213 HD21 LEU A 13 3.246 -16.907 -21.003 1.00 39.82 H
ATOM 214 HD22 LEU A 13 3.199 -18.457 -20.158 1.00 39.82 H
ATOM 215 HD23 LEU A 13 2.171 -18.190 -21.581 1.00 39.82 H
ATOM 216 N SER A 14 -1.002 -21.180 -20.866 1.00 26.82 N
ATOM 217 H SER A 14 -0.624 -20.968 -21.779 1.00 26.82 H
ATOM 218 CA SER A 14 -1.484 -22.531 -20.628 1.00 26.82 C
ATOM 219 HA SER A 14 -2.410 -22.483 -20.055 1.00 26.82 H
ATOM 220 C SER A 14 -0.445 -23.282 -19.799 1.00 26.82 C
ATOM 221 CB SER A 14 -1.784 -23.239 -21.958 1.00 26.82 C
ATOM 222 HB2 SER A 14 -2.524 -22.665 -22.515 1.00 26.82 H
ATOM 223 HB3 SER A 14 -2.196 -24.225 -21.746 1.00 26.82 H
ATOM 224 O SER A 14 0.466 -23.893 -20.356 1.00 26.82 O
ATOM 225 OG SER A 14 -0.618 -23.387 -22.743 1.00 26.82 O
ATOM 226 HG SER A 14 0.076 -23.671 -22.144 1.00 26.82 H
ATOM 227 N HIS A 15 -0.590 -23.251 -18.480 1.00 34.29 N
ATOM 228 H HIS A 15 -1.251 -22.606 -18.070 1.00 34.29 H
ATOM 229 CA HIS A 15 0.142 -24.126 -17.575 1.00 34.29 C
ATOM 230 HA HIS A 15 0.708 -24.859 -18.151 1.00 34.29 H
ATOM 231 C HIS A 15 -0.866 -24.886 -16.705 1.00 34.29 C
ATOM 232 CB HIS A 15 1.162 -23.327 -16.751 1.00 34.29 C
ATOM 233 HB2 HIS A 15 1.767 -24.018 -16.165 1.00 34.29 H
ATOM 234 HB3 HIS A 15 0.626 -22.685 -16.052 1.00 34.29 H
ATOM 235 O HIS A 15 -1.552 -24.303 -15.873 1.00 34.29 O
ATOM 236 CG HIS A 15 2.081 -22.462 -17.580 1.00 34.29 C
ATOM 237 CD2 HIS A 15 3.033 -22.866 -18.478 1.00 34.29 C
ATOM 238 HD2 HIS A 15 3.258 -23.888 -18.746 1.00 34.29 H
ATOM 239 ND1 HIS A 15 2.139 -21.093 -17.525 1.00 34.29 N
ATOM 240 HD1 HIS A 15 1.684 -20.520 -16.829 1.00 34.29 H
ATOM 241 CE1 HIS A 15 3.121 -20.686 -18.345 1.00 34.29 C
ATOM 242 HE1 HIS A 15 3.492 -19.673 -18.406 1.00 34.29 H
ATOM 243 NE2 HIS A 15 3.665 -21.727 -18.988 1.00 34.29 N
ATOM 244 N GLY A 16 -0.958 -26.199 -16.926 1.00 37.83 N
ATOM 245 H GLY A 16 -0.386 -26.582 -17.665 1.00 37.83 H
ATOM 246 CA GLY A 16 -1.575 -27.145 -15.994 1.00 37.83 C
ATOM 247 HA2 GLY A 16 -1.236 -26.907 -14.986 1.00 37.83 H
ATOM 248 HA3 GLY A 16 -1.195 -28.137 -16.239 1.00 37.83 H
ATOM 249 C GLY A 16 -3.114 -27.204 -15.954 1.00 37.83 C
ATOM 250 O GLY A 16 -3.807 -26.302 -16.424 1.00 37.83 O
ATOM 251 N PRO A 17 -3.674 -28.314 -15.435 1.00 32.10 N
ATOM 252 CA PRO A 17 -5.115 -28.531 -15.351 1.00 32.10 C
ATOM 253 HA PRO A 17 -5.572 -28.448 -16.338 1.00 32.10 H
ATOM 254 C PRO A 17 -5.733 -27.492 -14.413 1.00 32.10 C
ATOM 255 CB PRO A 17 -5.272 -29.966 -14.825 1.00 32.10 C
ATOM 256 HB2 PRO A 17 -6.166 -30.087 -14.212 1.00 32.10 H
ATOM 257 HB3 PRO A 17 -5.302 -30.655 -15.669 1.00 32.10 H
ATOM 258 O PRO A 17 -5.505 -27.570 -13.215 1.00 32.10 O
ATOM 259 CG PRO A 17 -3.994 -30.210 -14.021 1.00 32.10 C
ATOM 260 HG2 PRO A 17 -3.727 -31.266 -13.995 1.00 32.10 H
ATOM 261 HG3 PRO A 17 -4.115 -29.826 -13.008 1.00 32.10 H
ATOM 262 CD PRO A 17 -2.950 -29.381 -14.762 1.00 32.10 C
ATOM 263 HD2 PRO A 17 -2.224 -28.985 -14.052 1.00 32.10 H
ATOM 264 HD3 PRO A 17 -2.450 -30.004 -15.504 1.00 32.10 H
ATOM 265 N THR A 18 -6.502 -26.541 -14.966 1.00 31.88 N
ATOM 266 H THR A 18 -6.543 -26.521 -15.975 1.00 31.88 H
ATOM 267 CA THR A 18 -7.269 -25.509 -14.233 1.00 31.88 C
ATOM 268 HA THR A 18 -7.420 -24.663 -14.903 1.00 31.88 H
ATOM 269 C THR A 18 -6.497 -24.954 -13.038 1.00 31.88 C
ATOM 270 CB THR A 18 -8.672 -26.006 -13.794 1.00 31.88 C
ATOM 271 HB THR A 18 -8.945 -25.561 -12.838 1.00 31.88 H
ATOM 272 O THR A 18 -6.693 -25.423 -11.920 1.00 31.88 O
ATOM 273 CG2 THR A 18 -9.758 -25.610 -14.792 1.00 31.88 C
ATOM 274 HG21 THR A 18 -9.530 -26.028 -15.773 1.00 31.88 H
ATOM 275 HG22 THR A 18 -9.815 -24.523 -14.857 1.00 31.88 H
ATOM 276 HG23 THR A 18 -10.718 -25.993 -14.449 1.00 31.88 H
ATOM 277 OG1 THR A 18 -8.713 -27.411 -13.672 1.00 31.88 O
ATOM 278 HG1 THR A 18 -8.046 -27.621 -13.014 1.00 31.88 H
ATOM 279 N GLN A 19 -5.629 -23.958 -13.258 1.00 33.54 N
ATOM 280 H GLN A 19 -5.442 -23.641 -14.199 1.00 33.54 H
ATOM 281 CA GLN A 19 -5.172 -23.116 -12.153 1.00 33.54 C
ATOM 282 HA GLN A 19 -4.673 -23.739 -11.410 1.00 33.54 H
ATOM 283 C GLN A 19 -6.415 -22.511 -11.500 1.00 33.54 C
ATOM 284 CB GLN A 19 -4.180 -22.035 -12.611 1.00 33.54 C
ATOM 285 HB2 GLN A 19 -4.518 -21.583 -13.544 1.00 33.54 H
ATOM 286 HB3 GLN A 19 -4.151 -21.258 -11.848 1.00 33.54 H
ATOM 287 O GLN A 19 -7.085 -21.640 -12.048 1.00 33.54 O
ATOM 288 CG GLN A 19 -2.751 -22.586 -12.773 1.00 33.54 C
ATOM 289 HG2 GLN A 19 -2.488 -23.153 -11.879 1.00 33.54 H
ATOM 290 HG3 GLN A 19 -2.708 -23.257 -13.631 1.00 33.54 H
ATOM 291 CD GLN A 19 -1.717 -21.475 -12.957 1.00 33.54 C
ATOM 292 NE2 GLN A 19 -0.490 -21.680 -12.527 1.00 33.54 N
ATOM 293 HE21 GLN A 19 0.089 -20.859 -12.426 1.00 33.54 H
ATOM 294 HE22 GLN A 19 -0.241 -22.520 -12.026 1.00 33.54 H
ATOM 295 OE1 GLN A 19 -1.997 -20.410 -13.481 1.00 33.54 O
ATOM 296 N ILE A 20 -6.788 -23.108 -10.376 1.00 38.39 N
ATOM 297 H ILE A 20 -6.222 -23.881 -10.058 1.00 38.39 H
ATOM 298 CA ILE A 20 -7.778 -22.586 -9.459 1.00 38.39 C
ATOM 299 HA ILE A 20 -8.631 -22.229 -10.036 1.00 38.39 H
ATOM 300 C ILE A 20 -7.075 -21.401 -8.799 1.00 38.39 C
ATOM 301 CB ILE A 20 -8.230 -23.681 -8.454 1.00 38.39 C
ATOM 302 HB ILE A 20 -7.488 -23.764 -7.660 1.00 38.39 H
ATOM 303 O ILE A 20 -5.906 -21.559 -8.449 1.00 38.39 O
ATOM 304 CG1 ILE A 20 -8.391 -25.083 -9.104 1.00 38.39 C
ATOM 305 HG12 ILE A 20 -7.434 -25.378 -9.535 1.00 38.39 H
ATOM 306 HG13 ILE A 20 -9.129 -25.032 -9.905 1.00 38.39 H
ATOM 307 CG2 ILE A 20 -9.557 -23.202 -7.852 1.00 38.39 C
ATOM 308 HG21 ILE A 20 -10.033 -23.986 -7.264 1.00 38.39 H
ATOM 309 HG22 ILE A 20 -9.380 -22.325 -7.230 1.00 38.39 H
ATOM 310 HG23 ILE A 20 -10.251 -22.932 -8.647 1.00 38.39 H
ATOM 311 CD1 ILE A 20 -8.754 -26.231 -8.153 1.00 38.39 C
ATOM 312 HD11 ILE A 20 -9.775 -26.119 -7.787 1.00 38.39 H
ATOM 313 HD12 ILE A 20 -8.061 -26.248 -7.313 1.00 38.39 H
ATOM 314 HD13 ILE A 20 -8.684 -27.176 -8.691 1.00 38.39 H
ATOM 315 N SER A 21 -7.746 -20.246 -8.722 1.00 46.29 N
ATOM 316 H SER A 21 -8.628 -20.194 -9.212 1.00 46.29 H
ATOM 317 CA SER A 21 -7.342 -19.030 -7.992 1.00 46.29 C
ATOM 318 HA SER A 21 -6.965 -18.299 -8.708 1.00 46.29 H
ATOM 319 C SER A 21 -6.256 -19.294 -6.934 1.00 46.29 C
ATOM 320 CB SER A 21 -8.615 -18.464 -7.336 1.00 46.29 C
ATOM 321 HB2 SER A 21 -9.277 -19.288 -7.073 1.00 46.29 H
ATOM 322 HB3 SER A 21 -9.131 -17.827 -8.054 1.00 46.29 H
ATOM 323 O SER A 21 -6.354 -20.269 -6.187 1.00 46.29 O
ATOM 324 OG SER A 21 -8.364 -17.735 -6.153 1.00 46.29 O
ATOM 325 HG SER A 21 -8.096 -16.852 -6.418 1.00 46.29 H
ATOM 326 N ALA A 22 -5.244 -18.418 -6.805 1.00 51.99 N
ATOM 327 H ALA A 22 -5.204 -17.620 -7.423 1.00 51.99 H
ATOM 328 CA ALA A 22 -4.138 -18.612 -5.845 1.00 51.99 C
ATOM 329 HA ALA A 22 -3.627 -19.535 -6.117 1.00 51.99 H
ATOM 330 C ALA A 22 -4.596 -18.771 -4.379 1.00 51.99 C
ATOM 331 CB ALA A 22 -3.136 -17.462 -5.970 1.00 51.99 C
ATOM 332 HB1 ALA A 22 -3.581 -16.529 -5.623 1.00 51.99 H
ATOM 333 HB2 ALA A 22 -2.817 -17.370 -7.008 1.00 51.99 H
ATOM 334 HB3 ALA A 22 -2.259 -17.674 -5.359 1.00 51.99 H
ATOM 335 O ALA A 22 -3.815 -19.130 -3.492 1.00 51.99 O
ATOM 336 N ILE A 23 -5.879 -18.547 -4.114 1.00 55.17 N
ATOM 337 H ILE A 23 -6.480 -18.332 -4.897 1.00 55.17 H
ATOM 338 CA ILE A 23 -6.529 -18.953 -2.890 1.00 55.17 C
ATOM 339 HA ILE A 23 -5.847 -18.774 -2.059 1.00 55.17 H
ATOM 340 C ILE A 23 -6.859 -20.444 -2.958 1.00 55.17 C
ATOM 341 CB ILE A 23 -7.786 -18.111 -2.666 1.00 55.17 C
ATOM 342 HB ILE A 23 -8.514 -18.343 -3.443 1.00 55.17 H
ATOM 343 O ILE A 23 -7.769 -20.873 -3.667 1.00 55.17 O
ATOM 344 CG1 ILE A 23 -7.485 -16.597 -2.685 1.00 55.17 C
ATOM 345 HG12 ILE A 23 -7.105 -16.284 -1.712 1.00 55.17 H
ATOM 346 HG13 ILE A 23 -6.748 -16.322 -3.439 1.00 55.17 H
ATOM 347 CG2 ILE A 23 -8.351 -18.511 -1.293 1.00 55.17 C
ATOM 348 HG21 ILE A 23 -9.104 -17.793 -0.967 1.00 55.17 H
ATOM 349 HG22 ILE A 23 -8.787 -19.508 -1.350 1.00 55.17 H
ATOM 350 HG23 ILE A 23 -7.556 -18.521 -0.548 1.00 55.17 H
ATOM 351 CD1 ILE A 23 -8.762 -15.839 -3.007 1.00 55.17 C
ATOM 352 HD11 ILE A 23 -9.608 -16.343 -2.539 1.00 55.17 H
ATOM 353 HD12 ILE A 23 -8.911 -15.816 -4.086 1.00 55.17 H
ATOM 354 HD13 ILE A 23 -8.704 -14.822 -2.617 1.00 55.17 H
ATOM 355 N ALA A 24 -6.166 -21.237 -2.136 1.00 60.24 N
ATOM 356 H ALA A 24 -5.411 -20.826 -1.606 1.00 60.24 H
ATOM 357 CA ALA A 24 -6.482 -22.647 -1.955 1.00 60.24 C
ATOM 358 HA ALA A 24 -6.180 -23.176 -2.859 1.00 60.24 H
ATOM 359 C ALA A 24 -7.999 -22.805 -1.704 1.00 60.24 C
ATOM 360 CB ALA A 24 -5.651 -23.197 -0.791 1.00 60.24 C
ATOM 361 HB1 ALA A 24 -5.856 -22.627 0.116 1.00 60.24 H
ATOM 362 HB2 ALA A 24 -4.590 -23.110 -1.028 1.00 60.24 H
ATOM 363 HB3 ALA A 24 -5.894 -24.247 -0.626 1.00 60.24 H
ATOM 364 O ALA A 24 -8.490 -22.309 -0.684 1.00 60.24 O
ATOM 365 N PRO A 25 -8.759 -23.494 -2.579 1.00 57.61 N
ATOM 366 CA PRO A 25 -10.224 -23.485 -2.526 1.00 57.61 C
ATOM 367 HA PRO A 25 -10.576 -22.475 -2.736 1.00 57.61 H
ATOM 368 C PRO A 25 -10.774 -23.940 -1.178 1.00 57.61 C
ATOM 369 CB PRO A 25 -10.679 -24.420 -3.647 1.00 57.61 C
ATOM 370 HB2 PRO A 25 -10.705 -25.454 -3.304 1.00 57.61 H
ATOM 371 HB3 PRO A 25 -11.645 -24.122 -4.054 1.00 57.61 H
ATOM 372 O PRO A 25 -11.721 -23.364 -0.660 1.00 57.61 O
ATOM 373 CG PRO A 25 -9.560 -24.249 -4.662 1.00 57.61 C
ATOM 374 HG2 PRO A 25 -9.727 -23.308 -5.187 1.00 57.61 H
ATOM 375 HG3 PRO A 25 -9.492 -25.096 -5.345 1.00 57.61 H
ATOM 376 CD PRO A 25 -8.306 -24.098 -3.821 1.00 57.61 C
ATOM 377 HD2 PRO A 25 -7.599 -23.462 -4.354 1.00 57.61 H
ATOM 378 HD3 PRO A 25 -7.868 -25.076 -3.620 1.00 57.61 H
ATOM 379 N GLN A 26 -10.110 -24.916 -0.555 1.00 64.30 N
ATOM 380 H GLN A 26 -9.329 -25.331 -1.042 1.00 64.30 H
ATOM 381 CA GLN A 26 -10.461 -25.421 0.775 1.00 64.30 C
ATOM 382 HA GLN A 26 -11.514 -25.706 0.785 1.00 64.30 H
ATOM 383 C GLN A 26 -10.244 -24.391 1.895 1.00 64.30 C
ATOM 384 CB GLN A 26 -9.597 -26.649 1.080 1.00 64.30 C
ATOM 385 HB2 GLN A 26 -8.546 -26.366 1.033 1.00 64.30 H
ATOM 386 HB3 GLN A 26 -9.816 -26.979 2.096 1.00 64.30 H
ATOM 387 O GLN A 26 -10.888 -24.467 2.940 1.00 64.30 O
ATOM 388 CG GLN A 26 -9.846 -27.828 0.130 1.00 64.30 C
ATOM 389 HG2 GLN A 26 -9.618 -27.538 -0.896 1.00 64.30 H
ATOM 390 HG3 GLN A 26 -10.897 -28.114 0.181 1.00 64.30 H
ATOM 391 CD GLN A 26 -8.991 -29.041 0.485 1.00 64.30 C
ATOM 392 NE2 GLN A 26 -9.165 -30.146 -0.203 1.00 64.30 N
ATOM 393 HE21 GLN A 26 -9.856 -30.192 -0.938 1.00 64.30 H
ATOM 394 HE22 GLN A 26 -8.572 -30.925 0.046 1.00 64.30 H
ATOM 395 OE1 GLN A 26 -8.155 -29.024 1.376 1.00 64.30 O
ATOM 396 N GLN A 27 -9.306 -23.457 1.719 1.00 60.03 N
ATOM 397 H GLN A 27 -8.874 -23.380 0.809 1.00 60.03 H
ATOM 398 CA GLN A 27 -9.096 -22.347 2.647 1.00 60.03 C
ATOM 399 HA GLN A 27 -9.273 -22.695 3.665 1.00 60.03 H
ATOM 400 C GLN A 27 -10.114 -21.231 2.394 1.00 60.03 C
ATOM 401 CB GLN A 27 -7.652 -21.827 2.576 1.00 60.03 C
ATOM 402 HB2 GLN A 27 -7.576 -20.940 3.205 1.00 60.03 H
ATOM 403 HB3 GLN A 27 -7.412 -21.532 1.554 1.00 60.03 H
ATOM 404 O GLN A 27 -10.695 -20.749 3.361 1.00 60.03 O
ATOM 405 CG GLN A 27 -6.629 -22.859 3.080 1.00 60.03 C
ATOM 406 HG2 GLN A 27 -6.644 -23.740 2.438 1.00 60.03 H
ATOM 407 HG3 GLN A 27 -6.905 -23.163 4.090 1.00 60.03 H
ATOM 408 CD GLN A 27 -5.203 -22.312 3.108 1.00 60.03 C
ATOM 409 NE2 GLN A 27 -4.324 -22.867 3.912 1.00 60.03 N
ATOM 410 HE21 GLN A 27 -3.393 -22.481 3.840 1.00 60.03 H
ATOM 411 HE22 GLN A 27 -4.553 -23.680 4.467 1.00 60.03 H
ATOM 412 OE1 GLN A 27 -4.835 -21.389 2.412 1.00 60.03 O
ATOM 413 N ALA A 28 -10.397 -20.885 1.131 1.00 58.81 N
ATOM 414 H ALA A 28 -9.870 -21.308 0.380 1.00 58.81 H
ATOM 415 CA ALA A 28 -11.470 -19.946 0.770 1.00 58.81 C
ATOM 416 HA ALA A 28 -11.282 -18.978 1.235 1.00 58.81 H
ATOM 417 C ALA A 28 -12.853 -20.416 1.239 1.00 58.81 C
ATOM 418 CB ALA A 28 -11.519 -19.757 -0.751 1.00 58.81 C
ATOM 419 HB1 ALA A 28 -12.545 -19.558 -1.057 1.00 58.81 H
ATOM 420 HB2 ALA A 28 -10.944 -18.879 -1.046 1.00 58.81 H
ATOM 421 HB3 ALA A 28 -11.161 -20.643 -1.275 1.00 58.81 H
ATOM 422 O ALA A 28 -13.644 -19.628 1.745 1.00 58.81 O
ATOM 423 N GLU A 29 -13.161 -21.704 1.108 1.00 58.54 N
ATOM 424 H GLU A 29 -12.539 -22.301 0.582 1.00 58.54 H
ATOM 425 CA GLU A 29 -14.473 -22.232 1.478 1.00 58.54 C
ATOM 426 HA GLU A 29 -15.239 -21.683 0.929 1.00 58.54 H
ATOM 427 C GLU A 29 -14.754 -22.057 2.976 1.00 58.54 C
ATOM 428 CB GLU A 29 -14.553 -23.697 1.051 1.00 58.54 C
ATOM 429 HB2 GLU A 29 -14.274 -23.768 -0.001 1.00 58.54 H
ATOM 430 HB3 GLU A 29 -13.854 -24.284 1.647 1.00 58.54 H
ATOM 431 O GLU A 29 -15.848 -21.651 3.363 1.00 58.54 O
ATOM 432 CG GLU A 29 -15.974 -24.249 1.208 1.00 58.54 C
ATOM 433 HG2 GLU A 29 -16.657 -23.618 0.640 1.00 58.54 H
ATOM 434 HG3 GLU A 29 -16.260 -24.203 2.259 1.00 58.54 H
ATOM 435 CD GLU A 29 -16.102 -25.700 0.730 1.00 58.54 C
ATOM 436 OE1 GLU A 29 -17.257 -26.178 0.695 1.00 58.54 O
ATOM 437 OE2 GLU A 29 -15.060 -26.332 0.435 1.00 58.54 O
ATOM 438 N LYS A 30 -13.733 -22.248 3.823 1.00 58.03 N
ATOM 439 H LYS A 30 -12.851 -22.529 3.420 1.00 58.03 H
ATOM 440 CA LYS A 30 -13.818 -22.013 5.277 1.00 58.03 C
ATOM 441 HA LYS A 30 -14.680 -22.551 5.672 1.00 58.03 H
ATOM 442 C LYS A 30 -14.037 -20.547 5.648 1.00 58.03 C
ATOM 443 CB LYS A 30 -12.536 -22.509 5.953 1.00 58.03 C
ATOM 444 HB2 LYS A 30 -11.671 -22.076 5.450 1.00 58.03 H
ATOM 445 HB3 LYS A 30 -12.527 -22.183 6.993 1.00 58.03 H
ATOM 446 O LYS A 30 -14.342 -20.248 6.800 1.00 58.03 O
ATOM 447 CG LYS A 30 -12.448 -24.035 5.929 1.00 58.03 C
ATOM 448 HG2 LYS A 30 -13.278 -24.451 6.499 1.00 58.03 H
ATOM 449 HG3 LYS A 30 -12.515 -24.398 4.903 1.00 58.03 H
ATOM 450 CD LYS A 30 -11.126 -24.488 6.548 1.00 58.03 C
ATOM 451 HD2 LYS A 30 -10.300 -24.036 5.998 1.00 58.03 H
ATOM 452 HD3 LYS A 30 -11.088 -24.176 7.592 1.00 58.03 H
ATOM 453 CE LYS A 30 -11.044 -26.009 6.440 1.00 58.03 C
ATOM 454 HE2 LYS A 30 -11.918 -26.440 6.929 1.00 58.03 H
ATOM 455 HE3 LYS A 30 -11.092 -26.275 5.384 1.00 58.03 H
ATOM 456 NZ LYS A 30 -9.798 -26.531 7.048 1.00 58.03 N
ATOM 457 HZ1 LYS A 30 -8.999 -26.142 6.568 1.00 58.03 H
ATOM 458 HZ2 LYS A 30 -9.753 -26.287 8.027 1.00 58.03 H
ATOM 459 HZ3 LYS A 30 -9.766 -27.536 6.953 1.00 58.03 H
ATOM 460 N LEU A 31 -13.816 -19.645 4.700 1.00 56.40 N
ATOM 461 H LEU A 31 -13.591 -19.979 3.774 1.00 56.40 H
ATOM 462 CA LEU A 31 -13.921 -18.211 4.881 1.00 56.40 C
ATOM 463 HA LEU A 31 -13.845 -17.966 5.940 1.00 56.40 H
ATOM 464 C LEU A 31 -15.291 -17.667 4.447 1.00 56.40 C
ATOM 465 CB LEU A 31 -12.727 -17.584 4.137 1.00 56.40 C
ATOM 466 HB2 LEU A 31 -12.629 -18.042 3.152 1.00 56.40 H
ATOM 467 HB3 LEU A 31 -12.956 -16.545 3.902 1.00 56.40 H
ATOM 468 O LEU A 31 -15.663 -16.591 4.903 1.00 56.40 O
ATOM 469 CG LEU A 31 -11.355 -17.740 4.832 1.00 56.40 C
ATOM 470 HG LEU A 31 -11.077 -18.793 4.785 1.00 56.40 H
ATOM 471 CD1 LEU A 31 -10.282 -16.955 4.072 1.00 56.40 C
ATOM 472 HD11 LEU A 31 -10.267 -17.283 3.032 1.00 56.40 H
ATOM 473 HD12 LEU A 31 -9.302 -17.152 4.505 1.00 56.40 H
ATOM 474 HD13 LEU A 31 -10.483 -15.884 4.099 1.00 56.40 H
ATOM 475 CD2 LEU A 31 -11.301 -17.372 6.321 1.00 56.40 C
ATOM 476 HD21 LEU A 31 -10.265 -17.356 6.658 1.00 56.40 H
ATOM 477 HD22 LEU A 31 -11.760 -16.402 6.513 1.00 56.40 H
ATOM 478 HD23 LEU A 31 -11.831 -18.136 6.890 1.00 56.40 H
ATOM 479 N ARG A 32 -16.081 -18.386 3.644 1.00 58.83 N
ATOM 480 H ARG A 32 -15.766 -19.296 3.340 1.00 58.83 H
ATOM 481 CA ARG A 32 -17.355 -17.863 3.121 1.00 58.83 C
ATOM 482 HA ARG A 32 -17.139 -16.986 2.511 1.00 58.83 H
ATOM 483 C ARG A 32 -18.308 -17.408 4.225 1.00 58.83 C
ATOM 484 CB ARG A 32 -18.047 -18.880 2.212 1.00 58.83 C
ATOM 485 HB2 ARG A 32 -18.985 -18.442 1.871 1.00 58.83 H
ATOM 486 HB3 ARG A 32 -18.271 -19.789 2.771 1.00 58.83 H
ATOM 487 O ARG A 32 -18.605 -18.150 5.164 1.00 58.83 O
ATOM 488 CG ARG A 32 -17.180 -19.226 0.995 1.00 58.83 C
ATOM 489 HG2 ARG A 32 -16.365 -19.872 1.321 1.00 58.83 H
ATOM 490 HG3 ARG A 32 -16.743 -18.326 0.563 1.00 58.83 H
ATOM 491 CD ARG A 32 -17.998 -19.956 -0.072 1.00 58.83 C
ATOM 492 HD2 ARG A 32 -18.591 -20.737 0.406 1.00 58.83 H
ATOM 493 HD3 ARG A 32 -17.304 -20.420 -0.772 1.00 58.83 H
ATOM 494 NE ARG A 32 -18.867 -19.020 -0.809 1.00 58.83 N
ATOM 495 HE ARG A 32 -18.732 -18.039 -0.609 1.00 58.83 H
ATOM 496 NH1 ARG A 32 -19.922 -20.569 -2.138 1.00 58.83 N
ATOM 497 HH11 ARG A 32 -19.459 -21.305 -1.624 1.00 58.83 H
ATOM 498 HH12 ARG A 32 -20.554 -20.756 -2.903 1.00 58.83 H
ATOM 499 NH2 ARG A 32 -20.296 -18.380 -2.453 1.00 58.83 N
ATOM 500 HH21 ARG A 32 -20.081 -17.421 -2.220 1.00 58.83 H
ATOM 501 HH22 ARG A 32 -20.786 -18.524 -3.324 1.00 58.83 H
ATOM 502 CZ ARG A 32 -19.696 -19.328 -1.791 1.00 58.83 C
ATOM 503 N THR A 33 -18.823 -16.188 4.092 1.00 57.53 N
ATOM 504 H THR A 33 -18.554 -15.631 3.293 1.00 57.53 H
ATOM 505 CA THR A 33 -19.878 -15.666 4.962 1.00 57.53 C
ATOM 506 HA THR A 33 -19.883 -16.223 5.899 1.00 57.53 H
ATOM 507 C THR A 33 -21.227 -15.868 4.292 1.00 57.53 C
ATOM 508 CB THR A 33 -19.663 -14.188 5.327 1.00 57.53 C
ATOM 509 HB THR A 33 -20.556 -13.813 5.828 1.00 57.53 H
ATOM 510 O THR A 33 -21.591 -15.133 3.381 1.00 57.53 O
ATOM 511 CG2 THR A 33 -18.463 -14.020 6.257 1.00 57.53 C
ATOM 512 HG21 THR A 33 -18.616 -14.599 7.169 1.00 57.53 H
ATOM 513 HG22 THR A 33 -18.349 -12.966 6.508 1.00 57.53 H
ATOM 514 HG23 THR A 33 -17.560 -14.368 5.754 1.00 57.53 H
ATOM 515 OG1 THR A 33 -19.389 -13.391 4.207 1.00 57.53 O
ATOM 516 HG1 THR A 33 -20.045 -13.538 3.522 1.00 57.53 H
ATOM 517 N ASN A 34 -22.006 -16.839 4.769 1.00 57.96 N
ATOM 518 H ASN A 34 -21.622 -17.474 5.454 1.00 57.96 H
ATOM 519 CA ASN A 34 -23.419 -16.964 4.403 1.00 57.96 C
ATOM 520 HA ASN A 34 -23.529 -16.839 3.326 1.00 57.96 H
ATOM 521 C ASN A 34 -24.216 -15.845 5.094 1.00 57.96 C
ATOM 522 CB ASN A 34 -23.933 -18.361 4.804 1.00 57.96 C
ATOM 523 HB2 ASN A 34 -25.022 -18.365 4.744 1.00 57.96 H
ATOM 524 HB3 ASN A 34 -23.653 -18.568 5.836 1.00 57.96 H
ATOM 525 O ASN A 34 -24.812 -16.071 6.147 1.00 57.96 O
ATOM 526 CG ASN A 34 -23.443 -19.484 3.914 1.00 57.96 C
ATOM 527 ND2 ASN A 34 -23.536 -20.708 4.378 1.00 57.96 N
ATOM 528 HD21 ASN A 34 -23.186 -21.432 3.768 1.00 57.96 H
ATOM 529 HD22 ASN A 34 -23.903 -20.882 5.303 1.00 57.96 H
ATOM 530 OD1 ASN A 34 -22.999 -19.302 2.797 1.00 57.96 O
ATOM 531 N GLY A 35 -24.168 -14.620 4.569 1.00 61.88 N
ATOM 532 H GLY A 35 -23.614 -14.460 3.739 1.00 61.88 H
ATOM 533 CA GLY A 35 -24.724 -13.460 5.260 1.00 61.88 C
ATOM 534 HA2 GLY A 35 -25.550 -13.775 5.898 1.00 61.88 H
ATOM 535 HA3 GLY A 35 -23.955 -13.027 5.899 1.00 61.88 H
ATOM 536 C GLY A 35 -25.233 -12.362 4.338 1.00 61.88 C
ATOM 537 O GLY A 35 -24.720 -12.144 3.247 1.00 61.88 O
ATOM 538 N VAL A 36 -26.252 -11.653 4.819 1.00 75.78 N
ATOM 539 H VAL A 36 -26.606 -11.899 5.733 1.00 75.78 H
ATOM 540 CA VAL A 36 -26.702 -10.380 4.250 1.00 75.78 C
ATOM 541 HA VAL A 36 -26.791 -10.480 3.169 1.00 75.78 H
ATOM 542 C VAL A 36 -25.647 -9.318 4.565 1.00 75.78 C
ATOM 543 CB VAL A 36 -28.078 -9.993 4.833 1.00 75.78 C
ATOM 544 HB VAL A 36 -28.005 -9.949 5.919 1.00 75.78 H
ATOM 545 O VAL A 36 -25.235 -9.189 5.722 1.00 75.78 O
ATOM 546 CG1 VAL A 36 -28.570 -8.632 4.330 1.00 75.78 C
ATOM 547 HG11 VAL A 36 -29.566 -8.426 4.723 1.00 75.78 H
ATOM 548 HG12 VAL A 36 -28.602 -8.618 3.241 1.00 75.78 H
ATOM 549 HG13 VAL A 36 -27.908 -7.840 4.679 1.00 75.78 H
ATOM 550 CG2 VAL A 36 -29.139 -11.042 4.466 1.00 75.78 C
ATOM 551 HG21 VAL A 36 -29.222 -11.122 3.382 1.00 75.78 H
ATOM 552 HG22 VAL A 36 -30.105 -10.747 4.876 1.00 75.78 H
ATOM 553 HG23 VAL A 36 -28.875 -12.016 4.878 1.00 75.78 H
ATOM 554 N TYR A 37 -25.225 -8.564 3.550 1.00 85.48 N
ATOM 555 H TYR A 37 -25.583 -8.740 2.622 1.00 85.48 H
ATOM 556 CA TYR A 37 -24.403 -7.372 3.742 1.00 85.48 C
ATOM 557 HA TYR A 37 -23.738 -7.546 4.588 1.00 85.48 H
ATOM 558 C TYR A 37 -25.293 -6.175 4.077 1.00 85.48 C
ATOM 559 CB TYR A 37 -23.512 -7.092 2.525 1.00 85.48 C
ATOM 560 HB2 TYR A 37 -24.127 -7.012 1.629 1.00 85.48 H
ATOM 561 HB3 TYR A 37 -23.022 -6.129 2.669 1.00 85.48 H
ATOM 562 O TYR A 37 -26.312 -5.936 3.429 1.00 85.48 O
ATOM 563 CG TYR A 37 -22.443 -8.146 2.322 1.00 85.48 C
ATOM 564 CD1 TYR A 37 -21.234 -8.081 3.047 1.00 85.48 C
ATOM 565 HD1 TYR A 37 -21.046 -7.240 3.698 1.00 85.48 H
ATOM 566 CD2 TYR A 37 -22.692 -9.228 1.459 1.00 85.48 C
ATOM 567 HD2 TYR A 37 -23.617 -9.282 0.905 1.00 85.48 H
ATOM 568 CE1 TYR A 37 -20.293 -9.126 2.945 1.00 85.48 C
ATOM 569 HE1 TYR A 37 -19.379 -9.111 3.521 1.00 85.48 H
ATOM 570 CE2 TYR A 37 -21.755 -10.269 1.354 1.00 85.48 C
ATOM 571 HE2 TYR A 37 -21.949 -11.129 0.730 1.00 85.48 H
ATOM 572 OH TYR A 37 -19.753 -11.307 2.074 1.00 85.48 O
ATOM 573 HH TYR A 37 -18.965 -11.231 2.618 1.00 85.48 H
ATOM 574 CZ TYR A 37 -20.572 -10.232 2.114 1.00 85.48 C
ATOM 575 N TYR A 38 -24.887 -5.423 5.091 1.00 89.75 N
ATOM 576 H TYR A 38 -24.025 -5.681 5.551 1.00 89.75 H
ATOM 577 CA TYR A 38 -25.491 -4.164 5.498 1.00 89.75 C
ATOM 578 HA TYR A 38 -26.466 -4.054 5.022 1.00 89.75 H
ATOM 579 C TYR A 38 -24.600 -3.011 5.045 1.00 89.75 C
ATOM 580 CB TYR A 38 -25.695 -4.154 7.017 1.00 89.75 C
ATOM 581 HB2 TYR A 38 -24.720 -4.224 7.498 1.00 89.75 H
ATOM 582 HB3 TYR A 38 -26.134 -3.200 7.310 1.00 89.75 H
ATOM 583 O TYR A 38 -23.379 -3.159 4.967 1.00 89.75 O
ATOM 584 CG TYR A 38 -26.577 -5.281 7.523 1.00 89.75 C
ATOM 585 CD1 TYR A 38 -27.977 -5.128 7.555 1.00 89.75 C
ATOM 586 HD1 TYR A 38 -28.425 -4.198 7.236 1.00 89.75 H
ATOM 587 CD2 TYR A 38 -25.994 -6.500 7.921 1.00 89.75 C
ATOM 588 HD2 TYR A 38 -24.923 -6.620 7.857 1.00 89.75 H
ATOM 589 CE1 TYR A 38 -28.793 -6.189 7.994 1.00 89.75 C
ATOM 590 HE1 TYR A 38 -29.867 -6.083 8.018 1.00 89.75 H
ATOM 591 CE2 TYR A 38 -26.806 -7.564 8.357 1.00 89.75 C
ATOM 592 HE2 TYR A 38 -26.355 -8.506 8.632 1.00 89.75 H
ATOM 593 OH TYR A 38 -28.997 -8.430 8.818 1.00 89.75 O
ATOM 594 HH TYR A 38 -28.474 -9.204 9.041 1.00 89.75 H
ATOM 595 CZ TYR A 38 -28.208 -7.406 8.398 1.00 89.75 C
ATOM 596 N MET A 39 -25.211 -1.860 4.774 1.00 90.47 N
ATOM 597 H MET A 39 -26.210 -1.798 4.905 1.00 90.47 H
ATOM 598 CA MET A 39 -24.512 -0.601 4.522 1.00 90.47 C
ATOM 599 HA MET A 39 -23.435 -0.768 4.560 1.00 90.47 H
ATOM 600 C MET A 39 -24.880 0.394 5.617 1.00 90.47 C
ATOM 601 CB MET A 39 -24.850 -0.046 3.133 1.00 90.47 C
ATOM 602 HB2 MET A 39 -25.928 0.079 3.039 1.00 90.47 H
ATOM 603 HB3 MET A 39 -24.377 0.931 3.024 1.00 90.47 H
ATOM 604 O MET A 39 -26.062 0.562 5.913 1.00 90.47 O
ATOM 605 CG MET A 39 -24.345 -0.953 2.008 1.00 90.47 C
ATOM 606 HG2 MET A 39 -23.273 -1.107 2.132 1.00 90.47 H
ATOM 607 HG3 MET A 39 -24.842 -1.921 2.081 1.00 90.47 H
ATOM 608 SD MET A 39 -24.648 -0.277 0.355 1.00 90.47 S
ATOM 609 CE MET A 39 -24.033 -1.663 -0.640 1.00 90.47 C
ATOM 610 HE1 MET A 39 -24.601 -2.564 -0.410 1.00 90.47 H
ATOM 611 HE2 MET A 39 -22.981 -1.839 -0.415 1.00 90.47 H
ATOM 612 HE3 MET A 39 -24.139 -1.430 -1.699 1.00 90.47 H
ATOM 613 N ASP A 40 -23.880 1.028 6.222 1.00 92.25 N
ATOM 614 H ASP A 40 -22.930 0.805 5.963 1.00 92.25 H
ATOM 615 CA ASP A 40 -24.076 1.961 7.334 1.00 92.25 C
ATOM 616 HA ASP A 40 -25.054 2.434 7.251 1.00 92.25 H
ATOM 617 C ASP A 40 -23.006 3.061 7.303 1.00 92.25 C
ATOM 618 CB ASP A 40 -24.045 1.155 8.641 1.00 92.25 C
ATOM 619 HB2 ASP A 40 -24.728 0.311 8.543 1.00 92.25 H
ATOM 620 HB3 ASP A 40 -23.037 0.765 8.781 1.00 92.25 H
ATOM 621 O ASP A 40 -21.817 2.772 7.135 1.00 92.25 O
ATOM 622 CG ASP A 40 -24.453 1.929 9.893 1.00 92.25 C
ATOM 623 OD1 ASP A 40 -24.636 3.161 9.805 1.00 92.25 O
ATOM 624 OD2 ASP A 40 -24.544 1.261 10.945 1.00 92.25 O
ATOM 625 N ASP A 41 -23.430 4.319 7.438 1.00 91.78 N
ATOM 626 H ASP A 41 -24.398 4.470 7.685 1.00 91.78 H
ATOM 627 CA ASP A 41 -22.557 5.494 7.497 1.00 91.78 C
ATOM 628 HA ASP A 41 -21.578 5.180 7.134 1.00 91.78 H
ATOM 629 C ASP A 41 -22.306 6.011 8.930 1.00 91.78 C
ATOM 630 CB ASP A 41 -23.049 6.581 6.520 1.00 91.78 C
ATOM 631 HB2 ASP A 41 -22.229 7.282 6.361 1.00 91.78 H
ATOM 632 HB3 ASP A 41 -23.268 6.121 5.557 1.00 91.78 H
ATOM 633 O ASP A 41 -21.508 6.928 9.125 1.00 91.78 O
ATOM 634 CG ASP A 41 -24.276 7.378 6.986 1.00 91.78 C
ATOM 635 OD1 ASP A 41 -24.921 6.985 7.982 1.00 91.78 O
ATOM 636 OD2 ASP A 41 -24.551 8.434 6.368 1.00 91.78 O
ATOM 637 N GLN A 42 -22.946 5.400 9.936 1.00 92.84 N
ATOM 638 H GLN A 42 -23.626 4.693 9.696 1.00 92.84 H
ATOM 639 CA GLN A 42 -22.789 5.693 11.367 1.00 92.84 C
ATOM 640 HA GLN A 42 -22.218 6.615 11.481 1.00 92.84 H
ATOM 641 C GLN A 42 -22.012 4.605 12.123 1.00 92.84 C
ATOM 642 CB GLN A 42 -24.166 5.888 12.028 1.00 92.84 C
ATOM 643 HB2 GLN A 42 -24.715 4.947 11.986 1.00 92.84 H
ATOM 644 HB3 GLN A 42 -24.016 6.138 13.078 1.00 92.84 H
ATOM 645 O GLN A 42 -21.800 4.718 13.330 1.00 92.84 O
ATOM 646 CG GLN A 42 -25.036 6.985 11.406 1.00 92.84 C
ATOM 647 HG2 GLN A 42 -25.927 7.127 12.019 1.00 92.84 H
ATOM 648 HG3 GLN A 42 -25.368 6.657 10.422 1.00 92.84 H
ATOM 649 CD GLN A 42 -24.310 8.318 11.296 1.00 92.84 C
ATOM 650 NE2 GLN A 42 -24.138 8.819 10.096 1.00 92.84 N
ATOM 651 HE21 GLN A 42 -24.430 8.255 9.311 1.00 92.84 H
ATOM 652 HE22 GLN A 42 -23.473 9.573 9.997 1.00 92.84 H
ATOM 653 OE1 GLN A 42 -23.894 8.920 12.277 1.00 92.84 O
ATOM 654 N LEU A 43 -21.586 3.539 11.440 1.00 94.14 N
ATOM 655 H LEU A 43 -21.888 3.459 10.479 1.00 94.14 H
ATOM 656 CA LEU A 43 -20.947 2.391 12.087 1.00 94.14 C
ATOM 657 HA LEU A 43 -21.615 2.041 12.874 1.00 94.14 H
ATOM 658 C LEU A 43 -19.597 2.737 12.729 1.00 94.14 C
ATOM 659 CB LEU A 43 -20.767 1.288 11.036 1.00 94.14 C
ATOM 660 HB2 LEU A 43 -21.732 1.094 10.569 1.00 94.14 H
ATOM 661 HB3 LEU A 43 -20.085 1.647 10.264 1.00 94.14 H
ATOM 662 O LEU A 43 -19.230 2.176 13.763 1.00 94.14 O
ATOM 663 CG LEU A 43 -20.233 -0.034 11.612 1.00 94.14 C
ATOM 664 HG LEU A 43 -19.307 0.130 12.162 1.00 94.14 H
ATOM 665 CD1 LEU A 43 -21.250 -0.710 12.532 1.00 94.14 C
ATOM 666 HD11 LEU A 43 -20.899 -1.704 12.810 1.00 94.14 H
ATOM 667 HD12 LEU A 43 -21.387 -0.111 13.432 1.00 94.14 H
ATOM 668 HD13 LEU A 43 -22.207 -0.800 12.018 1.00 94.14 H
ATOM 669 CD2 LEU A 43 -19.907 -0.979 10.465 1.00 94.14 C
ATOM 670 HD21 LEU A 43 -19.636 -1.960 10.853 1.00 94.14 H
ATOM 671 HD22 LEU A 43 -19.098 -0.555 9.870 1.00 94.14 H
ATOM 672 HD23 LEU A 43 -20.788 -1.078 9.831 1.00 94.14 H
ATOM 673 N VAL A 44 -18.822 3.607 12.083 1.00 96.18 N
ATOM 674 H VAL A 44 -19.227 4.110 11.306 1.00 96.18 H
ATOM 675 CA VAL A 44 -17.463 3.948 12.513 1.00 96.18 C
ATOM 676 HA VAL A 44 -17.055 3.100 13.063 1.00 96.18 H
ATOM 677 C VAL A 44 -17.463 5.130 13.469 1.00 96.18 C
ATOM 678 CB VAL A 44 -16.514 4.197 11.331 1.00 96.18 C
ATOM 679 HB VAL A 44 -15.525 4.420 11.731 1.00 96.18 H
ATOM 680 O VAL A 44 -18.278 6.043 13.369 1.00 96.18 O
ATOM 681 CG1 VAL A 44 -16.393 2.951 10.451 1.00 96.18 C
ATOM 682 HG11 VAL A 44 -15.653 3.124 9.670 1.00 96.18 H
ATOM 683 HG12 VAL A 44 -16.077 2.101 11.056 1.00 96.18 H
ATOM 684 HG13 VAL A 44 -17.356 2.728 9.991 1.00 96.18 H
ATOM 685 CG2 VAL A 44 -16.940 5.373 10.452 1.00 96.18 C
ATOM 686 HG21 VAL A 44 -16.165 5.538 9.704 1.00 96.18 H
ATOM 687 HG22 VAL A 44 -17.046 6.281 11.045 1.00 96.18 H
ATOM 688 HG23 VAL A 44 -17.887 5.162 9.955 1.00 96.18 H
ATOM 689 N THR A 45 -16.487 5.156 14.372 1.00 96.88 N
ATOM 690 H THR A 45 -15.796 4.418 14.353 1.00 96.88 H
ATOM 691 CA THR A 45 -16.242 6.336 15.205 1.00 96.88 C
ATOM 692 HA THR A 45 -17.175 6.883 15.342 1.00 96.88 H
ATOM 693 C THR A 45 -15.250 7.249 14.500 1.00 96.88 C
ATOM 694 CB THR A 45 -15.754 5.937 16.596 1.00 96.88 C
ATOM 695 HB THR A 45 -14.817 5.385 16.515 1.00 96.88 H
ATOM 696 O THR A 45 -14.105 6.867 14.264 1.00 96.88 O
ATOM 697 CG2 THR A 45 -15.563 7.145 17.513 1.00 96.88 C
ATOM 698 HG21 THR A 45 -16.484 7.726 17.560 1.00 96.88 H
ATOM 699 HG22 THR A 45 -15.307 6.796 18.513 1.00 96.88 H
ATOM 700 HG23 THR A 45 -14.751 7.773 17.145 1.00 96.88 H
ATOM 701 OG1 THR A 45 -16.729 5.117 17.193 1.00 96.88 O
ATOM 702 HG1 THR A 45 -17.097 4.563 16.500 1.00 96.88 H
ATOM 703 N ILE A 46 -15.680 8.463 14.167 1.00 96.52 N
ATOM 704 H ILE A 46 -16.638 8.707 14.370 1.00 96.52 H
ATOM 705 CA ILE A 46 -14.841 9.473 13.518 1.00 96.52 C
ATOM 706 HA ILE A 46 -13.997 8.982 13.034 1.00 96.52 H
ATOM 707 C ILE A 46 -14.286 10.410 14.594 1.00 96.52 C
ATOM 708 CB ILE A 46 -15.634 10.207 12.415 1.00 96.52 C
ATOM 709 HB ILE A 46 -16.469 10.734 12.875 1.00 96.52 H
ATOM 710 O ILE A 46 -15.039 11.078 15.298 1.00 96.52 O
ATOM 711 CG1 ILE A 46 -16.205 9.184 11.400 1.00 96.52 C
ATOM 712 HG12 ILE A 46 -15.407 8.529 11.050 1.00 96.52 H
ATOM 713 HG13 ILE A 46 -16.944 8.564 11.908 1.00 96.52 H
ATOM 714 CG2 ILE A 46 -14.734 11.246 11.728 1.00 96.52 C
ATOM 715 HG21 ILE A 46 -15.331 11.835 11.031 1.00 96.52 H
ATOM 716 HG22 ILE A 46 -13.921 10.747 11.201 1.00 96.52 H
ATOM 717 HG23 ILE A 46 -14.326 11.944 12.459 1.00 96.52 H
ATOM 718 CD1 ILE A 46 -16.904 9.789 10.179 1.00 96.52 C
ATOM 719 HD11 ILE A 46 -17.632 10.537 10.494 1.00 96.52 H
ATOM 720 HD12 ILE A 46 -16.166 10.241 9.516 1.00 96.52 H
ATOM 721 HD13 ILE A 46 -17.419 9.000 9.630 1.00 96.52 H
ATOM 722 N GLY A 47 -12.962 10.441 14.738 1.00 94.87 N
ATOM 723 H GLY A 47 -12.401 9.843 14.148 1.00 94.87 H
ATOM 724 CA GLY A 47 -12.266 11.346 15.648 1.00 94.87 C
ATOM 725 HA2 GLY A 47 -12.780 11.359 16.609 1.00 94.87 H
ATOM 726 HA3 GLY A 47 -11.252 10.978 15.806 1.00 94.87 H
ATOM 727 C GLY A 47 -12.187 12.782 15.123 1.00 94.87 C
ATOM 728 O GLY A 47 -12.696 13.116 14.056 1.00 94.87 O
ATOM 729 N THR A 48 -11.505 13.649 15.868 1.00 94.11 N
ATOM 730 H THR A 48 -11.161 13.362 16.773 1.00 94.11 H
ATOM 731 CA THR A 48 -11.310 15.047 15.465 1.00 94.11 C
ATOM 732 HA THR A 48 -12.269 15.432 15.119 1.00 94.11 H
ATOM 733 C THR A 48 -10.299 15.165 14.328 1.00 94.11 C
ATOM 734 CB THR A 48 -10.865 15.910 16.651 1.00 94.11 C
ATOM 735 HB THR A 48 -9.867 15.609 16.970 1.00 94.11 H
ATOM 736 O THR A 48 -9.219 14.575 14.376 1.00 94.11 O
ATOM 737 CG2 THR A 48 -10.863 17.405 16.332 1.00 94.11 C
ATOM 738 HG21 THR A 48 -10.578 17.972 17.218 1.00 94.11 H
ATOM 739 HG22 THR A 48 -11.856 17.718 16.007 1.00 94.11 H
ATOM 740 HG23 THR A 48 -10.144 17.621 15.542 1.00 94.11 H
ATOM 741 OG1 THR A 48 -11.762 15.728 17.720 1.00 94.11 O
ATOM 742 HG1 THR A 48 -11.566 16.385 18.392 1.00 94.11 H
ATOM 743 N PHE A 49 -10.623 15.997 13.340 1.00 95.79 N
ATOM 744 H PHE A 49 -11.529 16.444 13.363 1.00 95.79 H
ATOM 745 CA PHE A 49 -9.740 16.359 12.239 1.00 95.79 C
ATOM 746 HA PHE A 49 -8.822 15.773 12.290 1.00 95.79 H
ATOM 747 C PHE A 49 -9.360 17.838 12.325 1.00 95.79 C
ATOM 748 CB PHE A 49 -10.426 16.033 10.913 1.00 95.79 C
ATOM 749 HB2 PHE A 49 -11.464 16.365 10.939 1.00 95.79 H
ATOM 750 HB3 PHE A 49 -9.914 16.593 10.131 1.00 95.79 H
ATOM 751 O PHE A 49 -10.221 18.710 12.421 1.00 95.79 O
ATOM 752 CG PHE A 49 -10.371 14.567 10.557 1.00 95.79 C
ATOM 753 CD1 PHE A 49 -9.468 14.149 9.576 1.00 95.79 C
ATOM 754 HD1 PHE A 49 -8.862 14.874 9.052 1.00 95.79 H
ATOM 755 CD2 PHE A 49 -11.178 13.616 11.206 1.00 95.79 C
ATOM 756 HD2 PHE A 49 -11.901 13.938 11.940 1.00 95.79 H
ATOM 757 CE1 PHE A 49 -9.356 12.797 9.253 1.00 95.79 C
ATOM 758 HE1 PHE A 49 -8.652 12.546 8.474 1.00 95.79 H
ATOM 759 CE2 PHE A 49 -11.038 12.246 10.916 1.00 95.79 C
ATOM 760 HE2 PHE A 49 -11.642 11.521 11.440 1.00 95.79 H
ATOM 761 CZ PHE A 49 -10.123 11.830 9.930 1.00 95.79 C
ATOM 762 HZ PHE A 49 -10.021 10.782 9.688 1.00 95.79 H
ATOM 763 N VAL A 50 -8.060 18.118 12.273 1.00 94.21 N
ATOM 764 H VAL A 50 -7.413 17.356 12.134 1.00 94.21 H
ATOM 765 CA VAL A 50 -7.493 19.476 12.253 1.00 94.21 C
ATOM 766 HA VAL A 50 -8.281 20.186 12.005 1.00 94.21 H
ATOM 767 C VAL A 50 -6.448 19.563 11.150 1.00 94.21 C
ATOM 768 CB VAL A 50 -6.900 19.886 13.617 1.00 94.21 C
ATOM 769 HB VAL A 50 -6.546 20.913 13.530 1.00 94.21 H
ATOM 770 O VAL A 50 -5.944 18.528 10.723 1.00 94.21 O
ATOM 771 CG1 VAL A 50 -7.959 19.860 14.721 1.00 94.21 C
ATOM 772 HG11 VAL A 50 -7.557 20.306 15.631 1.00 94.21 H
ATOM 773 HG12 VAL A 50 -8.835 20.429 14.408 1.00 94.21 H
ATOM 774 HG13 VAL A 50 -8.258 18.833 14.932 1.00 94.21 H
ATOM 775 CG2 VAL A 50 -5.717 19.018 14.060 1.00 94.21 C
ATOM 776 HG21 VAL A 50 -6.008 17.969 14.103 1.00 94.21 H
ATOM 777 HG22 VAL A 50 -5.377 19.339 15.045 1.00 94.21 H
ATOM 778 HG23 VAL A 50 -4.896 19.150 13.355 1.00 94.21 H
ATOM 779 N ALA A 51 -6.120 20.768 10.687 1.00 96.53 N
ATOM 780 H ALA A 51 -6.540 21.587 11.101 1.00 96.53 H
ATOM 781 CA ALA A 51 -5.155 20.971 9.606 1.00 96.53 C
ATOM 782 HA ALA A 51 -5.510 20.431 8.729 1.00 96.53 H
ATOM 783 C ALA A 51 -3.758 20.419 9.941 1.00 96.53 C
ATOM 784 CB ALA A 51 -5.101 22.468 9.273 1.00 96.53 C
ATOM 785 HB1 ALA A 51 -6.100 22.845 9.053 1.00 96.53 H
ATOM 786 HB2 ALA A 51 -4.471 22.626 8.398 1.00 96.53 H
ATOM 787 HB3 ALA A 51 -4.685 23.023 10.114 1.00 96.53 H
ATOM 788 O ALA A 51 -3.303 20.510 11.083 1.00 96.53 O
ATOM 789 N SER A 52 -3.071 19.886 8.926 1.00 95.95 N
ATOM 790 H SER A 52 -3.521 19.857 8.023 1.00 95.95 H
ATOM 791 CA SER A 52 -1.706 19.340 9.016 1.00 95.95 C
ATOM 792 HA SER A 52 -1.494 18.852 8.064 1.00 95.95 H
ATOM 793 C SER A 52 -1.504 18.258 10.089 1.00 95.95 C
ATOM 794 CB SER A 52 -0.681 20.470 9.174 1.00 95.95 C
ATOM 795 HB2 SER A 52 0.325 20.051 9.187 1.00 95.95 H
ATOM 796 HB3 SER A 52 -0.857 20.984 10.119 1.00 95.95 H
ATOM 797 O SER A 52 -0.406 18.130 10.635 1.00 95.95 O
ATOM 798 OG SER A 52 -0.766 21.399 8.110 1.00 95.95 O
ATOM 799 HG SER A 52 -0.254 22.169 8.369 1.00 95.95 H
ATOM 800 N ASN A 53 -2.539 17.481 10.415 1.00 96.68 N
ATOM 801 H ASN A 53 -3.397 17.570 9.890 1.00 96.68 H
ATOM 802 CA ASN A 53 -2.479 16.477 11.476 1.00 96.68 C
ATOM 803 HA ASN A 53 -1.434 16.227 11.656 1.00 96.68 H
ATOM 804 C ASN A 53 -3.171 15.167 11.073 1.00 96.68 C
ATOM 805 CB ASN A 53 -3.050 17.094 12.767 1.00 96.68 C
ATOM 806 HB2 ASN A 53 -4.135 16.998 12.760 1.00 96.68 H
ATOM 807 HB3 ASN A 53 -2.794 18.154 12.794 1.00 96.68 H
ATOM 808 O ASN A 53 -3.888 15.091 10.076 1.00 96.68 O
ATOM 809 CG ASN A 53 -2.501 16.474 14.043 1.00 96.68 C
ATOM 810 ND2 ASN A 53 -2.797 17.057 15.179 1.00 96.68 N
ATOM 811 HD21 ASN A 53 -2.436 16.619 16.014 1.00 96.68 H
ATOM 812 HD22 ASN A 53 -3.382 17.881 15.189 1.00 96.68 H
ATOM 813 OD1 ASN A 53 -1.799 15.474 14.046 1.00 96.68 O
ATOM 814 N TRP A 54 -2.937 14.115 11.854 1.00 97.01 N
ATOM 815 H TRP A 54 -2.389 14.262 12.690 1.00 97.01 H
ATOM 816 CA TRP A 54 -3.608 12.832 11.696 1.00 97.01 C
ATOM 817 HA TRP A 54 -3.772 12.636 10.636 1.00 97.01 H
ATOM 818 C TRP A 54 -4.970 12.848 12.387 1.00 97.01 C
ATOM 819 CB TRP A 54 -2.719 11.715 12.245 1.00 97.01 C
ATOM 820 HB2 TRP A 54 -2.422 11.957 13.266 1.00 97.01 H
ATOM 821 HB3 TRP A 54 -3.306 10.797 12.286 1.00 97.01 H
ATOM 822 O TRP A 54 -5.053 13.053 13.598 1.00 97.01 O
ATOM 823 CG TRP A 54 -1.500 11.439 11.423 1.00 97.01 C
ATOM 824 CD1 TRP A 54 -0.256 11.917 11.649 1.00 97.01 C
ATOM 825 HD1 TRP A 54 0.008 12.571 12.467 1.00 97.01 H
ATOM 826 CD2 TRP A 54 -1.401 10.617 10.224 1.00 97.01 C
ATOM 827 CE2 TRP A 54 -0.043 10.613 9.788 1.00 97.01 C
ATOM 828 CE3 TRP A 54 -2.328 9.875 9.462 1.00 97.01 C
ATOM 829 HE3 TRP A 54 -3.372 9.913 9.737 1.00 97.01 H
ATOM 830 NE1 TRP A 54 0.609 11.431 10.687 1.00 97.01 N
ATOM 831 HE1 TRP A 54 1.596 11.644 10.676 1.00 97.01 H
ATOM 832 CH2 TRP A 54 -0.566 9.138 7.940 1.00 97.01 C
ATOM 833 HH2 TRP A 54 -0.261 8.592 7.060 1.00 97.01 H
ATOM 834 CZ2 TRP A 54 0.379 9.879 8.669 1.00 97.01 C
ATOM 835 HZ2 TRP A 54 1.412 9.896 8.356 1.00 97.01 H
ATOM 836 CZ3 TRP A 54 -1.917 9.135 8.336 1.00 97.01 C
ATOM 837 HZ3 TRP A 54 -2.643 8.594 7.748 1.00 97.01 H
ATOM 838 N GLY A 55 -6.021 12.586 11.617 1.00 96.70 N
ATOM 839 H GLY A 55 -5.869 12.465 10.626 1.00 96.70 H
ATOM 840 CA GLY A 55 -7.322 12.176 12.131 1.00 96.70 C
ATOM 841 HA2 GLY A 55 -7.437 12.502 13.165 1.00 96.70 H
ATOM 842 HA3 GLY A 55 -8.116 12.648 11.551 1.00 96.70 H
ATOM 843 C GLY A 55 -7.482 10.657 12.065 1.00 96.70 C
ATOM 844 O GLY A 55 -6.815 9.972 11.282 1.00 96.70 O
ATOM 845 N TYR A 56 -8.369 10.128 12.903 1.00 96.92 N
ATOM 846 H TYR A 56 -8.940 10.749 13.458 1.00 96.92 H
ATOM 847 CA TYR A 56 -8.584 8.692 13.064 1.00 96.92 C
ATOM 848 HA TYR A 56 -8.005 8.144 12.320 1.00 96.92 H
ATOM 849 C TYR A 56 -10.054 8.358 12.852 1.00 96.92 C
ATOM 850 CB TYR A 56 -8.123 8.228 14.454 1.00 96.92 C
ATOM 851 HB2 TYR A 56 -8.335 7.163 14.552 1.00 96.92 H
ATOM 852 HB3 TYR A 56 -8.710 8.745 15.213 1.00 96.92 H
ATOM 853 O TYR A 56 -10.932 9.020 13.400 1.00 96.92 O
ATOM 854 CG TYR A 56 -6.650 8.461 14.736 1.00 96.92 C
ATOM 855 CD1 TYR A 56 -5.714 7.431 14.524 1.00 96.92 C
ATOM 856 HD1 TYR A 56 -6.045 6.466 14.169 1.00 96.92 H
ATOM 857 CD2 TYR A 56 -6.215 9.718 15.198 1.00 96.92 C
ATOM 858 HD2 TYR A 56 -6.928 10.513 15.359 1.00 96.92 H
ATOM 859 CE1 TYR A 56 -4.344 7.665 14.756 1.00 96.92 C
ATOM 860 HE1 TYR A 56 -3.615 6.883 14.605 1.00 96.92 H
ATOM 861 CE2 TYR A 56 -4.846 9.964 15.408 1.00 96.92 C
ATOM 862 HE2 TYR A 56 -4.520 10.945 15.720 1.00 96.92 H
ATOM 863 OH TYR A 56 -2.582 9.171 15.361 1.00 96.92 O
ATOM 864 HH TYR A 56 -2.423 10.075 15.639 1.00 96.92 H
ATOM 865 CZ TYR A 56 -3.907 8.937 15.178 1.00 96.92 C
ATOM 866 N ILE A 57 -10.303 7.308 12.085 1.00 97.50 N
ATOM 867 H ILE A 57 -9.535 6.878 11.589 1.00 97.50 H
ATOM 868 CA ILE A 57 -11.606 6.673 11.929 1.00 97.50 C
ATOM 869 HA ILE A 57 -12.363 7.189 12.519 1.00 97.50 H
ATOM 870 C ILE A 57 -11.450 5.250 12.453 1.00 97.50 C
ATOM 871 CB ILE A 57 -12.019 6.717 10.450 1.00 97.50 C
ATOM 872 HB ILE A 57 -11.193 6.300 9.874 1.00 97.50 H
ATOM 873 O ILE A 57 -10.624 4.490 11.947 1.00 97.50 O
ATOM 874 CG1 ILE A 57 -12.262 8.170 9.976 1.00 97.50 C
ATOM 875 HG12 ILE A 57 -13.301 8.448 10.151 1.00 97.50 H
ATOM 876 HG13 ILE A 57 -11.639 8.874 10.529 1.00 97.50 H
ATOM 877 CG2 ILE A 57 -13.262 5.848 10.197 1.00 97.50 C
ATOM 878 HG21 ILE A 57 -14.130 6.280 10.696 1.00 97.50 H
ATOM 879 HG22 ILE A 57 -13.441 5.769 9.125 1.00 97.50 H
ATOM 880 HG23 ILE A 57 -13.117 4.828 10.556 1.00 97.50 H
ATOM 881 CD1 ILE A 57 -11.936 8.347 8.493 1.00 97.50 C
ATOM 882 HD11 ILE A 57 -10.861 8.247 8.341 1.00 97.50 H
ATOM 883 HD12 ILE A 57 -12.255 9.335 8.161 1.00 97.50 H
ATOM 884 HD13 ILE A 57 -12.446 7.579 7.911 1.00 97.50 H
ATOM 885 N GLU A 58 -12.201 4.900 13.487 1.00 97.03 N
ATOM 886 H GLU A 58 -12.880 5.561 13.836 1.00 97.03 H
ATOM 887 CA GLU A 58 -12.111 3.605 14.154 1.00 97.03 C
ATOM 888 HA GLU A 58 -11.200 3.103 13.827 1.00 97.03 H
ATOM 889 C GLU A 58 -13.281 2.706 13.763 1.00 97.03 C
ATOM 890 CB GLU A 58 -11.964 3.818 15.664 1.00 97.03 C
ATOM 891 HB2 GLU A 58 -11.099 4.467 15.804 1.00 97.03 H
ATOM 892 HB3 GLU A 58 -12.845 4.321 16.061 1.00 97.03 H
ATOM 893 O GLU A 58 -14.451 3.078 13.886 1.00 97.03 O
ATOM 894 CG GLU A 58 -11.733 2.501 16.425 1.00 97.03 C
ATOM 895 HG2 GLU A 58 -12.690 2.000 16.570 1.00 97.03 H
ATOM 896 HG3 GLU A 58 -11.105 1.855 15.811 1.00 97.03 H
ATOM 897 CD GLU A 58 -11.030 2.696 17.780 1.00 97.03 C
ATOM 898 OE1 GLU A 58 -10.520 1.683 18.310 1.00 97.03 O
ATOM 899 OE2 GLU A 58 -10.832 3.851 18.219 1.00 97.03 O
ATOM 900 N PHE A 59 -12.942 1.512 13.283 1.00 96.41 N
ATOM 901 H PHE A 59 -11.969 1.241 13.290 1.00 96.41 H
ATOM 902 CA PHE A 59 -13.905 0.495 12.888 1.00 96.41 C
ATOM 903 HA PHE A 59 -14.825 0.980 12.563 1.00 96.41 H
ATOM 904 C PHE A 59 -14.182 -0.432 14.076 1.00 96.41 C
ATOM 905 CB PHE A 59 -13.365 -0.305 11.703 1.00 96.41 C
ATOM 906 HB2 PHE A 59 -14.021 -1.161 11.543 1.00 96.41 H
ATOM 907 HB3 PHE A 59 -12.382 -0.692 11.972 1.00 96.41 H
ATOM 908 O PHE A 59 -13.230 -0.956 14.666 1.00 96.41 O
ATOM 909 CG PHE A 59 -13.257 0.469 10.406 1.00 96.41 C
ATOM 910 CD1 PHE A 59 -14.235 0.323 9.403 1.00 96.41 C
ATOM 911 HD1 PHE A 59 -15.069 -0.347 9.551 1.00 96.41 H
ATOM 912 CD2 PHE A 59 -12.172 1.339 10.199 1.00 96.41 C
ATOM 913 HD2 PHE A 59 -11.418 1.459 10.963 1.00 96.41 H
ATOM 914 CE1 PHE A 59 -14.128 1.044 8.201 1.00 96.41 C
ATOM 915 HE1 PHE A 59 -14.874 0.926 7.429 1.00 96.41 H
ATOM 916 CE2 PHE A 59 -12.077 2.069 9.005 1.00 96.41 C
ATOM 917 HE2 PHE A 59 -11.254 2.754 8.866 1.00 96.41 H
ATOM 918 CZ PHE A 59 -13.049 1.922 8.001 1.00 96.41 C
ATOM 919 HZ PHE A 59 -12.970 2.480 7.080 1.00 96.41 H
ATOM 920 N PRO A 60 -15.454 -0.687 14.425 1.00 95.76 N
ATOM 921 CA PRO A 60 -15.784 -1.657 15.459 1.00 95.76 C
ATOM 922 HA PRO A 60 -15.344 -1.316 16.396 1.00 95.76 H
ATOM 923 C PRO A 60 -15.265 -3.063 15.127 1.00 95.76 C
ATOM 924 CB PRO A 60 -17.306 -1.628 15.584 1.00 95.76 C
ATOM 925 HB2 PRO A 60 -17.740 -2.389 14.935 1.00 95.76 H
ATOM 926 HB3 PRO A 60 -17.631 -1.774 16.614 1.00 95.76 H
ATOM 927 O PRO A 60 -15.510 -3.613 14.056 1.00 95.76 O
ATOM 928 CG PRO A 60 -17.700 -0.252 15.056 1.00 95.76 C
ATOM 929 HG2 PRO A 60 -17.626 0.484 15.856 1.00 95.76 H
ATOM 930 HG3 PRO A 60 -18.705 -0.261 14.635 1.00 95.76 H
ATOM 931 CD PRO A 60 -16.642 0.040 13.997 1.00 95.76 C
ATOM 932 HD2 PRO A 60 -16.461 1.114 13.957 1.00 95.76 H
ATOM 933 HD3 PRO A 60 -16.976 -0.319 13.024 1.00 95.76 H
ATOM 934 N ILE A 61 -14.580 -3.683 16.081 1.00 95.26 N
ATOM 935 H ILE A 61 -14.407 -3.185 16.943 1.00 95.26 H
ATOM 936 CA ILE A 61 -13.984 -5.014 15.922 1.00 95.26 C
ATOM 937 HA ILE A 61 -14.020 -5.287 14.867 1.00 95.26 H
ATOM 938 C ILE A 61 -14.778 -6.096 16.664 1.00 95.26 C
ATOM 939 CB ILE A 61 -12.498 -4.993 16.332 1.00 95.26 C
ATOM 940 HB ILE A 61 -12.128 -6.019 16.317 1.00 95.26 H
ATOM 941 O ILE A 61 -15.584 -5.817 17.551 1.00 95.26 O
ATOM 942 CG1 ILE A 61 -12.329 -4.420 17.755 1.00 95.26 C
ATOM 943 HG12 ILE A 61 -13.137 -4.769 18.399 1.00 95.26 H
ATOM 944 HG13 ILE A 61 -12.377 -3.332 17.719 1.00 95.26 H
ATOM 945 CG2 ILE A 61 -11.672 -4.181 15.315 1.00 95.26 C
ATOM 946 HG21 ILE A 61 -11.854 -4.547 14.305 1.00 95.26 H
ATOM 947 HG22 ILE A 61 -11.951 -3.127 15.353 1.00 95.26 H
ATOM 948 HG23 ILE A 61 -10.608 -4.270 15.530 1.00 95.26 H
ATOM 949 CD1 ILE A 61 -11.017 -4.830 18.414 1.00 95.26 C
ATOM 950 HD11 ILE A 61 -10.867 -4.242 19.320 1.00 95.26 H
ATOM 951 HD12 ILE A 61 -11.094 -5.881 18.692 1.00 95.26 H
ATOM 952 HD13 ILE A 61 -10.174 -4.672 17.741 1.00 95.26 H
ATOM 953 N GLY A 62 -14.547 -7.359 16.306 1.00 92.29 N
ATOM 954 H GLY A 62 -13.913 -7.528 15.538 1.00 92.29 H
ATOM 955 CA GLY A 62 -15.079 -8.526 17.015 1.00 92.29 C
ATOM 956 HA2 GLY A 62 -14.478 -9.395 16.748 1.00 92.29 H
ATOM 957 HA3 GLY A 62 -14.981 -8.362 18.088 1.00 92.29 H
ATOM 958 C GLY A 62 -16.542 -8.867 16.726 1.00 92.29 C
ATOM 959 O GLY A 62 -17.042 -9.849 17.268 1.00 92.29 O
ATOM 960 N ARG A 63 -17.232 -8.103 15.868 1.00 90.24 N
ATOM 961 H ARG A 63 -16.769 -7.276 15.518 1.00 90.24 H
ATOM 962 CA ARG A 63 -18.631 -8.373 15.471 1.00 90.24 C
ATOM 963 HA ARG A 63 -18.931 -9.360 15.821 1.00 90.24 H
ATOM 964 C ARG A 63 -18.869 -8.405 13.967 1.00 90.24 C
ATOM 965 CB ARG A 63 -19.561 -7.340 16.117 1.00 90.24 C
ATOM 966 HB2 ARG A 63 -20.576 -7.507 15.759 1.00 90.24 H
ATOM 967 HB3 ARG A 63 -19.254 -6.336 15.824 1.00 90.24 H
ATOM 968 O ARG A 63 -19.882 -8.946 13.538 1.00 90.24 O
ATOM 969 CG ARG A 63 -19.550 -7.457 17.645 1.00 90.24 C
ATOM 970 HG2 ARG A 63 -19.791 -8.481 17.931 1.00 90.24 H
ATOM 971 HG3 ARG A 63 -18.564 -7.197 18.031 1.00 90.24 H
ATOM 972 CD ARG A 63 -20.584 -6.507 18.243 1.00 90.24 C
ATOM 973 HD2 ARG A 63 -20.330 -5.487 17.956 1.00 90.24 H
ATOM 974 HD3 ARG A 63 -21.563 -6.755 17.833 1.00 90.24 H
ATOM 975 NE ARG A 63 -20.610 -6.622 19.710 1.00 90.24 N
ATOM 976 HE ARG A 63 -19.909 -7.218 20.128 1.00 90.24 H
ATOM 977 NH1 ARG A 63 -22.374 -5.203 20.064 1.00 90.24 N
ATOM 978 HH11 ARG A 63 -23.007 -4.719 20.684 1.00 90.24 H
ATOM 979 HH12 ARG A 63 -22.438 -5.060 19.066 1.00 90.24 H
ATOM 980 NH2 ARG A 63 -21.378 -6.186 21.807 1.00 90.24 N
ATOM 981 HH21 ARG A 63 -22.020 -5.703 22.420 1.00 90.24 H
ATOM 982 HH22 ARG A 63 -20.673 -6.798 22.191 1.00 90.24 H
ATOM 983 CZ ARG A 63 -21.451 -6.005 20.518 1.00 90.24 C
ATOM 984 N TYR A 64 -17.951 -7.845 13.185 1.00 93.26 N
ATOM 985 H TYR A 64 -17.111 -7.470 13.602 1.00 93.26 H
ATOM 986 CA TYR A 64 -18.197 -7.543 11.781 1.00 93.26 C
ATOM 987 HA TYR A 64 -19.123 -8.026 11.471 1.00 93.26 H
ATOM 988 C TYR A 64 -17.106 -8.089 10.867 1.00 93.26 C
ATOM 989 CB TYR A 64 -18.384 -6.024 11.614 1.00 93.26 C
ATOM 990 HB2 TYR A 64 -18.663 -5.812 10.581 1.00 93.26 H
ATOM 991 HB3 TYR A 64 -17.431 -5.531 11.805 1.00 93.26 H
ATOM 992 O TYR A 64 -15.965 -8.316 11.277 1.00 93.26 O
ATOM 993 CG TYR A 64 -19.448 -5.432 12.525 1.00 93.26 C
ATOM 994 CD1 TYR A 64 -20.749 -5.960 12.510 1.00 93.26 C
ATOM 995 HD1 TYR A 64 -20.975 -6.753 11.812 1.00 93.26 H
ATOM 996 CD2 TYR A 64 -19.136 -4.384 13.409 1.00 93.26 C
ATOM 997 HD2 TYR A 64 -18.136 -3.975 13.413 1.00 93.26 H
ATOM 998 CE1 TYR A 64 -21.741 -5.468 13.378 1.00 93.26 C
ATOM 999 HE1 TYR A 64 -22.743 -5.869 13.359 1.00 93.26 H
ATOM 1000 CE2 TYR A 64 -20.130 -3.863 14.262 1.00 93.26 C
ATOM 1001 HE2 TYR A 64 -19.904 -3.036 14.920 1.00 93.26 H
ATOM 1002 OH TYR A 64 -22.389 -3.901 15.073 1.00 93.26 O
ATOM 1003 HH TYR A 64 -22.168 -3.011 15.356 1.00 93.26 H
ATOM 1004 CZ TYR A 64 -21.434 -4.404 14.248 1.00 93.26 C
ATOM 1005 N THR A 65 -17.469 -8.274 9.608 1.00 91.88 N
ATOM 1006 H THR A 65 -18.438 -8.125 9.368 1.00 91.88 H
ATOM 1007 CA THR A 65 -16.541 -8.544 8.513 1.00 91.88 C
ATOM 1008 HA THR A 65 -15.509 -8.468 8.855 1.00 91.88 H
ATOM 1009 C THR A 65 -16.783 -7.489 7.452 1.00 91.88 C
ATOM 1010 CB THR A 65 -16.761 -9.948 7.949 1.00 91.88 C
ATOM 1011 HB THR A 65 -17.797 -10.057 7.628 1.00 91.88 H
ATOM 1012 O THR A 65 -17.914 -7.343 6.994 1.00 91.88 O
ATOM 1013 CG2 THR A 65 -15.842 -10.245 6.773 1.00 91.88 C
ATOM 1014 HG21 THR A 65 -16.086 -11.223 6.359 1.00 91.88 H
ATOM 1015 HG22 THR A 65 -16.020 -9.509 5.988 1.00 91.88 H
ATOM 1016 HG23 THR A 65 -14.796 -10.216 7.079 1.00 91.88 H
ATOM 1017 OG1 THR A 65 -16.489 -10.882 8.963 1.00 91.88 O
ATOM 1018 HG1 THR A 65 -17.219 -10.826 9.584 1.00 91.88 H
ATOM 1019 N TYR A 66 -15.746 -6.744 7.086 1.00 92.46 N
ATOM 1020 H TYR A 66 -14.836 -6.946 7.475 1.00 92.46 H
ATOM 1021 CA TYR A 66 -15.858 -5.621 6.162 1.00 92.46 C
ATOM 1022 HA TYR A 66 -16.879 -5.242 6.188 1.00 92.46 H
ATOM 1023 C TYR A 66 -15.571 -6.046 4.728 1.00 92.46 C
ATOM 1024 CB TYR A 66 -14.931 -4.488 6.613 1.00 92.46 C
ATOM 1025 HB2 TYR A 66 -13.899 -4.840 6.631 1.00 92.46 H
ATOM 1026 HB3 TYR A 66 -14.994 -3.672 5.893 1.00 92.46 H
ATOM 1027 O TYR A 66 -14.533 -6.646 4.447 1.00 92.46 O
ATOM 1028 CG TYR A 66 -15.289 -3.946 7.975 1.00 92.46 C
ATOM 1029 CD1 TYR A 66 -16.551 -3.364 8.133 1.00 92.46 C
ATOM 1030 HD1 TYR A 66 -17.208 -3.301 7.278 1.00 92.46 H
ATOM 1031 CD2 TYR A 66 -14.409 -4.034 9.070 1.00 92.46 C
ATOM 1032 HD2 TYR A 66 -13.439 -4.494 8.954 1.00 92.46 H
ATOM 1033 CE1 TYR A 66 -16.955 -2.865 9.376 1.00 92.46 C
ATOM 1034 HE1 TYR A 66 -17.940 -2.435 9.478 1.00 92.46 H
ATOM 1035 CE2 TYR A 66 -14.800 -3.497 10.313 1.00 92.46 C
ATOM 1036 HE2 TYR A 66 -14.138 -3.509 11.167 1.00 92.46 H
ATOM 1037 OH TYR A 66 -16.447 -2.363 11.644 1.00 92.46 O
ATOM 1038 HH TYR A 66 -17.338 -2.008 11.599 1.00 92.46 H
ATOM 1039 CZ TYR A 66 -16.071 -2.911 10.466 1.00 92.46 C
ATOM 1040 N ARG A 67 -16.470 -5.687 3.811 1.00 88.94 N
ATOM 1041 H ARG A 67 -17.288 -5.179 4.116 1.00 88.94 H
ATOM 1042 CA ARG A 67 -16.301 -5.945 2.378 1.00 88.94 C
ATOM 1043 HA ARG A 67 -15.635 -6.796 2.238 1.00 88.94 H
ATOM 1044 C ARG A 67 -15.637 -4.774 1.669 1.00 88.94 C
ATOM 1045 CB ARG A 67 -17.662 -6.289 1.764 1.00 88.94 C
ATOM 1046 HB2 ARG A 67 -18.174 -7.008 2.403 1.00 88.94 H
ATOM 1047 HB3 ARG A 67 -18.275 -5.390 1.696 1.00 88.94 H
ATOM 1048 O ARG A 67 -14.694 -4.970 0.905 1.00 88.94 O
ATOM 1049 CG ARG A 67 -17.488 -6.913 0.375 1.00 88.94 C
ATOM 1050 HG2 ARG A 67 -17.020 -7.891 0.484 1.00 88.94 H
ATOM 1051 HG3 ARG A 67 -16.867 -6.282 -0.261 1.00 88.94 H
ATOM 1052 CD ARG A 67 -18.853 -7.076 -0.275 1.00 88.94 C
ATOM 1053 HD2 ARG A 67 -19.522 -7.580 0.422 1.00 88.94 H
ATOM 1054 HD3 ARG A 67 -19.252 -6.084 -0.489 1.00 88.94 H
ATOM 1055 NE ARG A 67 -18.791 -7.844 -1.527 1.00 88.94 N
ATOM 1056 HE ARG A 67 -17.911 -8.251 -1.808 1.00 88.94 H
ATOM 1057 NH1 ARG A 67 -21.058 -7.814 -1.831 1.00 88.94 N
ATOM 1058 HH11 ARG A 67 -21.877 -8.104 -2.346 1.00 88.94 H
ATOM 1059 HH12 ARG A 67 -21.149 -7.117 -1.106 1.00 88.94 H
ATOM 1060 NH2 ARG A 67 -19.791 -8.966 -3.252 1.00 88.94 N
ATOM 1061 HH21 ARG A 67 -20.614 -9.327 -3.714 1.00 88.94 H
ATOM 1062 HH22 ARG A 67 -18.925 -9.387 -3.557 1.00 88.94 H
ATOM 1063 CZ ARG A 67 -19.868 -8.208 -2.198 1.00 88.94 C
ATOM 1064 N GLN A 68 -16.103 -3.564 1.959 1.00 90.41 N
ATOM 1065 H GLN A 68 -16.881 -3.490 2.600 1.00 90.41 H
ATOM 1066 CA GLN A 68 -15.552 -2.318 1.439 1.00 90.41 C
ATOM 1067 HA GLN A 68 -14.464 -2.392 1.433 1.00 90.41 H
ATOM 1068 C GLN A 68 -15.926 -1.135 2.334 1.00 90.41 C
ATOM 1069 CB GLN A 68 -16.025 -2.077 -0.008 1.00 90.41 C
ATOM 1070 HB2 GLN A 68 -15.586 -1.145 -0.362 1.00 90.41 H
ATOM 1071 HB3 GLN A 68 -15.650 -2.881 -0.642 1.00 90.41 H
ATOM 1072 O GLN A 68 -16.854 -1.213 3.143 1.00 90.41 O
ATOM 1073 CG GLN A 68 -17.548 -2.003 -0.192 1.00 90.41 C
ATOM 1074 HG2 GLN A 68 -17.980 -1.272 0.492 1.00 90.41 H
ATOM 1075 HG3 GLN A 68 -17.974 -2.981 0.029 1.00 90.41 H
ATOM 1076 CD GLN A 68 -17.947 -1.613 -1.615 1.00 90.41 C
ATOM 1077 NE2 GLN A 68 -19.135 -1.952 -2.046 1.00 90.41 N
ATOM 1078 HE21 GLN A 68 -19.367 -1.756 -3.009 1.00 90.41 H
ATOM 1079 HE22 GLN A 68 -19.723 -2.534 -1.467 1.00 90.41 H
ATOM 1080 OE1 GLN A 68 -17.216 -0.976 -2.360 1.00 90.41 O
ATOM 1081 N TRP A 69 -15.230 -0.019 2.147 1.00 92.59 N
ATOM 1082 H TRP A 69 -14.480 -0.028 1.471 1.00 92.59 H
ATOM 1083 CA TRP A 69 -15.637 1.280 2.672 1.00 92.59 C
ATOM 1084 HA TRP A 69 -16.688 1.229 2.957 1.00 92.59 H
ATOM 1085 C TRP A 69 -15.530 2.351 1.590 1.00 92.59 C
ATOM 1086 CB TRP A 69 -14.835 1.639 3.930 1.00 92.59 C
ATOM 1087 HB2 TRP A 69 -15.120 2.640 4.254 1.00 92.59 H
ATOM 1088 HB3 TRP A 69 -15.128 0.952 4.724 1.00 92.59 H
ATOM 1089 O TRP A 69 -14.707 2.257 0.677 1.00 92.59 O
ATOM 1090 CG TRP A 69 -13.343 1.590 3.794 1.00 92.59 C
ATOM 1091 CD1 TRP A 69 -12.575 0.534 4.130 1.00 92.59 C
ATOM 1092 HD1 TRP A 69 -12.973 -0.386 4.531 1.00 92.59 H
ATOM 1093 CD2 TRP A 69 -12.423 2.594 3.268 1.00 92.59 C
ATOM 1094 CE2 TRP A 69 -11.094 2.080 3.365 1.00 92.59 C
ATOM 1095 CE3 TRP A 69 -12.574 3.877 2.701 1.00 92.59 C
ATOM 1096 HE3 TRP A 69 -13.564 4.297 2.601 1.00 92.59 H
ATOM 1097 NE1 TRP A 69 -11.247 0.812 3.879 1.00 92.59 N
ATOM 1098 HE1 TRP A 69 -10.501 0.140 3.987 1.00 92.59 H
ATOM 1099 CH2 TRP A 69 -10.162 4.059 2.340 1.00 92.59 C
ATOM 1100 HH2 TRP A 69 -9.311 4.610 1.968 1.00 92.59 H
ATOM 1101 CZ2 TRP A 69 -9.975 2.793 2.914 1.00 92.59 C
ATOM 1102 HZ2 TRP A 69 -8.987 2.358 2.966 1.00 92.59 H
ATOM 1103 CZ3 TRP A 69 -11.458 4.594 2.231 1.00 92.59 C
ATOM 1104 HZ3 TRP A 69 -11.600 5.557 1.763 1.00 92.59 H
ATOM 1105 N GLY A 70 -16.377 3.369 1.696 1.00 93.27 N
ATOM 1106 H GLY A 70 -17.029 3.364 2.467 1.00 93.27 H
ATOM 1107 CA GLY A 70 -16.293 4.602 0.931 1.00 93.27 C
ATOM 1108 HA2 GLY A 70 -17.241 4.801 0.431 1.00 93.27 H
ATOM 1109 HA3 GLY A 70 -15.525 4.512 0.163 1.00 93.27 H
ATOM 1110 C GLY A 70 -15.957 5.776 1.844 1.00 93.27 C
ATOM 1111 O GLY A 70 -16.411 5.847 2.983 1.00 93.27 O
ATOM 1112 N PHE A 71 -15.122 6.677 1.343 1.00 95.61 N
ATOM 1113 H PHE A 71 -14.742 6.501 0.424 1.00 95.61 H
ATOM 1114 CA PHE A 71 -14.718 7.912 1.994 1.00 95.61 C
ATOM 1115 HA PHE A 71 -15.161 7.964 2.989 1.00 95.61 H
ATOM 1116 C PHE A 71 -15.234 9.096 1.189 1.00 95.61 C
ATOM 1117 CB PHE A 71 -13.188 7.946 2.135 1.00 95.61 C
ATOM 1118 HB2 PHE A 71 -12.734 7.777 1.159 1.00 95.61 H
ATOM 1119 HB3 PHE A 71 -12.895 7.122 2.786 1.00 95.61 H
ATOM 1120 O PHE A 71 -14.911 9.240 0.009 1.00 95.61 O
ATOM 1121 CG PHE A 71 -12.630 9.239 2.707 1.00 95.61 C
ATOM 1122 CD1 PHE A 71 -12.457 10.375 1.893 1.00 95.61 C
ATOM 1123 HD1 PHE A 71 -12.704 10.329 0.843 1.00 95.61 H
ATOM 1124 CD2 PHE A 71 -12.269 9.303 4.063 1.00 95.61 C
ATOM 1125 HD2 PHE A 71 -12.318 8.409 4.667 1.00 95.61 H
ATOM 1126 CE1 PHE A 71 -11.977 11.576 2.446 1.00 95.61 C
ATOM 1127 HE1 PHE A 71 -11.859 12.446 1.817 1.00 95.61 H
ATOM 1128 CE2 PHE A 71 -11.803 10.504 4.623 1.00 95.61 C
ATOM 1129 HE2 PHE A 71 -11.533 10.540 5.668 1.00 95.61 H
ATOM 1130 CZ PHE A 71 -11.665 11.646 3.815 1.00 95.61 C
ATOM 1131 HZ PHE A 71 -11.304 12.571 4.241 1.00 95.61 H
ATOM 1132 N SER A 72 -15.962 9.979 1.857 1.00 95.55 N
ATOM 1133 H SER A 72 -16.223 9.761 2.808 1.00 95.55 H
ATOM 1134 CA SER A 72 -16.328 11.296 1.349 1.00 95.55 C
ATOM 1135 HA SER A 72 -15.851 11.464 0.384 1.00 95.55 H
ATOM 1136 C SER A 72 -15.832 12.375 2.295 1.00 95.55 C
ATOM 1137 CB SER A 72 -17.840 11.397 1.161 1.00 95.55 C
ATOM 1138 HB2 SER A 72 -18.117 12.430 0.954 1.00 95.55 H
ATOM 1139 HB3 SER A 72 -18.351 11.061 2.063 1.00 95.55 H
ATOM 1140 O SER A 72 -15.717 12.161 3.499 1.00 95.55 O
ATOM 1141 OG SER A 72 -18.226 10.595 0.073 1.00 95.55 O
ATOM 1142 HG SER A 72 -17.721 10.872 -0.695 1.00 95.55 H
ATOM 1143 N LEU A 73 -15.560 13.560 1.757 1.00 96.58 N
ATOM 1144 H LEU A 73 -15.688 13.682 0.762 1.00 96.58 H
ATOM 1145 CA LEU A 73 -15.202 14.731 2.548 1.00 96.58 C
ATOM 1146 HA LEU A 73 -15.129 14.448 3.598 1.00 96.58 H
ATOM 1147 C LEU A 73 -16.314 15.770 2.431 1.00 96.58 C
ATOM 1148 CB LEU A 73 -13.819 15.228 2.101 1.00 96.58 C
ATOM 1149 HB2 LEU A 73 -13.851 15.452 1.035 1.00 96.58 H
ATOM 1150 HB3 LEU A 73 -13.100 14.421 2.244 1.00 96.58 H
ATOM 1151 O LEU A 73 -16.661 16.197 1.331 1.00 96.58 O
ATOM 1152 CG LEU A 73 -13.319 16.468 2.859 1.00 96.58 C
ATOM 1153 HG LEU A 73 -14.028 17.287 2.740 1.00 96.58 H
ATOM 1154 CD1 LEU A 73 -13.140 16.171 4.346 1.00 96.58 C
ATOM 1155 HD11 LEU A 73 -14.111 16.012 4.816 1.00 96.58 H
ATOM 1156 HD12 LEU A 73 -12.511 15.292 4.489 1.00 96.58 H
ATOM 1157 HD13 LEU A 73 -12.678 17.035 4.822 1.00 96.58 H
ATOM 1158 CD2 LEU A 73 -11.968 16.909 2.295 1.00 96.58 C
ATOM 1159 HD21 LEU A 73 -12.055 17.102 1.226 1.00 96.58 H
ATOM 1160 HD22 LEU A 73 -11.649 17.827 2.788 1.00 96.58 H
ATOM 1161 HD23 LEU A 73 -11.220 16.133 2.457 1.00 96.58 H
ATOM 1162 N LEU A 74 -16.880 16.166 3.565 1.00 96.12 N
ATOM 1163 H LEU A 74 -16.557 15.772 4.437 1.00 96.12 H
ATOM 1164 CA LEU A 74 -17.923 17.178 3.644 1.00 96.12 C
ATOM 1165 HA LEU A 74 -18.393 17.297 2.668 1.00 96.12 H
ATOM 1166 C LEU A 74 -17.310 18.519 4.037 1.00 96.12 C
ATOM 1167 CB LEU A 74 -19.005 16.746 4.649 1.00 96.12 C
ATOM 1168 HB2 LEU A 74 -19.804 17.487 4.624 1.00 96.12 H
ATOM 1169 HB3 LEU A 74 -18.572 16.760 5.649 1.00 96.12 H
ATOM 1170 O LEU A 74 -16.470 18.579 4.934 1.00 96.12 O
ATOM 1171 CG LEU A 74 -19.607 15.350 4.406 1.00 96.12 C
ATOM 1172 HG LEU A 74 -18.838 14.587 4.526 1.00 96.12 H
ATOM 1173 CD1 LEU A 74 -20.704 15.093 5.439 1.00 96.12 C
ATOM 1174 HD11 LEU A 74 -21.469 15.866 5.373 1.00 96.12 H
ATOM 1175 HD12 LEU A 74 -20.264 15.107 6.436 1.00 96.12 H
ATOM 1176 HD13 LEU A 74 -21.146 14.110 5.272 1.00 96.12 H
ATOM 1177 CD2 LEU A 74 -20.215 15.218 3.011 1.00 96.12 C
ATOM 1178 HD21 LEU A 74 -20.931 16.022 2.837 1.00 96.12 H
ATOM 1179 HD22 LEU A 74 -19.424 15.268 2.264 1.00 96.12 H
ATOM 1180 HD23 LEU A 74 -20.711 14.252 2.914 1.00 96.12 H
ATOM 1181 N ALA A 75 -17.762 19.593 3.399 1.00 95.73 N
ATOM 1182 H ALA A 75 -18.455 19.454 2.678 1.00 95.73 H
ATOM 1183 CA ALA A 75 -17.514 20.964 3.821 1.00 95.73 C
ATOM 1184 HA ALA A 75 -16.720 20.975 4.567 1.00 95.73 H
ATOM 1185 C ALA A 75 -18.774 21.554 4.472 1.00 95.73 C
ATOM 1186 CB ALA A 75 -17.041 21.783 2.617 1.00 95.73 C
ATOM 1187 HB1 ALA A 75 -16.736 22.778 2.941 1.00 95.73 H
ATOM 1188 HB2 ALA A 75 -17.864 21.883 1.909 1.00 95.73 H
ATOM 1189 HB3 ALA A 75 -16.199 21.290 2.133 1.00 95.73 H
ATOM 1190 O ALA A 75 -19.901 21.168 4.160 1.00 95.73 O
ATOM 1191 N THR A 76 -18.589 22.526 5.362 1.00 94.68 N
ATOM 1192 H THR A 76 -17.651 22.822 5.592 1.00 94.68 H
ATOM 1193 CA THR A 76 -19.692 23.236 6.036 1.00 94.68 C
ATOM 1194 HA THR A 76 -20.415 22.510 6.409 1.00 94.68 H
ATOM 1195 C THR A 76 -20.452 24.189 5.119 1.00 94.68 C
ATOM 1196 CB THR A 76 -19.156 24.055 7.216 1.00 94.68 C
ATOM 1197 HB THR A 76 -19.923 24.742 7.574 1.00 94.68 H
ATOM 1198 O THR A 76 -21.594 24.534 5.407 1.00 94.68 O
ATOM 1199 CG2 THR A 76 -18.736 23.150 8.362 1.00 94.68 C
ATOM 1200 HG21 THR A 76 -18.409 23.751 9.211 1.00 94.68 H
ATOM 1201 HG22 THR A 76 -19.574 22.526 8.671 1.00 94.68 H
ATOM 1202 HG23 THR A 76 -17.920 22.513 8.019 1.00 94.68 H
ATOM 1203 OG1 THR A 76 -18.006 24.776 6.822 1.00 94.68 O
ATOM 1204 HG1 THR A 76 -17.599 25.135 7.614 1.00 94.68 H
ATOM 1205 N ALA A 77 -19.831 24.620 4.023 1.00 94.44 N
ATOM 1206 H ALA A 77 -18.905 24.264 3.831 1.00 94.44 H
ATOM 1207 CA ALA A 77 -20.389 25.549 3.052 1.00 94.44 C
ATOM 1208 HA ALA A 77 -21.476 25.471 3.055 1.00 94.44 H
ATOM 1209 C ALA A 77 -19.888 25.208 1.642 1.00 94.44 C
ATOM 1210 CB ALA A 77 -19.997 26.975 3.460 1.00 94.44 C
ATOM 1211 HB1 ALA A 77 -20.375 27.187 4.460 1.00 94.44 H
ATOM 1212 HB2 ALA A 77 -18.912 27.079 3.456 1.00 94.44 H
ATOM 1213 HB3 ALA A 77 -20.427 27.694 2.762 1.00 94.44 H
ATOM 1214 O ALA A 77 -18.911 24.474 1.477 1.00 94.44 O
ATOM 1215 N ALA A 78 -20.549 25.764 0.627 1.00 95.56 N
ATOM 1216 H ALA A 78 -21.369 26.318 0.827 1.00 95.56 H
ATOM 1217 CA ALA A 78 -20.120 25.625 -0.757 1.00 95.56 C
ATOM 1218 HA ALA A 78 -20.080 24.563 -0.998 1.00 95.56 H
ATOM 1219 C ALA A 78 -18.723 26.229 -0.966 1.00 95.56 C
ATOM 1220 CB ALA A 78 -21.138 26.306 -1.682 1.00 95.56 C
ATOM 1221 HB1 ALA A 78 -20.840 26.157 -2.720 1.00 95.56 H
ATOM 1222 HB2 ALA A 78 -22.135 25.891 -1.538 1.00 95.56 H
ATOM 1223 HB3 ALA A 78 -21.167 27.376 -1.474 1.00 95.56 H
ATOM 1224 O ALA A 78 -18.470 27.376 -0.598 1.00 95.56 O
ATOM 1225 N ILE A 79 -17.845 25.482 -1.631 1.00 94.44 N
ATOM 1226 H ILE A 79 -18.109 24.534 -1.859 1.00 94.44 H
ATOM 1227 CA ILE A 79 -16.544 25.951 -2.106 1.00 94.44 C
ATOM 1228 HA ILE A 79 -16.418 27.000 -1.836 1.00 94.44 H
ATOM 1229 C ILE A 79 -16.553 25.844 -3.633 1.00 94.44 C
ATOM 1230 CB ILE A 79 -15.390 25.164 -1.450 1.00 94.44 C
ATOM 1231 HB ILE A 79 -15.461 24.126 -1.775 1.00 94.44 H
ATOM 1232 O ILE A 79 -16.693 24.754 -4.196 1.00 94.44 O
ATOM 1233 CG1 ILE A 79 -15.485 25.173 0.093 1.00 94.44 C
ATOM 1234 HG12 ILE A 79 -16.465 24.808 0.400 1.00 94.44 H
ATOM 1235 HG13 ILE A 79 -15.374 26.193 0.462 1.00 94.44 H
ATOM 1236 CG2 ILE A 79 -14.039 25.746 -1.913 1.00 94.44 C
ATOM 1237 HG21 ILE A 79 -13.220 25.114 -1.570 1.00 94.44 H
ATOM 1238 HG22 ILE A 79 -13.981 25.787 -3.000 1.00 94.44 H
ATOM 1239 HG23 ILE A 79 -13.907 26.752 -1.513 1.00 94.44 H
ATOM 1240 CD1 ILE A 79 -14.456 24.272 0.782 1.00 94.44 C
ATOM 1241 HD11 ILE A 79 -13.447 24.660 0.642 1.00 94.44 H
ATOM 1242 HD12 ILE A 79 -14.520 23.260 0.383 1.00 94.44 H
ATOM 1243 HD13 ILE A 79 -14.672 24.250 1.851 1.00 94.44 H
ATOM 1244 N ALA A 80 -16.449 26.990 -4.310 1.00 94.56 N
ATOM 1245 H ALA A 80 -16.317 27.846 -3.790 1.00 94.56 H
ATOM 1246 CA ALA A 80 -16.566 27.079 -5.763 1.00 94.56 C
ATOM 1247 HA ALA A 80 -17.562 26.736 -6.044 1.00 94.56 H
ATOM 1248 C ALA A 80 -15.531 26.187 -6.474 1.00 94.56 C
ATOM 1249 CB ALA A 80 -16.434 28.549 -6.180 1.00 94.56 C
ATOM 1250 HB1 ALA A 80 -16.553 28.636 -7.260 1.00 94.56 H
ATOM 1251 HB2 ALA A 80 -15.449 28.927 -5.903 1.00 94.56 H
ATOM 1252 HB3 ALA A 80 -17.202 29.146 -5.690 1.00 94.56 H
ATOM 1253 O ALA A 80 -14.336 26.281 -6.206 1.00 94.56 O
ATOM 1254 N GLY A 81 -16.001 25.317 -7.375 1.00 93.64 N
ATOM 1255 H GLY A 81 -16.999 25.265 -7.521 1.00 93.64 H
ATOM 1256 CA GLY A 81 -15.154 24.379 -8.127 1.00 93.64 C
ATOM 1257 HA2 GLY A 81 -15.749 23.930 -8.923 1.00 93.64 H
ATOM 1258 HA3 GLY A 81 -14.332 24.930 -8.582 1.00 93.64 H
ATOM 1259 C GLY A 81 -14.552 23.235 -7.300 1.00 93.64 C
ATOM 1260 O GLY A 81 -13.695 22.510 -7.809 1.00 93.64 O
ATOM 1261 N VAL A 82 -14.967 23.091 -6.038 1.00 95.27 N
ATOM 1262 H VAL A 82 -15.636 23.758 -5.682 1.00 95.27 H
ATOM 1263 CA VAL A 82 -14.463 22.073 -5.106 1.00 95.27 C
ATOM 1264 HA VAL A 82 -13.756 21.422 -5.621 1.00 95.27 H
ATOM 1265 C VAL A 82 -15.576 21.173 -4.591 1.00 95.27 C
ATOM 1266 CB VAL A 82 -13.722 22.738 -3.937 1.00 95.27 C
ATOM 1267 HB VAL A 82 -14.386 23.488 -3.508 1.00 95.27 H
ATOM 1268 O VAL A 82 -15.376 19.966 -4.493 1.00 95.27 O
ATOM 1269 CG1 VAL A 82 -13.343 21.749 -2.832 1.00 95.27 C
ATOM 1270 HG11 VAL A 82 -14.230 21.299 -2.386 1.00 95.27 H
ATOM 1271 HG12 VAL A 82 -12.705 20.965 -3.240 1.00 95.27 H
ATOM 1272 HG13 VAL A 82 -12.819 22.281 -2.038 1.00 95.27 H
ATOM 1273 CG2 VAL A 82 -12.447 23.447 -4.408 1.00 95.27 C
ATOM 1274 HG21 VAL A 82 -12.694 24.231 -5.124 1.00 95.27 H
ATOM 1275 HG22 VAL A 82 -11.773 22.729 -4.875 1.00 95.27 H
ATOM 1276 HG23 VAL A 82 -11.943 23.905 -3.557 1.00 95.27 H
ATOM 1277 N THR A 83 -16.725 21.749 -4.230 1.00 95.74 N
ATOM 1278 H THR A 83 -16.820 22.750 -4.321 1.00 95.74 H
ATOM 1279 CA THR A 83 -17.848 20.992 -3.673 1.00 95.74 C
ATOM 1280 HA THR A 83 -17.540 19.955 -3.539 1.00 95.74 H
ATOM 1281 C THR A 83 -19.056 20.995 -4.588 1.00 95.74 C
ATOM 1282 CB THR A 83 -18.304 21.522 -2.311 1.00 95.74 C
ATOM 1283 HB THR A 83 -19.138 20.910 -1.968 1.00 95.74 H
ATOM 1284 O THR A 83 -19.434 22.049 -5.103 1.00 95.74 O
ATOM 1285 CG2 THR A 83 -17.211 21.471 -1.251 1.00 95.74 C
ATOM 1286 HG21 THR A 83 -16.836 20.451 -1.167 1.00 95.74 H
ATOM 1287 HG22 THR A 83 -16.391 22.140 -1.513 1.00 95.74 H
ATOM 1288 HG23 THR A 83 -17.633 21.774 -0.293 1.00 95.74 H
ATOM 1289 OG1 THR A 83 -18.750 22.855 -2.451 1.00 95.74 O
ATOM 1290 HG1 THR A 83 -19.041 22.936 -3.363 1.00 95.74 H
ATOM 1291 N THR A 84 -19.755 19.868 -4.624 1.00 95.31 N
ATOM 1292 H THR A 84 -19.369 19.058 -4.159 1.00 95.31 H
ATOM 1293 CA THR A 84 -21.080 19.733 -5.227 1.00 95.31 C
ATOM 1294 HA THR A 84 -21.353 20.669 -5.715 1.00 95.31 H
ATOM 1295 C THR A 84 -22.114 19.449 -4.135 1.00 95.31 C
ATOM 1296 CB THR A 84 -21.044 18.664 -6.324 1.00 95.31 C
ATOM 1297 HB THR A 84 -20.655 17.734 -5.909 1.00 95.31 H
ATOM 1298 O THR A 84 -21.863 18.677 -3.205 1.00 95.31 O
ATOM 1299 CG2 THR A 84 -22.412 18.399 -6.951 1.00 95.31 C
ATOM 1300 HG21 THR A 84 -22.836 19.328 -7.331 1.00 95.31 H
ATOM 1301 HG22 THR A 84 -22.295 17.699 -7.778 1.00 95.31 H
ATOM 1302 HG23 THR A 84 -23.087 17.954 -6.220 1.00 95.31 H
ATOM 1303 OG1 THR A 84 -20.192 19.077 -7.364 1.00 95.31 O
ATOM 1304 HG1 THR A 84 -19.289 18.807 -7.184 1.00 95.31 H
ATOM 1305 N LEU A 85 -23.277 20.104 -4.215 1.00 94.63 N
ATOM 1306 H LEU A 85 -23.455 20.672 -5.031 1.00 94.63 H
ATOM 1307 CA LEU A 85 -24.374 19.894 -3.270 1.00 94.63 C
ATOM 1308 HA LEU A 85 -23.957 19.885 -2.263 1.00 94.63 H
ATOM 1309 C LEU A 85 -25.030 18.533 -3.541 1.00 94.63 C
ATOM 1310 CB LEU A 85 -25.384 21.053 -3.383 1.00 94.63 C
ATOM 1311 HB2 LEU A 85 -25.877 20.983 -4.352 1.00 94.63 H
ATOM 1312 HB3 LEU A 85 -24.849 22.002 -3.350 1.00 94.63 H
ATOM 1313 O LEU A 85 -25.528 18.299 -4.640 1.00 94.63 O
ATOM 1314 CG LEU A 85 -26.457 21.054 -2.275 1.00 94.63 C
ATOM 1315 HG LEU A 85 -26.889 20.058 -2.173 1.00 94.63 H
ATOM 1316 CD1 LEU A 85 -25.875 21.490 -0.930 1.00 94.63 C
ATOM 1317 HD11 LEU A 85 -25.103 20.795 -0.600 1.00 94.63 H
ATOM 1318 HD12 LEU A 85 -26.659 21.512 -0.173 1.00 94.63 H
ATOM 1319 HD13 LEU A 85 -25.452 22.491 -1.013 1.00 94.63 H
ATOM 1320 CD2 LEU A 85 -27.577 22.032 -2.631 1.00 94.63 C
ATOM 1321 HD21 LEU A 85 -27.179 23.041 -2.738 1.00 94.63 H
ATOM 1322 HD22 LEU A 85 -28.044 21.727 -3.568 1.00 94.63 H
ATOM 1323 HD23 LEU A 85 -28.336 22.024 -1.848 1.00 94.63 H
ATOM 1324 N ARG A 86 -25.041 17.652 -2.540 1.00 92.00 N
ATOM 1325 H ARG A 86 -24.573 17.904 -1.681 1.00 92.00 H
ATOM 1326 CA ARG A 86 -25.683 16.330 -2.587 1.00 92.00 C
ATOM 1327 HA ARG A 86 -26.383 16.283 -3.420 1.00 92.00 H
ATOM 1328 C ARG A 86 -26.471 16.143 -1.291 1.00 92.00 C
ATOM 1329 CB ARG A 86 -24.618 15.228 -2.781 1.00 92.00 C
ATOM 1330 HB2 ARG A 86 -23.939 15.239 -1.928 1.00 92.00 H
ATOM 1331 HB3 ARG A 86 -25.122 14.262 -2.796 1.00 92.00 H
ATOM 1332 O ARG A 86 -25.899 16.285 -0.215 1.00 92.00 O
ATOM 1333 CG ARG A 86 -23.791 15.374 -4.079 1.00 92.00 C
ATOM 1334 HG2 ARG A 86 -23.255 16.323 -4.066 1.00 92.00 H
ATOM 1335 HG3 ARG A 86 -24.470 15.369 -4.932 1.00 92.00 H
ATOM 1336 CD ARG A 86 -22.761 14.240 -4.249 1.00 92.00 C
ATOM 1337 HD2 ARG A 86 -23.291 13.287 -4.243 1.00 92.00 H
ATOM 1338 HD3 ARG A 86 -22.078 14.238 -3.400 1.00 92.00 H
ATOM 1339 NE ARG A 86 -21.996 14.344 -5.518 1.00 92.00 N
ATOM 1340 HE ARG A 86 -22.372 13.838 -6.307 1.00 92.00 H
ATOM 1341 NH1 ARG A 86 -20.235 15.671 -4.815 1.00 92.00 N
ATOM 1342 HH11 ARG A 86 -20.615 15.724 -3.881 1.00 92.00 H
ATOM 1343 HH12 ARG A 86 -19.392 16.162 -5.075 1.00 92.00 H
ATOM 1344 NH2 ARG A 86 -20.255 15.011 -6.883 1.00 92.00 N
ATOM 1345 HH21 ARG A 86 -19.448 15.609 -6.986 1.00 92.00 H
ATOM 1346 HH22 ARG A 86 -20.486 14.369 -7.628 1.00 92.00 H
ATOM 1347 CZ ARG A 86 -20.857 14.995 -5.731 1.00 92.00 C
ATOM 1348 N ASP A 87 -27.783 15.932 -1.386 1.00 88.37 N
ATOM 1349 H ASP A 87 -28.165 15.676 -2.286 1.00 88.37 H
ATOM 1350 CA ASP A 87 -28.697 15.792 -0.236 1.00 88.37 C
ATOM 1351 HA ASP A 87 -29.707 15.935 -0.619 1.00 88.37 H
ATOM 1352 C ASP A 87 -28.524 16.875 0.849 1.00 88.37 C
ATOM 1353 CB ASP A 87 -28.648 14.356 0.307 1.00 88.37 C
ATOM 1354 HB2 ASP A 87 -27.652 14.153 0.701 1.00 88.37 H
ATOM 1355 HB3 ASP A 87 -29.367 14.255 1.119 1.00 88.37 H
ATOM 1356 O ASP A 87 -28.490 16.605 2.049 1.00 88.37 O
ATOM 1357 CG ASP A 87 -28.998 13.332 -0.774 1.00 88.37 C
ATOM 1358 OD1 ASP A 87 -29.835 13.675 -1.642 1.00 88.37 O
ATOM 1359 OD2 ASP A 87 -28.391 12.242 -0.743 1.00 88.37 O
ATOM 1360 N GLY A 88 -28.354 18.131 0.420 1.00 91.96 N
ATOM 1361 H GLY A 88 -28.368 18.287 -0.578 1.00 91.96 H
ATOM 1362 CA GLY A 88 -28.159 19.278 1.316 1.00 91.96 C
ATOM 1363 HA2 GLY A 88 -28.877 19.210 2.133 1.00 91.96 H
ATOM 1364 HA3 GLY A 88 -28.359 20.196 0.765 1.00 91.96 H
ATOM 1365 C GLY A 88 -26.761 19.391 1.940 1.00 91.96 C
ATOM 1366 O GLY A 88 -26.512 20.332 2.689 1.00 91.96 O
ATOM 1367 N LYS A 89 -25.833 18.481 1.626 1.00 93.00 N
ATOM 1368 H LYS A 89 -26.107 17.714 1.028 1.00 93.00 H
ATOM 1369 CA LYS A 89 -24.443 18.494 2.101 1.00 93.00 C
ATOM 1370 HA LYS A 89 -24.355 19.201 2.926 1.00 93.00 H
ATOM 1371 C LYS A 89 -23.502 18.957 0.987 1.00 93.00 C
ATOM 1372 CB LYS A 89 -24.058 17.097 2.622 1.00 93.00 C
ATOM 1373 HB2 LYS A 89 -24.132 16.383 1.802 1.00 93.00 H
ATOM 1374 HB3 LYS A 89 -23.020 17.124 2.954 1.00 93.00 H
ATOM 1375 O LYS A 89 -23.642 18.552 -0.167 1.00 93.00 O
ATOM 1376 CG LYS A 89 -24.934 16.613 3.794 1.00 93.00 C
ATOM 1377 HG2 LYS A 89 -25.985 16.640 3.506 1.00 93.00 H
ATOM 1378 HG3 LYS A 89 -24.788 17.273 4.650 1.00 93.00 H
ATOM 1379 CD LYS A 89 -24.579 15.170 4.189 1.00 93.00 C
ATOM 1380 HD2 LYS A 89 -24.724 14.530 3.319 1.00 93.00 H
ATOM 1381 HD3 LYS A 89 -23.532 15.124 4.487 1.00 93.00 H
ATOM 1382 CE LYS A 89 -25.468 14.667 5.336 1.00 93.00 C
ATOM 1383 HE2 LYS A 89 -25.299 15.292 6.213 1.00 93.00 H
ATOM 1384 HE3 LYS A 89 -26.509 14.789 5.035 1.00 93.00 H
ATOM 1385 NZ LYS A 89 -25.204 13.237 5.660 1.00 93.00 N
ATOM 1386 HZ1 LYS A 89 -24.249 13.083 5.949 1.00 93.00 H
ATOM 1387 HZ2 LYS A 89 -25.808 12.904 6.398 1.00 93.00 H
ATOM 1388 HZ3 LYS A 89 -25.378 12.648 4.858 1.00 93.00 H
ATOM 1389 N HIS A 90 -22.519 19.789 1.320 1.00 95.80 N
ATOM 1390 H HIS A 90 -22.438 20.097 2.279 1.00 95.80 H
ATOM 1391 CA HIS A 90 -21.472 20.187 0.378 1.00 95.80 C
ATOM 1392 HA HIS A 90 -21.892 20.254 -0.626 1.00 95.80 H
ATOM 1393 C HIS A 90 -20.378 19.121 0.358 1.00 95.80 C
ATOM 1394 CB HIS A 90 -20.933 21.573 0.746 1.00 95.80 C
ATOM 1395 HB2 HIS A 90 -20.534 21.558 1.760 1.00 95.80 H
ATOM 1396 HB3 HIS A 90 -20.116 21.831 0.072 1.00 95.80 H
ATOM 1397 O HIS A 90 -19.533 19.071 1.248 1.00 95.80 O
ATOM 1398 CG HIS A 90 -21.983 22.642 0.646 1.00 95.80 C
ATOM 1399 CD2 HIS A 90 -22.589 23.294 1.685 1.00 95.80 C
ATOM 1400 HD2 HIS A 90 -22.397 23.135 2.736 1.00 95.80 H
ATOM 1401 ND1 HIS A 90 -22.521 23.134 -0.519 1.00 95.80 N
ATOM 1402 HD1 HIS A 90 -22.279 22.843 -1.456 1.00 95.80 H
ATOM 1403 CE1 HIS A 90 -23.425 24.070 -0.189 1.00 95.80 C
ATOM 1404 HE1 HIS A 90 -24.024 24.632 -0.890 1.00 95.80 H
ATOM 1405 NE2 HIS A 90 -23.483 24.221 1.140 1.00 95.80 N
ATOM 1406 N VAL A 91 -20.412 18.244 -0.642 1.00 96.38 N
ATOM 1407 H VAL A 91 -21.119 18.342 -1.356 1.00 96.38 H
ATOM 1408 CA VAL A 91 -19.470 17.126 -0.768 1.00 96.38 C
ATOM 1409 HA VAL A 91 -19.068 16.870 0.212 1.00 96.38 H
ATOM 1410 C VAL A 91 -18.317 17.553 -1.668 1.00 96.38 C
ATOM 1411 CB VAL A 91 -20.178 15.880 -1.326 1.00 96.38 C
ATOM 1412 HB VAL A 91 -20.552 16.117 -2.322 1.00 96.38 H
ATOM 1413 O VAL A 91 -18.554 17.983 -2.797 1.00 96.38 O
ATOM 1414 CG1 VAL A 91 -19.224 14.685 -1.421 1.00 96.38 C
ATOM 1415 HG11 VAL A 91 -18.811 14.452 -0.439 1.00 96.38 H
ATOM 1416 HG12 VAL A 91 -19.752 13.809 -1.799 1.00 96.38 H
ATOM 1417 HG13 VAL A 91 -18.405 14.902 -2.107 1.00 96.38 H
ATOM 1418 CG2 VAL A 91 -21.391 15.461 -0.490 1.00 96.38 C
ATOM 1419 HG21 VAL A 91 -21.081 15.231 0.529 1.00 96.38 H
ATOM 1420 HG22 VAL A 91 -21.845 14.569 -0.921 1.00 96.38 H
ATOM 1421 HG23 VAL A 91 -22.140 16.253 -0.473 1.00 96.38 H
ATOM 1422 N VAL A 92 -17.082 17.437 -1.181 1.00 96.32 N
ATOM 1423 H VAL A 92 -16.969 17.036 -0.260 1.00 96.32 H
ATOM 1424 CA VAL A 92 -15.864 17.682 -1.964 1.00 96.32 C
ATOM 1425 HA VAL A 92 -15.925 18.673 -2.413 1.00 96.32 H
ATOM 1426 C VAL A 92 -15.781 16.651 -3.084 1.00 96.32 C
ATOM 1427 CB VAL A 92 -14.606 17.635 -1.076 1.00 96.32 C
ATOM 1428 HB VAL A 92 -14.559 16.658 -0.594 1.00 96.32 H
ATOM 1429 O VAL A 92 -15.854 15.446 -2.843 1.00 96.32 O
ATOM 1430 CG1 VAL A 92 -13.312 17.834 -1.876 1.00 96.32 C
ATOM 1431 HG11 VAL A 92 -13.367 18.760 -2.450 1.00 96.32 H
ATOM 1432 HG12 VAL A 92 -13.166 16.998 -2.559 1.00 96.32 H
ATOM 1433 HG13 VAL A 92 -12.455 17.876 -1.204 1.00 96.32 H
ATOM 1434 CG2 VAL A 92 -14.648 18.721 0.011 1.00 96.32 C
ATOM 1435 HG21 VAL A 92 -15.522 18.589 0.648 1.00 96.32 H
ATOM 1436 HG22 VAL A 92 -13.757 18.660 0.635 1.00 96.32 H
ATOM 1437 HG23 VAL A 92 -14.682 19.708 -0.451 1.00 96.32 H
ATOM 1438 N ASP A 93 -15.636 17.122 -4.317 1.00 95.09 N
ATOM 1439 H ASP A 93 -15.577 18.120 -4.462 1.00 95.09 H
ATOM 1440 CA ASP A 93 -15.530 16.246 -5.476 1.00 95.09 C
ATOM 1441 HA ASP A 93 -16.358 15.538 -5.442 1.00 95.09 H
ATOM 1442 C ASP A 93 -14.234 15.427 -5.422 1.00 95.09 C
ATOM 1443 CB ASP A 93 -15.661 17.062 -6.769 1.00 95.09 C
ATOM 1444 HB2 ASP A 93 -14.920 17.862 -6.768 1.00 95.09 H
ATOM 1445 HB3 ASP A 93 -15.457 16.410 -7.618 1.00 95.09 H
ATOM 1446 O ASP A 93 -13.196 15.894 -4.949 1.00 95.09 O
ATOM 1447 CG ASP A 93 -17.072 17.647 -6.936 1.00 95.09 C
ATOM 1448 OD1 ASP A 93 -18.067 16.949 -6.597 1.00 95.09 O
ATOM 1449 OD2 ASP A 93 -17.177 18.795 -7.412 1.00 95.09 O
ATOM 1450 N THR A 94 -14.274 14.190 -5.922 1.00 93.03 N
ATOM 1451 H THR A 94 -15.159 13.838 -6.258 1.00 93.03 H
ATOM 1452 CA THR A 94 -13.201 13.201 -5.712 1.00 93.03 C
ATOM 1453 HA THR A 94 -13.140 12.992 -4.645 1.00 93.03 H
ATOM 1454 C THR A 94 -11.825 13.696 -6.161 1.00 93.03 C
ATOM 1455 CB THR A 94 -13.545 11.889 -6.428 1.00 93.03 C
ATOM 1456 HB THR A 94 -13.609 12.055 -7.504 1.00 93.03 H
ATOM 1457 O THR A 94 -10.839 13.517 -5.449 1.00 93.03 O
ATOM 1458 CG2 THR A 94 -12.518 10.801 -6.143 1.00 93.03 C
ATOM 1459 HG21 THR A 94 -12.187 10.882 -5.107 1.00 93.03 H
ATOM 1460 HG22 THR A 94 -12.953 9.813 -6.290 1.00 93.03 H
ATOM 1461 HG23 THR A 94 -11.662 10.917 -6.808 1.00 93.03 H
ATOM 1462 OG1 THR A 94 -14.788 11.430 -5.966 1.00 93.03 O
ATOM 1463 HG1 THR A 94 -15.278 11.105 -6.725 1.00 93.03 H
ATOM 1464 N ALA A 95 -11.757 14.402 -7.295 1.00 93.03 N
ATOM 1465 H ALA A 95 -12.612 14.553 -7.812 1.00 93.03 H
ATOM 1466 CA ALA A 95 -10.518 14.979 -7.823 1.00 93.03 C
ATOM 1467 HA ALA A 95 -9.769 14.191 -7.893 1.00 93.03 H
ATOM 1468 C ALA A 95 -9.920 16.095 -6.941 1.00 93.03 C
ATOM 1469 CB ALA A 95 -10.812 15.501 -9.235 1.00 93.03 C
ATOM 1470 HB1 ALA A 95 -11.181 14.689 -9.862 1.00 93.03 H
ATOM 1471 HB2 ALA A 95 -11.556 16.296 -9.194 1.00 93.03 H
ATOM 1472 HB3 ALA A 95 -9.895 15.892 -9.675 1.00 93.03 H
ATOM 1473 O ALA A 95 -8.761 16.457 -7.119 1.00 93.03 O
ATOM 1474 N LYS A 96 -10.705 16.644 -6.007 1.00 95.68 N
ATOM 1475 H LYS A 96 -11.639 16.274 -5.906 1.00 95.68 H
ATOM 1476 CA LYS A 96 -10.339 17.740 -5.099 1.00 95.68 C
ATOM 1477 HA LYS A 96 -9.403 18.194 -5.424 1.00 95.68 H
ATOM 1478 C LYS A 96 -10.054 17.267 -3.677 1.00 95.68 C
ATOM 1479 CB LYS A 96 -11.448 18.806 -5.124 1.00 95.68 C
ATOM 1480 HB2 LYS A 96 -11.175 19.615 -4.447 1.00 95.68 H
ATOM 1481 HB3 LYS A 96 -12.380 18.370 -4.764 1.00 95.68 H
ATOM 1482 O LYS A 96 -9.492 18.018 -2.891 1.00 95.68 O
ATOM 1483 CG LYS A 96 -11.690 19.388 -6.526 1.00 95.68 C
ATOM 1484 HG2 LYS A 96 -11.933 18.597 -7.235 1.00 95.68 H
ATOM 1485 HG3 LYS A 96 -12.543 20.066 -6.490 1.00 95.68 H
ATOM 1486 CD LYS A 96 -10.460 20.155 -7.006 1.00 95.68 C
ATOM 1487 HD2 LYS A 96 -9.624 19.467 -7.131 1.00 95.68 H
ATOM 1488 HD3 LYS A 96 -10.193 20.897 -6.254 1.00 95.68 H
ATOM 1489 CE LYS A 96 -10.720 20.859 -8.331 1.00 95.68 C
ATOM 1490 HE2 LYS A 96 -11.521 21.585 -8.192 1.00 95.68 H
ATOM 1491 HE3 LYS A 96 -11.042 20.125 -9.069 1.00 95.68 H
ATOM 1492 NZ LYS A 96 -9.466 21.521 -8.753 1.00 95.68 N
ATOM 1493 HZ1 LYS A 96 -9.157 22.133 -8.011 1.00 95.68 H
ATOM 1494 HZ2 LYS A 96 -9.594 22.045 -9.607 1.00 95.68 H
ATOM 1495 HZ3 LYS A 96 -8.739 20.830 -8.865 1.00 95.68 H
ATOM 1496 N ILE A 97 -10.351 16.010 -3.342 1.00 96.57 N
ATOM 1497 H ILE A 97 -10.831 15.437 -4.021 1.00 96.57 H
ATOM 1498 CA ILE A 97 -9.954 15.413 -2.056 1.00 96.57 C
ATOM 1499 HA ILE A 97 -10.432 15.989 -1.264 1.00 96.57 H
ATOM 1500 C ILE A 97 -8.435 15.532 -1.812 1.00 96.57 C
ATOM 1501 CB ILE A 97 -10.462 13.956 -1.936 1.00 96.57 C
ATOM 1502 HB ILE A 97 -10.136 13.382 -2.803 1.00 96.57 H
ATOM 1503 O ILE A 97 -8.059 15.919 -0.700 1.00 96.57 O
ATOM 1504 CG1 ILE A 97 -12.008 13.947 -1.903 1.00 96.57 C
ATOM 1505 HG12 ILE A 97 -12.358 14.469 -1.013 1.00 96.57 H
ATOM 1506 HG13 ILE A 97 -12.391 14.481 -2.773 1.00 96.57 H
ATOM 1507 CG2 ILE A 97 -9.882 13.277 -0.678 1.00 96.57 C
ATOM 1508 HG21 ILE A 97 -8.797 13.198 -0.747 1.00 96.57 H
ATOM 1509 HG22 ILE A 97 -10.149 13.848 0.211 1.00 96.57 H
ATOM 1510 HG23 ILE A 97 -10.265 12.261 -0.577 1.00 96.57 H
ATOM 1511 CD1 ILE A 97 -12.625 12.545 -1.930 1.00 96.57 C
ATOM 1512 HD11 ILE A 97 -12.440 12.023 -0.991 1.00 96.57 H
ATOM 1513 HD12 ILE A 97 -12.208 11.975 -2.760 1.00 96.57 H
ATOM 1514 HD13 ILE A 97 -13.703 12.630 -2.067 1.00 96.57 H
ATOM 1515 N PRO A 98 -7.545 15.291 -2.803 1.00 96.88 N
ATOM 1516 CA PRO A 98 -6.105 15.459 -2.612 1.00 96.88 C
ATOM 1517 HA PRO A 98 -5.794 14.823 -1.783 1.00 96.88 H
ATOM 1518 C PRO A 98 -5.668 16.890 -2.295 1.00 96.88 C
ATOM 1519 CB PRO A 98 -5.441 14.970 -3.903 1.00 96.88 C
ATOM 1520 HB2 PRO A 98 -5.274 15.808 -4.580 1.00 96.88 H
ATOM 1521 HB3 PRO A 98 -4.504 14.452 -3.698 1.00 96.88 H
ATOM 1522 O PRO A 98 -4.548 17.077 -1.823 1.00 96.88 O
ATOM 1523 CG PRO A 98 -6.481 14.039 -4.513 1.00 96.88 C
ATOM 1524 HG2 PRO A 98 -6.374 13.959 -5.595 1.00 96.88 H
ATOM 1525 HG3 PRO A 98 -6.428 13.058 -4.041 1.00 96.88 H
ATOM 1526 CD PRO A 98 -7.787 14.714 -4.122 1.00 96.88 C
ATOM 1527 HD2 PRO A 98 -8.592 13.979 -4.119 1.00 96.88 H
ATOM 1528 HD3 PRO A 98 -8.007 15.513 -4.830 1.00 96.88 H
ATOM 1529 N ASP A 99 -6.510 17.901 -2.517 1.00 97.11 N
ATOM 1530 H ASP A 99 -7.420 17.728 -2.922 1.00 97.11 H
ATOM 1531 CA ASP A 99 -6.196 19.278 -2.132 1.00 97.11 C
ATOM 1532 HA ASP A 99 -5.170 19.496 -2.431 1.00 97.11 H
ATOM 1533 C ASP A 99 -6.266 19.462 -0.611 1.00 97.11 C
ATOM 1534 CB ASP A 99 -7.102 20.292 -2.860 1.00 97.11 C
ATOM 1535 HB2 ASP A 99 -8.145 20.103 -2.608 1.00 97.11 H
ATOM 1536 HB3 ASP A 99 -6.859 21.289 -2.493 1.00 97.11 H
ATOM 1537 O ASP A 99 -5.622 20.369 -0.098 1.00 97.11 O
ATOM 1538 CG ASP A 99 -6.922 20.305 -4.387 1.00 97.11 C
ATOM 1539 OD1 ASP A 99 -5.832 19.904 -4.853 1.00 97.11 O
ATOM 1540 OD2 ASP A 99 -7.861 20.748 -5.094 1.00 97.11 O
ATOM 1541 N TYR A 100 -6.968 18.586 0.122 1.00 97.64 N
ATOM 1542 H TYR A 100 -7.466 17.869 -0.386 1.00 97.64 H
ATOM 1543 CA TYR A 100 -7.199 18.683 1.573 1.00 97.64 C
ATOM 1544 HA TYR A 100 -6.716 19.580 1.961 1.00 97.64 H
ATOM 1545 C TYR A 100 -6.655 17.496 2.374 1.00 97.64 C
ATOM 1546 CB TYR A 100 -8.705 18.814 1.824 1.00 97.64 C
ATOM 1547 HB2 TYR A 100 -9.204 17.908 1.479 1.00 97.64 H
ATOM 1548 HB3 TYR A 100 -8.883 18.901 2.895 1.00 97.64 H
ATOM 1549 O TYR A 100 -6.358 17.641 3.562 1.00 97.64 O
ATOM 1550 CG TYR A 100 -9.318 20.013 1.139 1.00 97.64 C
ATOM 1551 CD1 TYR A 100 -9.145 21.293 1.693 1.00 97.64 C
ATOM 1552 HD1 TYR A 100 -8.598 21.409 2.617 1.00 97.64 H
ATOM 1553 CD2 TYR A 100 -9.996 19.860 -0.083 1.00 97.64 C
ATOM 1554 HD2 TYR A 100 -10.096 18.884 -0.534 1.00 97.64 H
ATOM 1555 CE1 TYR A 100 -9.656 22.425 1.037 1.00 97.64 C
ATOM 1556 HE1 TYR A 100 -9.507 23.406 1.465 1.00 97.64 H
ATOM 1557 CE2 TYR A 100 -10.506 20.990 -0.745 1.00 97.64 C
ATOM 1558 HE2 TYR A 100 -10.988 20.878 -1.706 1.00 97.64 H
ATOM 1559 OH TYR A 100 -10.850 23.370 -0.807 1.00 97.64 O
ATOM 1560 HH TYR A 100 -10.610 24.174 -0.341 1.00 97.64 H
ATOM 1561 CZ TYR A 100 -10.347 22.274 -0.183 1.00 97.64 C
ATOM 1562 N ILE A 101 -6.513 16.330 1.742 1.00 97.81 N
ATOM 1563 H ILE A 101 -6.804 16.277 0.776 1.00 97.81 H
ATOM 1564 CA ILE A 101 -5.986 15.105 2.348 1.00 97.81 C
ATOM 1565 HA ILE A 101 -5.824 15.270 3.413 1.00 97.81 H
ATOM 1566 C ILE A 101 -4.630 14.764 1.728 1.00 97.81 C
ATOM 1567 CB ILE A 101 -6.994 13.944 2.210 1.00 97.81 C
ATOM 1568 HB ILE A 101 -7.133 13.735 1.149 1.00 97.81 H
ATOM 1569 O ILE A 101 -4.451 14.822 0.515 1.00 97.81 O
ATOM 1570 CG1 ILE A 101 -8.387 14.261 2.801 1.00 97.81 C
ATOM 1571 HG12 ILE A 101 -9.012 13.374 2.695 1.00 97.81 H
ATOM 1572 HG13 ILE A 101 -8.860 15.051 2.217 1.00 97.81 H
ATOM 1573 CG2 ILE A 101 -6.434 12.671 2.869 1.00 97.81 C
ATOM 1574 HG21 ILE A 101 -5.562 12.301 2.329 1.00 97.81 H
ATOM 1575 HG22 ILE A 101 -7.188 11.884 2.864 1.00 97.81 H
ATOM 1576 HG23 ILE A 101 -6.129 12.866 3.897 1.00 97.81 H
ATOM 1577 CD1 ILE A 101 -8.390 14.677 4.277 1.00 97.81 C
ATOM 1578 HD11 ILE A 101 -7.699 14.071 4.864 1.00 97.81 H
ATOM 1579 HD12 ILE A 101 -8.103 15.724 4.369 1.00 97.81 H
ATOM 1580 HD13 ILE A 101 -9.392 14.529 4.679 1.00 97.81 H
ATOM 1581 N ASP A 102 -3.666 14.410 2.572 1.00 98.00 N
ATOM 1582 H ASP A 102 -3.897 14.355 3.554 1.00 98.00 H
ATOM 1583 CA ASP A 102 -2.319 13.999 2.179 1.00 98.00 C
ATOM 1584 HA ASP A 102 -2.053 14.467 1.231 1.00 98.00 H
ATOM 1585 C ASP A 102 -2.256 12.486 1.958 1.00 98.00 C
ATOM 1586 CB ASP A 102 -1.325 14.487 3.252 1.00 98.00 C
ATOM 1587 HB2 ASP A 102 -1.472 13.918 4.170 1.00 98.00 H
ATOM 1588 HB3 ASP A 102 -1.543 15.530 3.482 1.00 98.00 H
ATOM 1589 O ASP A 102 -1.978 12.019 0.854 1.00 98.00 O
ATOM 1590 CG ASP A 102 0.144 14.409 2.828 1.00 98.00 C
ATOM 1591 OD1 ASP A 102 0.408 14.728 1.648 1.00 98.00 O
ATOM 1592 OD2 ASP A 102 0.998 14.169 3.725 1.00 98.00 O
ATOM 1593 N THR A 103 -2.583 11.709 2.992 1.00 97.42 N
ATOM 1594 H THR A 103 -2.895 12.153 3.844 1.00 97.42 H
ATOM 1595 CA THR A 103 -2.344 10.259 3.020 1.00 97.42 C
ATOM 1596 HA THR A 103 -2.332 9.874 2.000 1.00 97.42 H
ATOM 1597 C THR A 103 -3.451 9.522 3.758 1.00 97.42 C
ATOM 1598 CB THR A 103 -0.986 9.940 3.675 1.00 97.42 C
ATOM 1599 HB THR A 103 -1.052 10.155 4.742 1.00 97.42 H
ATOM 1600 O THR A 103 -3.927 9.983 4.797 1.00 97.42 O
ATOM 1601 CG2 THR A 103 -0.542 8.493 3.497 1.00 97.42 C
ATOM 1602 HG21 THR A 103 -0.514 8.228 2.440 1.00 97.42 H
ATOM 1603 HG22 THR A 103 -1.221 7.818 4.018 1.00 97.42 H
ATOM 1604 HG23 THR A 103 0.456 8.360 3.914 1.00 97.42 H
ATOM 1605 OG1 THR A 103 0.041 10.738 3.136 1.00 97.42 O
ATOM 1606 HG1 THR A 103 0.044 10.623 2.183 1.00 97.42 H
ATOM 1607 N PHE A 104 -3.809 8.351 3.239 1.00 97.67 N
ATOM 1608 H PHE A 104 -3.341 8.040 2.400 1.00 97.67 H
ATOM 1609 CA PHE A 104 -4.665 7.360 3.875 1.00 97.67 C
ATOM 1610 HA PHE A 104 -5.166 7.792 4.742 1.00 97.67 H
ATOM 1611 C PHE A 104 -3.815 6.175 4.331 1.00 97.67 C
ATOM 1612 CB PHE A 104 -5.725 6.898 2.871 1.00 97.67 C
ATOM 1613 HB2 PHE A 104 -6.281 6.073 3.315 1.00 97.67 H
ATOM 1614 HB3 PHE A 104 -5.230 6.521 1.976 1.00 97.67 H
ATOM 1615 O PHE A 104 -2.975 5.696 3.572 1.00 97.67 O
ATOM 1616 CG PHE A 104 -6.716 7.966 2.473 1.00 97.67 C
ATOM 1617 CD1 PHE A 104 -7.858 8.173 3.263 1.00 97.67 C
ATOM 1618 HD1 PHE A 104 -8.033 7.554 4.130 1.00 97.67 H
ATOM 1619 CD2 PHE A 104 -6.523 8.732 1.308 1.00 97.67 C
ATOM 1620 HD2 PHE A 104 -5.656 8.559 0.688 1.00 97.67 H
ATOM 1621 CE1 PHE A 104 -8.792 9.159 2.912 1.00 97.67 C
ATOM 1622 HE1 PHE A 104 -9.669 9.312 3.523 1.00 97.67 H
ATOM 1623 CE2 PHE A 104 -7.480 9.697 0.940 1.00 97.67 C
ATOM 1624 HE2 PHE A 104 -7.367 10.266 0.029 1.00 97.67 H
ATOM 1625 CZ PHE A 104 -8.610 9.915 1.744 1.00 97.67 C
ATOM 1626 HZ PHE A 104 -9.347 10.650 1.460 1.00 97.67 H
ATOM 1627 N VAL A 105 -4.037 5.693 5.554 1.00 97.04 N
ATOM 1628 H VAL A 105 -4.703 6.169 6.146 1.00 97.04 H
ATOM 1629 CA VAL A 105 -3.344 4.524 6.110 1.00 97.04 C
ATOM 1630 HA VAL A 105 -2.898 3.971 5.284 1.00 97.04 H
ATOM 1631 C VAL A 105 -4.336 3.615 6.824 1.00 97.04 C
ATOM 1632 CB VAL A 105 -2.202 4.922 7.069 1.00 97.04 C
ATOM 1633 HB VAL A 105 -2.618 5.465 7.918 1.00 97.04 H
ATOM 1634 O VAL A 105 -5.016 4.054 7.750 1.00 97.04 O
ATOM 1635 CG1 VAL A 105 -1.451 3.701 7.614 1.00 97.04 C
ATOM 1636 HG11 VAL A 105 -2.115 3.071 8.205 1.00 97.04 H
ATOM 1637 HG12 VAL A 105 -0.630 4.027 8.253 1.00 97.04 H
ATOM 1638 HG13 VAL A 105 -1.043 3.121 6.786 1.00 97.04 H
ATOM 1639 CG2 VAL A 105 -1.179 5.847 6.412 1.00 97.04 C
ATOM 1640 HG21 VAL A 105 -1.651 6.780 6.105 1.00 97.04 H
ATOM 1641 HG22 VAL A 105 -0.367 6.070 7.105 1.00 97.04 H
ATOM 1642 HG23 VAL A 105 -0.761 5.345 5.539 1.00 97.04 H
ATOM 1643 N ILE A 106 -4.390 2.339 6.446 1.00 96.03 N
ATOM 1644 H ILE A 106 -3.753 2.042 5.720 1.00 96.03 H
ATOM 1645 CA ILE A 106 -5.098 1.310 7.213 1.00 96.03 C
ATOM 1646 HA ILE A 106 -5.927 1.778 7.745 1.00 96.03 H
ATOM 1647 C ILE A 106 -4.132 0.745 8.248 1.00 96.03 C
ATOM 1648 CB ILE A 106 -5.709 0.214 6.317 1.00 96.03 C
ATOM 1649 HB ILE A 106 -4.901 -0.288 5.786 1.00 96.03 H
ATOM 1650 O ILE A 106 -3.093 0.171 7.911 1.00 96.03 O
ATOM 1651 CG1 ILE A 106 -6.680 0.848 5.293 1.00 96.03 C
ATOM 1652 HG12 ILE A 106 -6.150 1.599 4.707 1.00 96.03 H
ATOM 1653 HG13 ILE A 106 -7.489 1.352 5.822 1.00 96.03 H
ATOM 1654 CG2 ILE A 106 -6.429 -0.838 7.185 1.00 96.03 C
ATOM 1655 HG21 ILE A 106 -6.846 -1.629 6.562 1.00 96.03 H
ATOM 1656 HG22 ILE A 106 -7.233 -0.370 7.753 1.00 96.03 H
ATOM 1657 HG23 ILE A 106 -5.730 -1.309 7.877 1.00 96.03 H
ATOM 1658 CD1 ILE A 106 -7.285 -0.147 4.299 1.00 96.03 C
ATOM 1659 HD11 ILE A 106 -6.505 -0.772 3.865 1.00 96.03 H
ATOM 1660 HD12 ILE A 106 -7.783 0.398 3.496 1.00 96.03 H
ATOM 1661 HD13 ILE A 106 -8.025 -0.765 4.807 1.00 96.03 H
ATOM 1662 N GLU A 107 -4.492 0.908 9.514 1.00 96.04 N
ATOM 1663 H GLU A 107 -5.369 1.374 9.699 1.00 96.04 H
ATOM 1664 CA GLU A 107 -3.753 0.419 10.667 1.00 96.04 C
ATOM 1665 HA GLU A 107 -2.781 0.062 10.327 1.00 96.04 H
ATOM 1666 C GLU A 107 -4.509 -0.746 11.312 1.00 96.04 C
ATOM 1667 CB GLU A 107 -3.504 1.575 11.645 1.00 96.04 C
ATOM 1668 HB2 GLU A 107 -4.453 1.882 12.086 1.00 96.04 H
ATOM 1669 HB3 GLU A 107 -3.095 2.420 11.091 1.00 96.04 H
ATOM 1670 O GLU A 107 -5.670 -0.614 11.708 1.00 96.04 O
ATOM 1671 CG GLU A 107 -2.520 1.210 12.762 1.00 96.04 C
ATOM 1672 HG2 GLU A 107 -2.860 0.305 13.266 1.00 96.04 H
ATOM 1673 HG3 GLU A 107 -1.543 1.011 12.322 1.00 96.04 H
ATOM 1674 CD GLU A 107 -2.396 2.354 13.778 1.00 96.04 C
ATOM 1675 OE1 GLU A 107 -2.972 2.198 14.882 1.00 96.04 O
ATOM 1676 OE2 GLU A 107 -1.764 3.388 13.440 1.00 96.04 O
ATOM 1677 N ILE A 108 -3.832 -1.886 11.444 1.00 95.44 N
ATOM 1678 H ILE A 108 -2.871 -1.903 11.135 1.00 95.44 H
ATOM 1679 CA ILE A 108 -4.354 -3.078 12.117 1.00 95.44 C
ATOM 1680 HA ILE A 108 -5.353 -2.869 12.499 1.00 95.44 H
ATOM 1681 C ILE A 108 -3.448 -3.368 13.308 1.00 95.44 C
ATOM 1682 CB ILE A 108 -4.473 -4.279 11.148 1.00 95.44 C
ATOM 1683 HB ILE A 108 -3.478 -4.543 10.791 1.00 95.44 H
ATOM 1684 O ILE A 108 -2.240 -3.550 13.151 1.00 95.44 O
ATOM 1685 CG1 ILE A 108 -5.348 -3.897 9.931 1.00 95.44 C
ATOM 1686 HG12 ILE A 108 -6.307 -3.530 10.297 1.00 95.44 H
ATOM 1687 HG13 ILE A 108 -4.865 -3.084 9.389 1.00 95.44 H
ATOM 1688 CG2 ILE A 108 -5.058 -5.486 11.906 1.00 95.44 C
ATOM 1689 HG21 ILE A 108 -5.141 -6.350 11.246 1.00 95.44 H
ATOM 1690 HG22 ILE A 108 -4.411 -5.770 12.736 1.00 95.44 H
ATOM 1691 HG23 ILE A 108 -6.047 -5.234 12.288 1.00 95.44 H
ATOM 1692 CD1 ILE A 108 -5.609 -5.011 8.912 1.00 95.44 C
ATOM 1693 HD11 ILE A 108 -6.158 -4.600 8.064 1.00 95.44 H
ATOM 1694 HD12 ILE A 108 -6.213 -5.802 9.357 1.00 95.44 H
ATOM 1695 HD13 ILE A 108 -4.664 -5.418 8.552 1.00 95.44 H
ATOM 1696 N ASN A 109 -4.019 -3.415 14.512 1.00 95.14 N
ATOM 1697 H ASN A 109 -5.017 -3.269 14.565 1.00 95.14 H
ATOM 1698 CA ASN A 109 -3.299 -3.684 15.763 1.00 95.14 C
ATOM 1699 HA ASN A 109 -4.003 -3.492 16.573 1.00 95.14 H
ATOM 1700 C ASN A 109 -2.110 -2.742 16.039 1.00 95.14 C
ATOM 1701 CB ASN A 109 -2.917 -5.177 15.823 1.00 95.14 C
ATOM 1702 HB2 ASN A 109 -2.364 -5.381 16.740 1.00 95.14 H
ATOM 1703 HB3 ASN A 109 -2.273 -5.423 14.979 1.00 95.14 H
ATOM 1704 O ASN A 109 -1.144 -3.159 16.682 1.00 95.14 O
ATOM 1705 CG ASN A 109 -4.121 -6.087 15.817 1.00 95.14 C
ATOM 1706 ND2 ASN A 109 -3.950 -7.343 15.481 1.00 95.14 N
ATOM 1707 HD21 ASN A 109 -3.058 -7.660 15.129 1.00 95.14 H
ATOM 1708 HD22 ASN A 109 -4.772 -7.930 15.446 1.00 95.14 H
ATOM 1709 OD1 ASN A 109 -5.218 -5.699 16.167 1.00 95.14 O
ATOM 1710 N GLY A 110 -2.179 -1.492 15.571 1.00 93.98 N
ATOM 1711 H GLY A 110 -2.998 -1.221 15.046 1.00 93.98 H
ATOM 1712 CA GLY A 110 -1.119 -0.489 15.735 1.00 93.98 C
ATOM 1713 HA2 GLY A 110 -1.566 0.502 15.808 1.00 93.98 H
ATOM 1714 HA3 GLY A 110 -0.586 -0.674 16.668 1.00 93.98 H
ATOM 1715 C GLY A 110 -0.078 -0.460 14.611 1.00 93.98 C
ATOM 1716 O GLY A 110 0.799 0.398 14.628 1.00 93.98 O
ATOM 1717 N ALA A 111 -0.154 -1.374 13.639 1.00 94.64 N
ATOM 1718 H ALA A 111 -0.906 -2.048 13.654 1.00 94.64 H
ATOM 1719 CA ALA A 111 0.766 -1.427 12.508 1.00 94.64 C
ATOM 1720 HA ALA A 111 1.630 -0.794 12.709 1.00 94.64 H
ATOM 1721 C ALA A 111 0.095 -0.914 11.229 1.00 94.64 C
ATOM 1722 CB ALA A 111 1.277 -2.862 12.350 1.00 94.64 C
ATOM 1723 HB1 ALA A 111 1.978 -2.911 11.516 1.00 94.64 H
ATOM 1724 HB2 ALA A 111 1.786 -3.174 13.262 1.00 94.64 H
ATOM 1725 HB3 ALA A 111 0.441 -3.533 12.154 1.00 94.64 H
ATOM 1726 O ALA A 111 -1.001 -1.360 10.883 1.00 94.64 O
ATOM 1727 N ALA A 112 0.769 -0.015 10.509 1.00 94.86 N
ATOM 1728 H ALA A 112 1.671 0.298 10.838 1.00 94.86 H
ATOM 1729 CA ALA A 112 0.367 0.383 9.165 1.00 94.86 C
ATOM 1730 HA ALA A 112 -0.673 0.708 9.183 1.00 94.86 H
ATOM 1731 C ALA A 112 0.496 -0.821 8.224 1.00 94.86 C
ATOM 1732 CB ALA A 112 1.234 1.561 8.706 1.00 94.86 C
ATOM 1733 HB1 ALA A 112 1.097 2.410 9.376 1.00 94.86 H
ATOM 1734 HB2 ALA A 112 0.947 1.856 7.696 1.00 94.86 H
ATOM 1735 HB3 ALA A 112 2.285 1.272 8.695 1.00 94.86 H
ATOM 1736 O ALA A 112 1.547 -1.458 8.158 1.00 94.86 O
ATOM 1737 N LYS A 113 -0.593 -1.158 7.537 1.00 93.32 N
ATOM 1738 H LYS A 113 -1.433 -0.618 7.691 1.00 93.32 H
ATOM 1739 CA LYS A 113 -0.659 -2.312 6.634 1.00 93.32 C
ATOM 1740 HA LYS A 113 0.308 -2.816 6.609 1.00 93.32 H
ATOM 1741 C LYS A 113 -0.875 -1.886 5.192 1.00 93.32 C
ATOM 1742 CB LYS A 113 -1.728 -3.291 7.153 1.00 93.32 C
ATOM 1743 HB2 LYS A 113 -1.941 -4.039 6.389 1.00 93.32 H
ATOM 1744 HB3 LYS A 113 -2.651 -2.745 7.345 1.00 93.32 H
ATOM 1745 O LYS A 113 -0.281 -2.471 4.299 1.00 93.32 O
ATOM 1746 CG LYS A 113 -1.296 -4.020 8.443 1.00 93.32 C
ATOM 1747 HG2 LYS A 113 -1.009 -3.294 9.204 1.00 93.32 H
ATOM 1748 HG3 LYS A 113 -2.155 -4.573 8.824 1.00 93.32 H
ATOM 1749 CD LYS A 113 -0.124 -4.997 8.209 1.00 93.32 C
ATOM 1750 HD2 LYS A 113 0.766 -4.434 7.930 1.00 93.32 H
ATOM 1751 HD3 LYS A 113 -0.387 -5.656 7.381 1.00 93.32 H
ATOM 1752 CE LYS A 113 0.221 -5.865 9.431 1.00 93.32 C
ATOM 1753 HE2 LYS A 113 0.563 -5.212 10.235 1.00 93.32 H
ATOM 1754 HE3 LYS A 113 -0.685 -6.372 9.763 1.00 93.32 H
ATOM 1755 NZ LYS A 113 1.269 -6.888 9.113 1.00 93.32 N
ATOM 1756 HZ1 LYS A 113 1.517 -7.482 9.891 1.00 93.32 H
ATOM 1757 HZ2 LYS A 113 0.981 -7.559 8.415 1.00 93.32 H
ATOM 1758 HZ3 LYS A 113 2.124 -6.489 8.754 1.00 93.32 H
ATOM 1759 N TRP A 114 -1.656 -0.839 4.971 1.00 94.15 N
ATOM 1760 H TRP A 114 -2.070 -0.366 5.762 1.00 94.15 H
ATOM 1761 CA TRP A 114 -1.863 -0.249 3.656 1.00 94.15 C
ATOM 1762 HA TRP A 114 -1.112 -0.609 2.952 1.00 94.15 H
ATOM 1763 C TRP A 114 -1.723 1.265 3.762 1.00 94.15 C
ATOM 1764 CB TRP A 114 -3.234 -0.680 3.140 1.00 94.15 C
ATOM 1765 HB2 TRP A 114 -3.999 -0.364 3.850 1.00 94.15 H
ATOM 1766 HB3 TRP A 114 -3.263 -1.768 3.079 1.00 94.15 H
ATOM 1767 O TRP A 114 -2.229 1.849 4.717 1.00 94.15 O
ATOM 1768 CG TRP A 114 -3.605 -0.118 1.815 1.00 94.15 C
ATOM 1769 CD1 TRP A 114 -3.496 -0.763 0.636 1.00 94.15 C
ATOM 1770 HD1 TRP A 114 -3.135 -1.773 0.512 1.00 94.15 H
ATOM 1771 CD2 TRP A 114 -4.209 1.175 1.516 1.00 94.15 C
ATOM 1772 CE2 TRP A 114 -4.453 1.239 0.116 1.00 94.15 C
ATOM 1773 CE3 TRP A 114 -4.618 2.282 2.289 1.00 94.15 C
ATOM 1774 HE3 TRP A 114 -4.430 2.282 3.352 1.00 94.15 H
ATOM 1775 NE1 TRP A 114 -3.935 0.064 -0.374 1.00 94.15 N
ATOM 1776 HE1 TRP A 114 -4.037 -0.240 -1.332 1.00 94.15 H
ATOM 1777 CH2 TRP A 114 -5.536 3.392 0.315 1.00 94.15 C
ATOM 1778 HH2 TRP A 114 -6.059 4.225 -0.130 1.00 94.15 H
ATOM 1779 CZ2 TRP A 114 -5.124 2.314 -0.481 1.00 94.15 C
ATOM 1780 HZ2 TRP A 114 -5.340 2.302 -1.539 1.00 94.15 H
ATOM 1781 CZ3 TRP A 114 -5.272 3.376 1.695 1.00 94.15 C
ATOM 1782 HZ3 TRP A 114 -5.589 4.204 2.311 1.00 94.15 H
ATOM 1783 N GLU A 115 -1.040 1.888 2.813 1.00 95.05 N
ATOM 1784 H GLU A 115 -0.644 1.337 2.066 1.00 95.05 H
ATOM 1785 CA GLU A 115 -0.776 3.321 2.751 1.00 95.05 C
ATOM 1786 HA GLU A 115 -1.564 3.848 3.290 1.00 95.05 H
ATOM 1787 C GLU A 115 -0.793 3.783 1.292 1.00 95.05 C
ATOM 1788 CB GLU A 115 0.570 3.643 3.433 1.00 95.05 C
ATOM 1789 HB2 GLU A 115 1.354 3.023 2.999 1.00 95.05 H
ATOM 1790 HB3 GLU A 115 0.475 3.386 4.488 1.00 95.05 H
ATOM 1791 O GLU A 115 -0.099 3.219 0.448 1.00 95.05 O
ATOM 1792 CG GLU A 115 0.986 5.125 3.305 1.00 95.05 C
ATOM 1793 HG2 GLU A 115 0.151 5.758 3.605 1.00 95.05 H
ATOM 1794 HG3 GLU A 115 1.189 5.340 2.256 1.00 95.05 H
ATOM 1795 CD GLU A 115 2.234 5.502 4.131 1.00 95.05 C
ATOM 1796 OE1 GLU A 115 2.933 6.476 3.748 1.00 95.05 O
ATOM 1797 OE2 GLU A 115 2.508 4.842 5.157 1.00 95.05 O
ATOM 1798 N MET A 116 -1.555 4.839 1.012 1.00 95.53 N
ATOM 1799 H MET A 116 -2.117 5.232 1.753 1.00 95.53 H
ATOM 1800 CA MET A 116 -1.515 5.568 -0.258 1.00 95.53 C
ATOM 1801 HA MET A 116 -0.530 5.456 -0.711 1.00 95.53 H
ATOM 1802 C MET A 116 -1.747 7.056 -0.010 1.00 95.53 C
ATOM 1803 CB MET A 116 -2.567 5.040 -1.248 1.00 95.53 C
ATOM 1804 HB2 MET A 116 -3.547 5.021 -0.769 1.00 95.53 H
ATOM 1805 HB3 MET A 116 -2.620 5.725 -2.094 1.00 95.53 H
ATOM 1806 O MET A 116 -2.515 7.449 0.877 1.00 95.53 O
ATOM 1807 CG MET A 116 -2.236 3.649 -1.799 1.00 95.53 C
ATOM 1808 HG2 MET A 116 -1.205 3.652 -2.153 1.00 95.53 H
ATOM 1809 HG3 MET A 116 -2.319 2.919 -0.994 1.00 95.53 H
ATOM 1810 SD MET A 116 -3.309 3.134 -3.171 1.00 95.53 S
ATOM 1811 CE MET A 116 -2.600 1.500 -3.509 1.00 95.53 C
ATOM 1812 HE1 MET A 116 -1.569 1.613 -3.843 1.00 95.53 H
ATOM 1813 HE2 MET A 116 -3.178 1.007 -4.289 1.00 95.53 H
ATOM 1814 HE3 MET A 116 -2.616 0.895 -2.602 1.00 95.53 H
ATOM 1815 N THR A 117 -1.126 7.915 -0.815 1.00 96.78 N
ATOM 1816 H THR A 117 -0.510 7.547 -1.526 1.00 96.78 H
ATOM 1817 CA THR A 117 -1.511 9.329 -0.859 1.00 96.78 C
ATOM 1818 HA THR A 117 -1.493 9.701 0.166 1.00 96.78 H
ATOM 1819 C THR A 117 -2.942 9.474 -1.376 1.00 96.78 C
ATOM 1820 CB THR A 117 -0.540 10.220 -1.648 1.00 96.78 C
ATOM 1821 HB THR A 117 -0.850 11.255 -1.506 1.00 96.78 H
ATOM 1822 O THR A 117 -3.450 8.626 -2.110 1.00 96.78 O
ATOM 1823 CG2 THR A 117 0.900 10.093 -1.158 1.00 96.78 C
ATOM 1824 HG21 THR A 117 1.540 10.764 -1.732 1.00 96.78 H
ATOM 1825 HG22 THR A 117 1.260 9.071 -1.285 1.00 96.78 H
ATOM 1826 HG23 THR A 117 0.954 10.365 -0.104 1.00 96.78 H
ATOM 1827 OG1 THR A 117 -0.563 9.964 -3.030 1.00 96.78 O
ATOM 1828 HG1 THR A 117 0.247 9.484 -3.218 1.00 96.78 H
ATOM 1829 N ALA A 118 -3.629 10.561 -1.025 1.00 96.72 N
ATOM 1830 H ALA A 118 -3.205 11.230 -0.399 1.00 96.72 H
ATOM 1831 CA ALA A 118 -4.974 10.802 -1.547 1.00 96.72 C
ATOM 1832 HA ALA A 118 -5.618 9.972 -1.257 1.00 96.72 H
ATOM 1833 C ALA A 118 -4.991 10.871 -3.081 1.00 96.72 C
ATOM 1834 CB ALA A 118 -5.507 12.097 -0.937 1.00 96.72 C
ATOM 1835 HB1 ALA A 118 -5.544 11.999 0.148 1.00 96.72 H
ATOM 1836 HB2 ALA A 118 -6.509 12.302 -1.315 1.00 96.72 H
ATOM 1837 HB3 ALA A 118 -4.844 12.921 -1.200 1.00 96.72 H
ATOM 1838 O ALA A 118 -5.912 10.361 -3.714 1.00 96.72 O
ATOM 1839 N ALA A 119 -3.950 11.458 -3.680 1.00 95.57 N
ATOM 1840 H ALA A 119 -3.196 11.797 -3.101 1.00 95.57 H
ATOM 1841 CA ALA A 119 -3.787 11.505 -5.128 1.00 95.57 C
ATOM 1842 HA ALA A 119 -4.689 11.923 -5.575 1.00 95.57 H
ATOM 1843 C ALA A 119 -3.597 10.102 -5.727 1.00 95.57 C
ATOM 1844 CB ALA A 119 -2.606 12.425 -5.456 1.00 95.57 C
ATOM 1845 HB1 ALA A 119 -1.705 12.075 -4.953 1.00 95.57 H
ATOM 1846 HB2 ALA A 119 -2.828 13.444 -5.137 1.00 95.57 H
ATOM 1847 HB3 ALA A 119 -2.433 12.424 -6.532 1.00 95.57 H
ATOM 1848 O ALA A 119 -4.252 9.771 -6.711 1.00 95.57 O
ATOM 1849 N GLU A 120 -2.751 9.262 -5.123 1.00 95.37 N
ATOM 1850 H GLU A 120 -2.234 9.572 -4.313 1.00 95.37 H
ATOM 1851 CA GLU A 120 -2.604 7.854 -5.516 1.00 95.37 C
ATOM 1852 HA GLU A 120 -2.254 7.790 -6.546 1.00 95.37 H
ATOM 1853 C GLU A 120 -3.926 7.100 -5.430 1.00 95.37 C
ATOM 1854 CB GLU A 120 -1.602 7.155 -4.592 1.00 95.37 C
ATOM 1855 HB2 GLU A 120 -1.777 6.079 -4.604 1.00 95.37 H
ATOM 1856 HB3 GLU A 120 -1.768 7.505 -3.573 1.00 95.37 H
ATOM 1857 O GLU A 120 -4.282 6.377 -6.354 1.00 95.37 O
ATOM 1858 CG GLU A 120 -0.152 7.396 -5.003 1.00 95.37 C
ATOM 1859 HG2 GLU A 120 -0.080 8.324 -5.571 1.00 95.37 H
ATOM 1860 HG3 GLU A 120 0.142 6.567 -5.648 1.00 95.37 H
ATOM 1861 CD GLU A 120 0.800 7.452 -3.808 1.00 95.37 C
ATOM 1862 OE1 GLU A 120 1.733 8.276 -3.874 1.00 95.37 O
ATOM 1863 OE2 GLU A 120 0.524 6.809 -2.774 1.00 95.37 O
ATOM 1864 N PHE A 121 -4.677 7.302 -4.352 1.00 95.08 N
ATOM 1865 H PHE A 121 -4.303 7.870 -3.605 1.00 95.08 H
ATOM 1866 CA PHE A 121 -5.907 6.566 -4.117 1.00 95.08 C
ATOM 1867 HA PHE A 121 -5.676 5.516 -4.294 1.00 95.08 H
ATOM 1868 C PHE A 121 -7.031 6.961 -5.090 1.00 95.08 C
ATOM 1869 CB PHE A 121 -6.293 6.747 -2.648 1.00 95.08 C
ATOM 1870 HB2 PHE A 121 -6.540 7.795 -2.480 1.00 95.08 H
ATOM 1871 HB3 PHE A 121 -5.429 6.506 -2.028 1.00 95.08 H
ATOM 1872 O PHE A 121 -7.776 6.093 -5.551 1.00 95.08 O
ATOM 1873 CG PHE A 121 -7.441 5.885 -2.171 1.00 95.08 C
ATOM 1874 CD1 PHE A 121 -8.272 6.369 -1.146 1.00 95.08 C
ATOM 1875 HD1 PHE A 121 -8.089 7.340 -0.709 1.00 95.08 H
ATOM 1876 CD2 PHE A 121 -7.673 4.603 -2.710 1.00 95.08 C
ATOM 1877 HD2 PHE A 121 -7.034 4.187 -3.475 1.00 95.08 H
ATOM 1878 CE1 PHE A 121 -9.345 5.594 -0.684 1.00 95.08 C
ATOM 1879 HE1 PHE A 121 -9.993 5.979 0.090 1.00 95.08 H
ATOM 1880 CE2 PHE A 121 -8.761 3.841 -2.261 1.00 95.08 C
ATOM 1881 HE2 PHE A 121 -8.978 2.887 -2.718 1.00 95.08 H
ATOM 1882 CZ PHE A 121 -9.594 4.337 -1.248 1.00 95.08 C
ATOM 1883 HZ PHE A 121 -10.442 3.765 -0.900 1.00 95.08 H
ATOM 1884 N VAL A 122 -7.107 8.242 -5.479 1.00 94.50 N
ATOM 1885 H VAL A 122 -6.496 8.908 -5.028 1.00 94.50 H
ATOM 1886 CA VAL A 122 -7.970 8.714 -6.581 1.00 94.50 C
ATOM 1887 HA VAL A 122 -9.007 8.456 -6.365 1.00 94.50 H
ATOM 1888 C VAL A 122 -7.603 8.013 -7.887 1.00 94.50 C
ATOM 1889 CB VAL A 122 -7.866 10.246 -6.759 1.00 94.50 C
ATOM 1890 HB VAL A 122 -6.812 10.518 -6.827 1.00 94.50 H
ATOM 1891 O VAL A 122 -8.477 7.457 -8.551 1.00 94.50 O
ATOM 1892 CG1 VAL A 122 -8.570 10.748 -8.028 1.00 94.50 C
ATOM 1893 HG11 VAL A 122 -9.599 10.390 -8.054 1.00 94.50 H
ATOM 1894 HG12 VAL A 122 -8.566 11.838 -8.049 1.00 94.50 H
ATOM 1895 HG13 VAL A 122 -8.050 10.395 -8.919 1.00 94.50 H
ATOM 1896 CG2 VAL A 122 -8.477 11.025 -5.589 1.00 94.50 C
ATOM 1897 HG21 VAL A 122 -8.209 10.574 -4.633 1.00 94.50 H
ATOM 1898 HG22 VAL A 122 -9.563 11.060 -5.677 1.00 94.50 H
ATOM 1899 HG23 VAL A 122 -8.113 12.052 -5.615 1.00 94.50 H
ATOM 1900 N LYS A 123 -6.312 7.995 -8.240 1.00 94.06 N
ATOM 1901 H LYS A 123 -5.643 8.448 -7.633 1.00 94.06 H
ATOM 1902 CA LYS A 123 -5.824 7.332 -9.458 1.00 94.06 C
ATOM 1903 HA LYS A 123 -6.331 7.739 -10.333 1.00 94.06 H
ATOM 1904 C LYS A 123 -6.111 5.831 -9.445 1.00 94.06 C
ATOM 1905 CB LYS A 123 -4.320 7.557 -9.603 1.00 94.06 C
ATOM 1906 HB2 LYS A 123 -3.830 7.239 -8.683 1.00 94.06 H
ATOM 1907 HB3 LYS A 123 -3.961 6.926 -10.415 1.00 94.06 H
ATOM 1908 O LYS A 123 -6.525 5.287 -10.461 1.00 94.06 O
ATOM 1909 CG LYS A 123 -3.919 9.007 -9.899 1.00 94.06 C
ATOM 1910 HG2 LYS A 123 -4.273 9.685 -9.123 1.00 94.06 H
ATOM 1911 HG3 LYS A 123 -4.353 9.333 -10.845 1.00 94.06 H
ATOM 1912 CD LYS A 123 -2.394 9.051 -9.983 1.00 94.06 C
ATOM 1913 HD2 LYS A 123 -2.070 8.265 -10.665 1.00 94.06 H
ATOM 1914 HD3 LYS A 123 -1.969 8.857 -8.998 1.00 94.06 H
ATOM 1915 CE LYS A 123 -1.894 10.394 -10.506 1.00 94.06 C
ATOM 1916 HE2 LYS A 123 -2.024 11.152 -9.734 1.00 94.06 H
ATOM 1917 HE3 LYS A 123 -2.499 10.668 -11.370 1.00 94.06 H
ATOM 1918 NZ LYS A 123 -0.473 10.265 -10.909 1.00 94.06 N
ATOM 1919 HZ1 LYS A 123 -0.115 11.130 -11.290 1.00 94.06 H
ATOM 1920 HZ2 LYS A 123 -0.400 9.551 -11.619 1.00 94.06 H
ATOM 1921 HZ3 LYS A 123 0.100 9.978 -10.129 1.00 94.06 H
ATOM 1922 N TRP A 124 -5.931 5.175 -8.298 1.00 92.72 N
ATOM 1923 H TRP A 124 -5.522 5.681 -7.524 1.00 92.72 H
ATOM 1924 CA TRP A 124 -6.215 3.752 -8.119 1.00 92.72 C
ATOM 1925 HA TRP A 124 -5.670 3.186 -8.875 1.00 92.72 H
ATOM 1926 C TRP A 124 -7.702 3.436 -8.304 1.00 92.72 C
ATOM 1927 CB TRP A 124 -5.736 3.300 -6.735 1.00 92.72 C
ATOM 1928 HB2 TRP A 124 -4.682 3.554 -6.624 1.00 92.72 H
ATOM 1929 HB3 TRP A 124 -6.292 3.832 -5.963 1.00 92.72 H
ATOM 1930 O TRP A 124 -8.045 2.498 -9.019 1.00 92.72 O
ATOM 1931 CG TRP A 124 -5.883 1.829 -6.519 1.00 92.72 C
ATOM 1932 CD1 TRP A 124 -6.800 1.215 -5.735 1.00 92.72 C
ATOM 1933 HD1 TRP A 124 -7.545 1.722 -5.140 1.00 92.72 H
ATOM 1934 CD2 TRP A 124 -5.126 0.761 -7.160 1.00 92.72 C
ATOM 1935 CE2 TRP A 124 -5.641 -0.491 -6.712 1.00 92.72 C
ATOM 1936 CE3 TRP A 124 -4.065 0.732 -8.088 1.00 92.72 C
ATOM 1937 HE3 TRP A 124 -3.643 1.661 -8.444 1.00 92.72 H
ATOM 1938 NE1 TRP A 124 -6.649 -0.156 -5.835 1.00 92.72 N
ATOM 1939 HE1 TRP A 124 -7.224 -0.822 -5.338 1.00 92.72 H
ATOM 1940 CH2 TRP A 124 -4.076 -1.713 -8.094 1.00 92.72 C
ATOM 1941 HH2 TRP A 124 -3.667 -2.647 -8.450 1.00 92.72 H
ATOM 1942 CZ2 TRP A 124 -5.130 -1.716 -7.165 1.00 92.72 C
ATOM 1943 HZ2 TRP A 124 -5.533 -2.650 -6.803 1.00 92.72 H
ATOM 1944 CZ3 TRP A 124 -3.547 -0.491 -8.547 1.00 92.72 C
ATOM 1945 HZ3 TRP A 124 -2.728 -0.491 -9.251 1.00 92.72 H
ATOM 1946 N ASN A 125 -8.592 4.249 -7.724 1.00 92.08 N
ATOM 1947 H ASN A 125 -8.250 5.016 -7.162 1.00 92.08 H
ATOM 1948 CA ASN A 125 -10.035 4.117 -7.939 1.00 92.08 C
ATOM 1949 HA ASN A 125 -10.346 3.113 -7.650 1.00 92.08 H
ATOM 1950 C ASN A 125 -10.402 4.269 -9.419 1.00 92.08 C
ATOM 1951 CB ASN A 125 -10.792 5.154 -7.090 1.00 92.08 C
ATOM 1952 HB2 ASN A 125 -11.736 5.387 -7.583 1.00 92.08 H
ATOM 1953 HB3 ASN A 125 -10.221 6.078 -7.003 1.00 92.08 H
ATOM 1954 O ASN A 125 -11.176 3.465 -9.932 1.00 92.08 O
ATOM 1955 CG ASN A 125 -11.140 4.635 -5.716 1.00 92.08 C
ATOM 1956 ND2 ASN A 125 -10.187 4.541 -4.827 1.00 92.08 N
ATOM 1957 HD21 ASN A 125 -9.261 4.891 -5.025 1.00 92.08 H
ATOM 1958 HD22 ASN A 125 -10.428 4.075 -3.963 1.00 92.08 H
ATOM 1959 OD1 ASN A 125 -12.282 4.325 -5.424 1.00 92.08 O
ATOM 1960 N GLY A 126 -9.817 5.259 -10.101 1.00 91.86 N
ATOM 1961 H GLY A 126 -9.213 5.898 -9.606 1.00 91.86 H
ATOM 1962 CA GLY A 126 -9.997 5.445 -11.540 1.00 91.86 C
ATOM 1963 HA2 GLY A 126 -11.054 5.596 -11.761 1.00 91.86 H
ATOM 1964 HA3 GLY A 126 -9.444 6.327 -11.861 1.00 91.86 H
ATOM 1965 C GLY A 126 -9.510 4.240 -12.344 1.00 91.86 C
ATOM 1966 O GLY A 126 -10.277 3.690 -13.122 1.00 91.86 O
ATOM 1967 N TYR A 127 -8.296 3.746 -12.079 1.00 91.44 N
ATOM 1968 H TYR A 127 -7.714 4.239 -11.417 1.00 91.44 H
ATOM 1969 CA TYR A 127 -7.731 2.565 -12.747 1.00 91.44 C
ATOM 1970 HA TYR A 127 -7.611 2.786 -13.808 1.00 91.44 H
ATOM 1971 C TYR A 127 -8.633 1.332 -12.649 1.00 91.44 C
ATOM 1972 CB TYR A 127 -6.357 2.256 -12.145 1.00 91.44 C
ATOM 1973 HB2 TYR A 127 -5.702 3.097 -12.371 1.00 91.44 H
ATOM 1974 HB3 TYR A 127 -6.448 2.194 -11.060 1.00 91.44 H
ATOM 1975 O TYR A 127 -8.840 0.628 -13.638 1.00 91.44 O
ATOM 1976 CG TYR A 127 -5.727 0.971 -12.658 1.00 91.44 C
ATOM 1977 CD1 TYR A 127 -5.597 -0.146 -11.809 1.00 91.44 C
ATOM 1978 HD1 TYR A 127 -5.912 -0.083 -10.778 1.00 91.44 H
ATOM 1979 CD2 TYR A 127 -5.316 0.878 -14.002 1.00 91.44 C
ATOM 1980 HD2 TYR A 127 -5.447 1.725 -14.660 1.00 91.44 H
ATOM 1981 CE1 TYR A 127 -5.063 -1.353 -12.303 1.00 91.44 C
ATOM 1982 HE1 TYR A 127 -4.967 -2.222 -11.669 1.00 91.44 H
ATOM 1983 CE2 TYR A 127 -4.758 -0.319 -14.492 1.00 91.44 C
ATOM 1984 HE2 TYR A 127 -4.451 -0.395 -15.524 1.00 91.44 H
ATOM 1985 OH TYR A 127 -4.117 -2.600 -14.124 1.00 91.44 O
ATOM 1986 HH TYR A 127 -3.920 -2.596 -15.064 1.00 91.44 H
ATOM 1987 CZ TYR A 127 -4.642 -1.442 -13.646 1.00 91.44 C
ATOM 1988 N GLN A 128 -9.204 1.106 -11.466 1.00 88.02 N
ATOM 1989 H GLN A 128 -8.981 1.735 -10.708 1.00 88.02 H
ATOM 1990 CA GLN A 128 -10.132 0.009 -11.192 1.00 88.02 C
ATOM 1991 HA GLN A 128 -9.788 -0.875 -11.729 1.00 88.02 H
ATOM 1992 C GLN A 128 -11.565 0.276 -11.699 1.00 88.02 C
ATOM 1993 CB GLN A 128 -10.102 -0.296 -9.680 1.00 88.02 C
ATOM 1994 HB2 GLN A 128 -10.362 0.615 -9.140 1.00 88.02 H
ATOM 1995 HB3 GLN A 128 -10.851 -1.052 -9.444 1.00 88.02 H
ATOM 1996 O GLN A 128 -12.452 -0.539 -11.457 1.00 88.02 O
ATOM 1997 CG GLN A 128 -8.736 -0.782 -9.157 1.00 88.02 C
ATOM 1998 HG2 GLN A 128 -8.791 -0.881 -8.072 1.00 88.02 H
ATOM 1999 HG3 GLN A 128 -7.970 -0.039 -9.376 1.00 88.02 H
ATOM 2000 CD GLN A 128 -8.288 -2.124 -9.729 1.00 88.02 C
[truncated: 3,035 more rows]

## Sheet: gp6_jorvik.pdb
MODEL 1
ATOM 1 N MET A 1 17.114 -16.595 -32.527 1.00 40.89 N
ATOM 2 CA MET A 1 16.726 -16.535 -31.121 1.00 40.89 C
ATOM 3 C MET A 1 16.594 -15.088 -30.655 1.00 40.89 C
ATOM 4 CB MET A 1 17.742 -17.274 -30.249 1.00 40.89 C
ATOM 5 O MET A 1 17.525 -14.295 -30.808 1.00 40.89 O
ATOM 6 CG MET A 1 17.341 -18.703 -29.919 1.00 40.89 C
ATOM 7 SD MET A 1 18.381 -19.437 -28.598 1.00 40.89 S
ATOM 8 CE MET A 1 18.383 -21.175 -29.120 1.00 40.89 C
ATOM 9 N THR A 2 15.377 -14.418 -30.788 1.00 39.92 N
ATOM 10 CA THR A 2 14.708 -13.122 -30.754 1.00 39.92 C
ATOM 11 C THR A 2 14.900 -12.450 -29.397 1.00 39.92 C
ATOM 12 CB THR A 2 13.204 -13.262 -31.053 1.00 39.92 C
ATOM 13 O THR A 2 15.145 -13.123 -28.394 1.00 39.92 O
ATOM 14 CG2 THR A 2 12.957 -13.493 -32.540 1.00 39.92 C
ATOM 15 OG1 THR A 2 12.677 -14.372 -30.314 1.00 39.92 O
ATOM 16 N ALA A 3 15.492 -11.284 -29.324 1.00 44.70 N
ATOM 17 CA ALA A 3 15.742 -10.205 -28.372 1.00 44.70 C
ATOM 18 C ALA A 3 14.836 -10.330 -27.150 1.00 44.70 C
ATOM 19 CB ALA A 3 15.543 -8.848 -29.042 1.00 44.70 C
ATOM 20 O ALA A 3 15.244 -10.010 -26.031 1.00 44.70 O
ATOM 21 N GLU A 4 13.797 -11.175 -27.222 1.00 40.83 N
ATOM 22 CA GLU A 4 12.928 -11.299 -26.055 1.00 40.83 C
ATOM 23 C GLU A 4 13.394 -12.426 -25.137 1.00 40.83 C
ATOM 24 CB GLU A 4 11.479 -11.539 -26.487 1.00 40.83 C
ATOM 25 O GLU A 4 13.264 -12.332 -23.915 1.00 40.83 O
ATOM 26 CG GLU A 4 10.540 -10.387 -26.158 1.00 40.83 C
ATOM 27 CD GLU A 4 9.149 -10.559 -26.746 1.00 40.83 C
ATOM 28 OE1 GLU A 4 8.237 -9.781 -26.386 1.00 40.83 O
ATOM 29 OE2 GLU A 4 8.969 -11.481 -27.573 1.00 40.83 O
ATOM 30 N LYS A 5 14.342 -13.221 -25.610 1.00 34.89 N
ATOM 31 CA LYS A 5 14.845 -14.248 -24.702 1.00 34.89 C
ATOM 32 C LYS A 5 16.188 -13.841 -24.102 1.00 34.89 C
ATOM 33 CB LYS A 5 14.981 -15.587 -25.429 1.00 34.89 C
ATOM 34 O LYS A 5 16.568 -14.326 -23.034 1.00 34.89 O
ATOM 35 CG LYS A 5 14.387 -16.765 -24.671 1.00 34.89 C
ATOM 36 CD LYS A 5 14.525 -18.063 -25.458 1.00 34.89 C
ATOM 37 CE LYS A 5 14.069 -19.264 -24.641 1.00 34.89 C
ATOM 38 NZ LYS A 5 14.212 -20.540 -25.405 1.00 34.89 N
ATOM 39 N THR A 6 16.685 -12.717 -24.512 1.00 37.95 N
ATOM 40 CA THR A 6 17.933 -12.280 -23.895 1.00 37.95 C
ATOM 41 C THR A 6 17.658 -11.358 -22.711 1.00 37.95 C
ATOM 42 CB THR A 6 18.836 -11.558 -24.913 1.00 37.95 C
ATOM 43 O THR A 6 18.374 -11.395 -21.709 1.00 37.95 O
ATOM 44 CG2 THR A 6 19.961 -12.468 -25.393 1.00 37.95 C
ATOM 45 OG1 THR A 6 18.048 -11.155 -26.040 1.00 37.95 O
ATOM 46 N ALA A 7 16.477 -10.829 -22.583 1.00 34.00 N
ATOM 47 CA ALA A 7 16.250 -10.013 -21.394 1.00 34.00 C
ATOM 48 C ALA A 7 15.774 -10.869 -20.223 1.00 34.00 C
ATOM 49 CB ALA A 7 15.235 -8.911 -21.690 1.00 34.00 C
ATOM 50 O ALA A 7 16.143 -10.620 -19.073 1.00 34.00 O
ATOM 51 N ALA A 8 15.231 -12.037 -20.561 1.00 32.14 N
ATOM 52 CA ALA A 8 14.890 -12.908 -19.438 1.00 32.14 C
ATOM 53 C ALA A 8 16.075 -13.788 -19.048 1.00 32.14 C
ATOM 54 CB ALA A 8 13.680 -13.772 -19.784 1.00 32.14 C
ATOM 55 O ALA A 8 16.265 -14.096 -17.869 1.00 32.14 O
ATOM 56 N ALA A 9 17.054 -13.942 -19.921 1.00 34.25 N
ATOM 57 CA ALA A 9 18.223 -14.705 -19.492 1.00 34.25 C
ATOM 58 C ALA A 9 19.275 -13.793 -18.868 1.00 34.25 C
ATOM 59 CB ALA A 9 18.820 -15.472 -20.670 1.00 34.25 C
ATOM 60 O ALA A 9 20.042 -14.221 -18.002 1.00 34.25 O
ATOM 61 N ALA A 10 19.175 -12.534 -19.067 1.00 34.68 N
ATOM 62 CA ALA A 10 20.088 -11.673 -18.319 1.00 34.68 C
ATOM 63 C ALA A 10 19.510 -11.316 -16.953 1.00 34.68 C
ATOM 64 CB ALA A 10 20.393 -10.405 -19.112 1.00 34.68 C
ATOM 65 O ALA A 10 20.253 -11.011 -16.017 1.00 34.68 O
ATOM 66 N LEU A 11 18.210 -11.633 -16.726 1.00 33.50 N
ATOM 67 CA LEU A 11 17.787 -11.474 -15.339 1.00 33.50 C
ATOM 68 C LEU A 11 17.988 -12.768 -14.557 1.00 33.50 C
ATOM 69 CB LEU A 11 16.319 -11.046 -15.272 1.00 33.50 C
ATOM 70 O LEU A 11 18.064 -12.749 -13.327 1.00 33.50 O
ATOM 71 CG LEU A 11 16.052 -9.608 -14.826 1.00 33.50 C
ATOM 72 CD1 LEU A 11 15.633 -8.752 -16.017 1.00 33.50 C
ATOM 73 CD2 LEU A 11 14.985 -9.575 -13.737 1.00 33.50 C
ATOM 74 N SER A 12 18.319 -13.858 -15.299 1.00 33.83 N
ATOM 75 CA SER A 12 18.568 -15.052 -14.498 1.00 33.83 C
ATOM 76 C SER A 12 20.063 -15.311 -14.344 1.00 33.83 C
ATOM 77 CB SER A 12 17.893 -16.271 -15.127 1.00 33.83 C
ATOM 78 O SER A 12 20.475 -16.119 -13.509 1.00 33.83 O
ATOM 79 OG SER A 12 18.809 -17.345 -15.252 1.00 33.83 O
ATOM 80 N ALA A 13 20.929 -14.436 -14.944 1.00 33.88 N
ATOM 81 CA ALA A 13 22.334 -14.798 -14.779 1.00 33.88 C
ATOM 82 C ALA A 13 23.076 -13.754 -13.949 1.00 33.88 C
ATOM 83 CB ALA A 13 23.005 -14.964 -16.141 1.00 33.88 C
ATOM 84 O ALA A 13 24.273 -13.531 -14.145 1.00 33.88 O
ATOM 85 N GLY A 14 22.389 -13.050 -13.095 1.00 32.46 N
ATOM 86 CA GLY A 14 23.115 -12.133 -12.231 1.00 32.46 C
ATOM 87 C GLY A 14 24.012 -12.838 -11.231 1.00 32.46 C
ATOM 88 O GLY A 14 23.800 -14.012 -10.919 1.00 32.46 O
ATOM 89 N PRO A 15 25.310 -12.521 -11.143 1.00 36.29 N
ATOM 90 CA PRO A 15 26.475 -13.047 -10.428 1.00 36.29 C
ATOM 91 C PRO A 15 26.123 -13.590 -9.045 1.00 36.29 C
ATOM 92 CB PRO A 15 27.399 -11.832 -10.318 1.00 36.29 C
ATOM 93 O PRO A 15 25.219 -13.071 -8.385 1.00 36.29 O
ATOM 94 CG PRO A 15 26.518 -10.656 -10.593 1.00 36.29 C
ATOM 95 CD PRO A 15 25.240 -11.151 -11.206 1.00 36.29 C
ATOM 96 N GLU A 16 25.996 -15.007 -8.926 1.00 35.09 N
ATOM 97 CA GLU A 16 26.071 -15.871 -7.751 1.00 35.09 C
ATOM 98 C GLU A 16 26.788 -15.174 -6.598 1.00 35.09 C
ATOM 99 CB GLU A 16 26.778 -17.185 -8.093 1.00 35.09 C
ATOM 100 O GLU A 16 27.632 -15.776 -5.931 1.00 35.09 O
ATOM 101 CG GLU A 16 25.920 -18.155 -8.892 1.00 35.09 C
ATOM 102 CD GLU A 16 26.528 -19.544 -9.001 1.00 35.09 C
ATOM 103 OE1 GLU A 16 25.803 -20.497 -9.365 1.00 35.09 O
ATOM 104 OE2 GLU A 16 27.739 -19.681 -8.718 1.00 35.09 O
ATOM 105 N ASP A 17 26.675 -13.840 -6.583 1.00 31.44 N
ATOM 106 CA ASP A 17 27.279 -13.292 -5.373 1.00 31.44 C
ATOM 107 C ASP A 17 26.364 -13.489 -4.166 1.00 31.44 C
ATOM 108 CB ASP A 17 27.595 -11.806 -5.556 1.00 31.44 C
ATOM 109 O ASP A 17 25.154 -13.273 -4.255 1.00 31.44 O
ATOM 110 CG ASP A 17 28.962 -11.562 -6.168 1.00 31.44 C
ATOM 111 OD1 ASP A 17 29.850 -12.433 -6.045 1.00 31.44 O
ATOM 112 OD2 ASP A 17 29.155 -10.487 -6.777 1.00 31.44 O
ATOM 113 N PRO A 18 26.663 -14.415 -3.207 1.00 30.53 N
ATOM 114 CA PRO A 18 25.841 -14.695 -2.027 1.00 30.53 C
ATOM 115 C PRO A 18 25.209 -13.437 -1.437 1.00 30.53 C
ATOM 116 CB PRO A 18 26.836 -15.318 -1.045 1.00 30.53 C
ATOM 117 O PRO A 18 25.855 -12.388 -1.373 1.00 30.53 O
ATOM 118 CG PRO A 18 28.181 -14.915 -1.556 1.00 30.53 C
ATOM 119 CD PRO A 18 28.039 -14.488 -2.989 1.00 30.53 C
ATOM 120 N ILE A 19 24.037 -13.026 -1.790 1.00 32.71 N
ATOM 121 CA ILE A 19 23.152 -12.125 -1.060 1.00 32.71 C
ATOM 122 C ILE A 19 23.572 -12.065 0.407 1.00 32.71 C
ATOM 123 CB ILE A 19 21.676 -12.564 -1.178 1.00 32.71 C
ATOM 124 O ILE A 19 23.631 -13.094 1.084 1.00 32.71 O
ATOM 125 CG1 ILE A 19 21.262 -12.657 -2.652 1.00 32.71 C
ATOM 126 CG2 ILE A 19 20.763 -11.602 -0.413 1.00 32.71 C
ATOM 127 CD1 ILE A 19 19.839 -13.154 -2.865 1.00 32.71 C
ATOM 128 N PRO A 20 24.506 -11.219 0.803 1.00 34.83 N
ATOM 129 CA PRO A 20 24.778 -11.027 2.230 1.00 34.83 C
ATOM 130 C PRO A 20 23.520 -11.124 3.089 1.00 34.83 C
ATOM 131 CB PRO A 20 25.373 -9.618 2.289 1.00 34.83 C
ATOM 132 O PRO A 20 22.438 -10.719 2.654 1.00 34.83 O
ATOM 133 CG PRO A 20 25.200 -9.072 0.908 1.00 34.83 C
ATOM 134 CD PRO A 20 24.658 -10.162 0.029 1.00 34.83 C
ATOM 135 N ASP A 21 23.266 -12.331 3.697 1.00 36.81 N
ATOM 136 CA ASP A 21 22.333 -12.606 4.786 1.00 36.81 C
ATOM 137 C ASP A 21 21.915 -11.317 5.490 1.00 36.81 C
ATOM 138 CB ASP A 21 22.954 -13.577 5.792 1.00 36.81 C
ATOM 139 O ASP A 21 22.649 -10.798 6.334 1.00 36.81 O
ATOM 140 CG ASP A 21 22.136 -14.843 5.978 1.00 36.81 C
ATOM 141 OD1 ASP A 21 21.009 -14.924 5.443 1.00 36.81 O
ATOM 142 OD2 ASP A 21 22.621 -15.766 6.667 1.00 36.81 O
ATOM 143 N PHE A 22 21.535 -10.244 4.729 1.00 36.36 N
ATOM 144 CA PHE A 22 21.020 -9.146 5.539 1.00 36.36 C
ATOM 145 C PHE A 22 19.532 -9.329 5.815 1.00 36.36 C
ATOM 146 CB PHE A 22 21.265 -7.803 4.845 1.00 36.36 C
ATOM 147 O PHE A 22 18.785 -8.351 5.890 1.00 36.36 O
ATOM 148 CG PHE A 22 22.721 -7.454 4.694 1.00 36.36 C
ATOM 149 CD1 PHE A 22 23.432 -6.903 5.753 1.00 36.36 C
ATOM 150 CD2 PHE A 22 23.379 -7.678 3.491 1.00 36.36 C
ATOM 151 CE1 PHE A 22 24.780 -6.579 5.615 1.00 36.36 C
ATOM 152 CE2 PHE A 22 24.726 -7.357 3.346 1.00 36.36 C
ATOM 153 CZ PHE A 22 25.424 -6.807 4.409 1.00 36.36 C
ATOM 154 N VAL A 23 19.059 -10.578 5.970 1.00 35.63 N
ATOM 155 CA VAL A 23 17.757 -10.605 6.628 1.00 35.63 C
ATOM 156 C VAL A 23 17.905 -10.176 8.086 1.00 35.63 C
ATOM 157 CB VAL A 23 17.109 -12.005 6.547 1.00 35.63 C
ATOM 158 O VAL A 23 18.530 -10.877 8.885 1.00 35.63 O
ATOM 159 CG1 VAL A 23 15.727 -11.999 7.198 1.00 35.63 C
ATOM 160 CG2 VAL A 23 17.017 -12.468 5.094 1.00 35.63 C
ATOM 161 N THR A 24 18.640 -9.154 8.394 1.00 34.97 N
ATOM 162 CA THR A 24 18.403 -8.734 9.770 1.00 34.97 C
ATOM 163 C THR A 24 16.962 -8.268 9.954 1.00 34.97 C
ATOM 164 CB THR A 24 19.367 -7.606 10.184 1.00 34.97 C
ATOM 165 O THR A 24 16.419 -7.561 9.103 1.00 34.97 O
ATOM 166 CG2 THR A 24 20.556 -8.157 10.964 1.00 34.97 C
ATOM 167 OG1 THR A 24 19.847 -6.941 9.009 1.00 34.97 O
ATOM 168 N GLU A 25 15.980 -9.152 10.025 1.00 33.06 N
ATOM 169 CA GLU A 25 14.735 -8.754 10.675 1.00 33.06 C
ATOM 170 C GLU A 25 14.780 -7.291 11.106 1.00 33.06 C
ATOM 171 CB GLU A 25 14.447 -9.650 11.882 1.00 33.06 C
ATOM 172 O GLU A 25 15.742 -6.856 11.744 1.00 33.06 O
ATOM 173 CG GLU A 25 13.138 -10.419 11.780 1.00 33.06 C
ATOM 174 CD GLU A 25 12.899 -11.356 12.953 1.00 33.06 C
ATOM 175 OE1 GLU A 25 11.743 -11.790 13.157 1.00 33.06 O
ATOM 176 OE2 GLU A 25 13.876 -11.656 13.676 1.00 33.06 O
ATOM 177 N PRO A 26 14.382 -6.349 10.257 1.00 36.21 N
ATOM 178 CA PRO A 26 14.260 -4.973 10.743 1.00 36.21 C
ATOM 179 C PRO A 26 14.044 -4.897 12.252 1.00 36.21 C
ATOM 180 CB PRO A 26 13.038 -4.441 9.989 1.00 36.21 C
ATOM 181 O PRO A 26 13.372 -5.756 12.828 1.00 36.21 O
ATOM 182 CG PRO A 26 12.433 -5.646 9.344 1.00 36.21 C
ATOM 183 CD PRO A 26 13.393 -6.793 9.481 1.00 36.21 C
ATOM 184 N ASP A 27 15.076 -4.620 13.038 1.00 37.61 N
ATOM 185 CA ASP A 27 14.801 -4.231 14.418 1.00 37.61 C
ATOM 186 C ASP A 27 13.351 -3.785 14.584 1.00 37.61 C
ATOM 187 CB ASP A 27 15.749 -3.114 14.860 1.00 37.61 C
ATOM 188 O ASP A 27 12.838 -3.009 13.774 1.00 37.61 O
ATOM 189 CG ASP A 27 17.143 -3.617 15.194 1.00 37.61 C
ATOM 190 OD1 ASP A 27 17.290 -4.799 15.572 1.00 37.61 O
ATOM 191 OD2 ASP A 27 18.101 -2.822 15.082 1.00 37.61 O
ATOM 192 N ALA A 28 12.409 -4.637 14.566 1.00 36.32 N
ATOM 193 CA ALA A 28 11.083 -4.255 15.043 1.00 36.32 C
ATOM 194 C ALA A 28 11.087 -2.831 15.593 1.00 36.32 C
ATOM 195 CB ALA A 28 10.599 -5.232 16.112 1.00 36.32 C
ATOM 196 O ALA A 28 11.968 -2.462 16.372 1.00 36.32 O
ATOM 197 N PRO A 29 10.764 -1.846 14.779 1.00 35.68 N
ATOM 198 CA PRO A 29 10.611 -0.548 15.439 1.00 35.68 C
ATOM 199 C PRO A 29 10.184 -0.675 16.899 1.00 35.68 C
ATOM 200 CB PRO A 29 9.525 0.143 14.610 1.00 35.68 C
ATOM 201 O PRO A 29 9.434 -1.589 17.250 1.00 35.68 O
ATOM 202 CG PRO A 29 8.914 -0.950 13.794 1.00 35.68 C
ATOM 203 CD PRO A 29 9.823 -2.145 13.840 1.00 35.68 C
ATOM 204 N GLU A 30 11.159 -0.624 17.838 1.00 38.23 N
ATOM 205 CA GLU A 30 10.803 -0.338 19.225 1.00 38.23 C
ATOM 206 C GLU A 30 9.319 -0.011 19.358 1.00 38.23 C
ATOM 207 CB GLU A 30 11.647 0.818 19.768 1.00 38.23 C
ATOM 208 O GLU A 30 8.787 0.806 18.603 1.00 38.23 O
ATOM 209 CG GLU A 30 13.055 0.412 20.179 1.00 38.23 C
ATOM 210 CD GLU A 30 13.857 1.554 20.782 1.00 38.23 C
ATOM 211 OE1 GLU A 30 15.029 1.337 21.165 1.00 38.23 O
ATOM 212 OE2 GLU A 30 13.309 2.675 20.874 1.00 38.23 O
ATOM 213 N ALA A 31 8.440 -0.956 19.203 1.00 37.78 N
ATOM 214 CA ALA A 31 7.062 -0.856 19.677 1.00 37.78 C
ATOM 215 C ALA A 31 6.813 0.486 20.360 1.00 37.78 C
ATOM 216 CB ALA A 31 6.743 -2.003 20.632 1.00 37.78 C
ATOM 217 O ALA A 31 7.529 0.857 21.293 1.00 37.78 O
ATOM 218 N MET A 32 6.958 1.535 19.711 1.00 31.09 N
ATOM 219 CA MET A 32 6.329 2.670 20.380 1.00 31.09 C
ATOM 220 C MET A 32 5.118 2.222 21.191 1.00 31.09 C
ATOM 221 CB MET A 32 5.911 3.732 19.360 1.00 31.09 C
ATOM 222 O MET A 32 4.290 1.450 20.704 1.00 31.09 O
ATOM 223 CG MET A 32 6.871 4.907 19.271 1.00 31.09 C
ATOM 224 SD MET A 32 6.204 6.284 18.259 1.00 31.09 S
ATOM 225 CE MET A 32 5.953 5.428 16.679 1.00 31.09 C
ATOM 226 N PRO A 33 5.227 2.100 22.510 1.00 34.99 N
ATOM 227 CA PRO A 33 4.105 1.742 23.380 1.00 34.99 C
ATOM 228 C PRO A 33 2.761 2.222 22.837 1.00 34.99 C
ATOM 229 CB PRO A 33 4.443 2.442 24.699 1.00 34.99 C
ATOM 230 O PRO A 33 2.646 3.364 22.384 1.00 34.99 O
ATOM 231 CG PRO A 33 5.567 3.367 24.363 1.00 34.99 C
ATOM 232 CD PRO A 33 6.033 3.064 22.967 1.00 34.99 C
ATOM 233 N LEU A 34 2.062 1.538 22.000 1.00 39.88 N
ATOM 234 CA LEU A 34 0.653 1.727 21.672 1.00 39.88 C
ATOM 235 C LEU A 34 -0.131 2.196 22.893 1.00 39.88 C
ATOM 236 CB LEU A 34 0.049 0.428 21.132 1.00 39.88 C
ATOM 237 O LEU A 34 -1.354 2.341 22.833 1.00 39.88 O
ATOM 238 CG LEU A 34 0.087 0.242 19.614 1.00 39.88 C
ATOM 239 CD1 LEU A 34 0.328 -1.222 19.265 1.00 39.88 C
ATOM 240 CD2 LEU A 34 -1.207 0.743 18.981 1.00 39.88 C
ATOM 241 N ASP A 35 0.648 2.479 24.037 1.00 44.15 N
ATOM 242 CA ASP A 35 -0.185 2.956 25.138 1.00 44.15 C
ATOM 243 C ASP A 35 -0.242 4.481 25.162 1.00 44.15 C
ATOM 244 CB ASP A 35 0.339 2.427 26.475 1.00 44.15 C
ATOM 245 O ASP A 35 -0.758 5.073 26.112 1.00 44.15 O
ATOM 246 CG ASP A 35 -0.362 1.159 26.927 1.00 44.15 C
ATOM 247 OD1 ASP A 35 -1.452 0.844 26.403 1.00 44.15 O
ATOM 248 OD2 ASP A 35 0.180 0.468 27.817 1.00 44.15 O
ATOM 249 N ALA A 36 0.273 5.120 24.105 1.00 37.94 N
ATOM 250 CA ALA A 36 -0.130 6.520 24.207 1.00 37.94 C
ATOM 251 C ALA A 36 -1.555 6.719 23.698 1.00 37.94 C
ATOM 252 CB ALA A 36 0.837 7.411 23.432 1.00 37.94 C
ATOM 253 O ALA A 36 -1.888 6.302 22.586 1.00 37.94 O
ATOM 254 N ALA A 37 -2.466 5.988 24.181 1.00 39.11 N
ATOM 255 CA ALA A 37 -3.872 6.385 24.155 1.00 39.11 C
ATOM 256 C ALA A 37 -4.038 7.776 23.550 1.00 39.11 C
ATOM 257 CB ALA A 37 -4.461 6.348 25.563 1.00 39.11 C
ATOM 258 O ALA A 37 -3.315 8.708 23.911 1.00 39.11 O
ATOM 259 N PRO A 38 -4.229 7.932 22.239 1.00 41.31 N
ATOM 260 CA PRO A 38 -4.492 9.250 21.656 1.00 41.31 C
ATOM 261 C PRO A 38 -5.430 10.098 22.513 1.00 41.31 C
ATOM 262 CB PRO A 38 -5.134 8.918 20.307 1.00 41.31 C
ATOM 263 O PRO A 38 -6.505 10.491 22.053 1.00 41.31 O
ATOM 264 CG PRO A 38 -5.576 7.496 20.435 1.00 41.31 C
ATOM 265 CD PRO A 38 -5.156 6.985 21.783 1.00 41.31 C
ATOM 266 N ASP A 39 -5.329 10.069 23.871 1.00 45.17 N
ATOM 267 CA ASP A 39 -6.234 10.995 24.544 1.00 45.17 C
ATOM 268 C ASP A 39 -5.787 12.442 24.346 1.00 45.17 C
ATOM 269 CB ASP A 39 -6.320 10.671 26.037 1.00 45.17 C
ATOM 270 O ASP A 39 -6.582 13.370 24.504 1.00 45.17 O
ATOM 271 CG ASP A 39 -7.148 9.432 26.329 1.00 45.17 C
ATOM 272 OD1 ASP A 39 -7.954 9.021 25.467 1.00 45.17 O
ATOM 273 OD2 ASP A 39 -6.995 8.864 27.432 1.00 45.17 O
ATOM 274 N ASP A 40 -4.731 12.650 23.644 1.00 42.16 N
ATOM 275 CA ASP A 40 -4.378 14.065 23.586 1.00 42.16 C
ATOM 276 C ASP A 40 -4.521 14.609 22.166 1.00 42.16 C
ATOM 277 CB ASP A 40 -2.950 14.283 24.091 1.00 42.16 C
ATOM 278 O ASP A 40 -4.272 15.791 21.921 1.00 42.16 O
ATOM 279 CG ASP A 40 -2.899 14.908 25.474 1.00 42.16 C
ATOM 280 OD1 ASP A 40 -3.939 15.408 25.956 1.00 42.16 O
ATOM 281 OD2 ASP A 40 -1.810 14.903 26.087 1.00 42.16 O
ATOM 282 N LEU A 41 -5.060 13.863 21.210 1.00 42.53 N
ATOM 283 CA LEU A 41 -5.417 14.529 19.962 1.00 42.53 C
ATOM 284 C LEU A 41 -6.906 14.854 19.926 1.00 42.53 C
ATOM 285 CB LEU A 41 -5.044 13.655 18.762 1.00 42.53 C
ATOM 286 O LEU A 41 -7.379 15.519 19.001 1.00 42.53 O
ATOM 287 CG LEU A 41 -3.580 13.694 18.322 1.00 42.53 C
ATOM 288 CD1 LEU A 41 -3.243 12.463 17.489 1.00 42.53 C
ATOM 289 CD2 LEU A 41 -3.291 14.971 17.540 1.00 42.53 C
ATOM 290 N GLY A 42 -7.674 14.553 21.004 1.00 36.35 N
ATOM 291 CA GLY A 42 -9.091 14.876 20.974 1.00 36.35 C
ATOM 292 C GLY A 42 -9.441 16.102 21.796 1.00 36.35 C
ATOM 293 O GLY A 42 -10.591 16.547 21.798 1.00 36.35 O
ATOM 294 N ALA A 43 -8.421 16.879 22.278 1.00 41.05 N
ATOM 295 CA ALA A 43 -8.959 17.938 23.128 1.00 41.05 C
ATOM 296 C ALA A 43 -8.830 19.301 22.454 1.00 41.05 C
ATOM 297 CB ALA A 43 -8.250 17.947 24.480 1.00 41.05 C
ATOM 298 O ALA A 43 -9.550 20.241 22.799 1.00 41.05 O
ATOM 299 N GLU A 44 -8.986 19.383 21.074 1.00 36.62 N
ATOM 300 CA GLU A 44 -9.401 20.740 20.731 1.00 36.62 C
ATOM 301 C GLU A 44 -9.919 20.813 19.298 1.00 36.62 C
ATOM 302 CB GLU A 44 -8.243 21.722 20.923 1.00 36.62 C
ATOM 303 O GLU A 44 -10.099 21.903 18.752 1.00 36.62 O
ATOM 304 CG GLU A 44 -8.027 22.144 22.369 1.00 36.62 C
ATOM 305 CD GLU A 44 -6.923 23.177 22.534 1.00 36.62 C
ATOM 306 OE1 GLU A 44 -6.632 23.575 23.685 1.00 36.62 O
ATOM 307 OE2 GLU A 44 -6.347 23.593 21.504 1.00 36.62 O
ATOM 308 N TYR A 45 -10.611 19.853 18.746 1.00 38.51 N
ATOM 309 CA TYR A 45 -11.322 20.207 17.522 1.00 38.51 C
ATOM 310 C TYR A 45 -12.821 20.309 17.773 1.00 38.51 C
ATOM 311 CB TYR A 45 -11.046 19.177 16.422 1.00 38.51 C
ATOM 312 O TYR A 45 -13.448 19.350 18.229 1.00 38.51 O
ATOM 313 CG TYR A 45 -11.144 19.740 15.025 1.00 38.51 C
ATOM 314 CD1 TYR A 45 -12.311 19.600 14.277 1.00 38.51 C
ATOM 315 CD2 TYR A 45 -10.070 20.411 14.450 1.00 38.51 C
ATOM 316 CE1 TYR A 45 -12.405 20.115 12.989 1.00 38.51 C
ATOM 317 CE2 TYR A 45 -10.153 20.931 13.162 1.00 38.51 C
ATOM 318 OH TYR A 45 -11.411 21.290 11.166 1.00 38.51 O
ATOM 319 CZ TYR A 45 -11.323 20.778 12.441 1.00 38.51 C
ATOM 320 N GLN A 46 -13.363 21.450 18.242 1.00 42.37 N
ATOM 321 CA GLN A 46 -14.726 21.941 18.413 1.00 42.37 C
ATOM 322 C GLN A 46 -15.350 22.311 17.071 1.00 42.37 C
ATOM 323 CB GLN A 46 -14.749 23.147 19.353 1.00 42.37 C
ATOM 324 O GLN A 46 -16.156 23.240 16.990 1.00 42.37 O
ATOM 325 CG GLN A 46 -14.506 22.793 20.814 1.00 42.37 C
ATOM 326 CD GLN A 46 -14.722 23.969 21.747 1.00 42.37 C
ATOM 327 NE2 GLN A 46 -14.659 23.713 23.050 1.00 42.37 N
ATOM 328 OE1 GLN A 46 -14.942 25.100 21.302 1.00 42.37 O
ATOM 329 N GLY A 47 -14.949 21.658 15.950 1.00 41.31 N
ATOM 330 CA GLY A 47 -15.706 22.019 14.761 1.00 41.31 C
ATOM 331 C GLY A 47 -16.979 21.210 14.596 1.00 41.31 C
ATOM 332 O GLY A 47 -17.061 20.071 15.058 1.00 41.31 O
ATOM 333 N GLU A 48 -18.116 21.676 14.985 1.00 40.92 N
ATOM 334 CA GLU A 48 -19.469 21.294 14.591 1.00 40.92 C
ATOM 335 C GLU A 48 -19.446 20.285 13.446 1.00 40.92 C
ATOM 336 CB GLU A 48 -20.281 22.528 14.188 1.00 40.92 C
ATOM 337 O GLU A 48 -18.864 20.548 12.392 1.00 40.92 O
ATOM 338 CG GLU A 48 -20.779 23.348 15.369 1.00 40.92 C
ATOM 339 CD GLU A 48 -21.645 24.528 14.957 1.00 40.92 C
ATOM 340 OE1 GLU A 48 -22.148 25.251 15.846 1.00 40.92 O
ATOM 341 OE2 GLU A 48 -21.821 24.731 13.735 1.00 40.92 O
ATOM 342 N PHE A 49 -19.031 18.974 13.644 1.00 40.71 N
ATOM 343 CA PHE A 49 -18.923 17.937 12.625 1.00 40.71 C
ATOM 344 C PHE A 49 -20.238 17.779 11.872 1.00 40.71 C
ATOM 345 CB PHE A 49 -18.516 16.602 13.256 1.00 40.71 C
ATOM 346 O PHE A 49 -21.291 17.586 12.483 1.00 40.71 O
ATOM 347 CG PHE A 49 -17.452 15.866 12.487 1.00 40.71 C
ATOM 348 CD1 PHE A 49 -17.795 14.901 11.548 1.00 40.71 C
ATOM 349 CD2 PHE A 49 -16.108 16.140 12.703 1.00 40.71 C
ATOM 350 CE1 PHE A 49 -16.812 14.218 10.835 1.00 40.71 C
ATOM 351 CE2 PHE A 49 -15.120 15.462 11.994 1.00 40.71 C
ATOM 352 CZ PHE A 49 -15.475 14.501 11.061 1.00 40.71 C
ATOM 353 N GLU A 50 -20.626 18.649 11.035 1.00 43.19 N
ATOM 354 CA GLU A 50 -21.623 18.334 10.016 1.00 43.19 C
ATOM 355 C GLU A 50 -21.771 16.826 9.837 1.00 43.19 C
ATOM 356 CB GLU A 50 -21.255 18.988 8.682 1.00 43.19 C
ATOM 357 O GLU A 50 -20.800 16.080 9.977 1.00 43.19 O
ATOM 358 CG GLU A 50 -22.367 19.842 8.089 1.00 43.19 C
ATOM 359 CD GLU A 50 -21.897 20.728 6.946 1.00 43.19 C
ATOM 360 OE1 GLU A 50 -22.732 21.452 6.357 1.00 43.19 O
ATOM 361 OE2 GLU A 50 -20.685 20.697 6.636 1.00 43.19 O
ATOM 362 N PRO A 51 -22.924 16.182 10.023 1.00 46.34 N
ATOM 363 CA PRO A 51 -23.139 14.736 9.931 1.00 46.34 C
ATOM 364 C PRO A 51 -22.256 14.075 8.875 1.00 46.34 C
ATOM 365 CB PRO A 51 -24.618 14.623 9.555 1.00 46.34 C
ATOM 366 O PRO A 51 -22.084 14.618 7.781 1.00 46.34 O
ATOM 367 CG PRO A 51 -25.010 16.000 9.125 1.00 46.34 C
ATOM 368 CD PRO A 51 -23.932 16.956 9.548 1.00 46.34 C
ATOM 369 N GLU A 52 -20.991 13.687 9.286 1.00 53.95 N
ATOM 370 CA GLU A 52 -19.906 12.915 8.687 1.00 53.95 C
ATOM 371 C GLU A 52 -20.382 12.166 7.445 1.00 53.95 C
ATOM 372 CB GLU A 52 -19.321 11.931 9.703 1.00 53.95 C
ATOM 373 O GLU A 52 -21.422 11.505 7.473 1.00 53.95 O
ATOM 374 CG GLU A 52 -17.826 12.098 9.930 1.00 53.95 C
ATOM 375 CD GLU A 52 -17.295 11.252 11.077 1.00 53.95 C
ATOM 376 OE1 GLU A 52 -16.087 11.347 11.393 1.00 53.95 O
ATOM 377 OE2 GLU A 52 -18.094 10.488 11.664 1.00 53.95 O
ATOM 378 N ALA A 53 -20.362 12.794 6.228 1.00 60.93 N
ATOM 379 CA ALA A 53 -20.540 12.100 4.955 1.00 60.93 C
ATOM 380 C ALA A 53 -20.137 10.633 5.068 1.00 60.93 C
ATOM 381 CB ALA A 53 -19.731 12.787 3.857 1.00 60.93 C
ATOM 382 O ALA A 53 -19.214 10.292 5.812 1.00 60.93 O
ATOM 383 N GLU A 54 -21.048 9.746 4.884 1.00 68.43 N
ATOM 384 CA GLU A 54 -20.772 8.318 4.756 1.00 68.43 C
ATOM 385 C GLU A 54 -19.436 8.074 4.062 1.00 68.43 C
ATOM 386 CB GLU A 54 -21.898 7.620 3.990 1.00 68.43 C
ATOM 387 O GLU A 54 -19.110 8.741 3.078 1.00 68.43 O
ATOM 388 CG GLU A 54 -21.935 6.111 4.190 1.00 68.43 C
ATOM 389 CD GLU A 54 -23.186 5.461 3.622 1.00 68.43 C
ATOM 390 OE1 GLU A 54 -23.338 4.225 3.747 1.00 68.43 O
ATOM 391 OE2 GLU A 54 -24.022 6.194 3.047 1.00 68.43 O
ATOM 392 N ALA A 55 -18.519 7.315 4.758 1.00 68.26 N
ATOM 393 CA ALA A 55 -17.281 6.891 4.109 1.00 68.26 C
ATOM 394 C ALA A 55 -17.568 6.212 2.772 1.00 68.26 C
ATOM 395 CB ALA A 55 -16.496 5.951 5.021 1.00 68.26 C
ATOM 396 O ALA A 55 -18.591 5.543 2.616 1.00 68.26 O
ATOM 397 N PRO A 56 -16.699 6.511 1.810 1.00 70.88 N
ATOM 398 CA PRO A 56 -16.860 5.809 0.534 1.00 70.88 C
ATOM 399 C PRO A 56 -16.774 4.292 0.680 1.00 70.88 C
ATOM 400 CB PRO A 56 -15.701 6.343 -0.310 1.00 70.88 C
ATOM 401 O PRO A 56 -16.080 3.792 1.569 1.00 70.88 O
ATOM 402 CG PRO A 56 -14.817 7.057 0.662 1.00 70.88 C
ATOM 403 CD PRO A 56 -15.560 7.211 1.958 1.00 70.88 C
ATOM 404 N ALA A 57 -17.642 3.723 -0.121 1.00 79.08 N
ATOM 405 CA ALA A 57 -17.599 2.263 -0.145 1.00 79.08 C
ATOM 406 C ALA A 57 -16.296 1.763 -0.762 1.00 79.08 C
ATOM 407 CB ALA A 57 -18.795 1.708 -0.914 1.00 79.08 C
ATOM 408 O ALA A 57 -15.772 2.370 -1.699 1.00 79.08 O
ATOM 409 N ILE A 58 -15.722 0.742 -0.088 1.00 79.08 N
ATOM 410 CA ILE A 58 -14.527 0.148 -0.676 1.00 79.08 C
ATOM 411 C ILE A 58 -14.925 -0.977 -1.628 1.00 79.08 C
ATOM 412 CB ILE A 58 -13.567 -0.385 0.412 1.00 79.08 C
ATOM 413 O ILE A 58 -15.958 -1.623 -1.438 1.00 79.08 O
ATOM 414 CG1 ILE A 58 -12.219 -0.769 -0.207 1.00 79.08 C
ATOM 415 CG2 ILE A 58 -14.192 -1.575 1.147 1.00 79.08 C
ATOM 416 CD1 ILE A 58 -11.113 -1.001 0.814 1.00 79.08 C
ATOM 417 N LEU A 59 -14.176 -1.251 -2.680 1.00 80.49 N
ATOM 418 CA LEU A 59 -14.393 -2.305 -3.665 1.00 80.49 C
ATOM 419 C LEU A 59 -14.345 -3.681 -3.008 1.00 80.49 C
ATOM 420 CB LEU A 59 -13.347 -2.222 -4.779 1.00 80.49 C
ATOM 421 O LEU A 59 -13.907 -3.811 -1.862 1.00 80.49 O
ATOM 422 CG LEU A 59 -13.327 -0.930 -5.596 1.00 80.49 C
ATOM 423 CD1 LEU A 59 -12.076 -0.871 -6.466 1.00 80.49 C
ATOM 424 CD2 LEU A 59 -14.585 -0.818 -6.451 1.00 80.49 C
ATOM 425 N SER A 60 -14.875 -4.585 -3.753 1.00 84.63 N
ATOM 426 CA SER A 60 -14.666 -5.967 -3.333 1.00 84.63 C
ATOM 427 C SER A 60 -13.181 -6.303 -3.258 1.00 84.63 C
ATOM 428 CB SER A 60 -15.368 -6.931 -4.290 1.00 84.63 C
ATOM 429 O SER A 60 -12.356 -5.642 -3.892 1.00 84.63 O
ATOM 430 OG SER A 60 -14.705 -6.967 -5.542 1.00 84.63 O
ATOM 431 N PRO A 61 -12.824 -7.263 -2.460 1.00 77.52 N
ATOM 432 CA PRO A 61 -11.409 -7.616 -2.326 1.00 77.52 C
ATOM 433 C PRO A 61 -10.733 -7.864 -3.672 1.00 77.52 C
ATOM 434 CB PRO A 61 -11.443 -8.896 -1.487 1.00 77.52 C
ATOM 435 O PRO A 61 -9.610 -7.404 -3.897 1.00 77.52 O
ATOM 436 CG PRO A 61 -12.717 -8.811 -0.712 1.00 77.52 C
ATOM 437 CD PRO A 61 -13.733 -8.081 -1.542 1.00 77.52 C
ATOM 438 N GLU A 62 -11.419 -8.568 -4.506 1.00 79.50 N
ATOM 439 CA GLU A 62 -10.851 -8.871 -5.817 1.00 79.50 C
ATOM 440 C GLU A 62 -10.627 -7.598 -6.628 1.00 79.50 C
ATOM 441 CB GLU A 62 -11.760 -9.832 -6.587 1.00 79.50 C
ATOM 442 O GLU A 62 -9.563 -7.414 -7.224 1.00 79.50 O
ATOM 443 CG GLU A 62 -11.112 -10.428 -7.829 1.00 79.50 C
ATOM 444 CD GLU A 62 -11.990 -11.453 -8.530 1.00 79.50 C
ATOM 445 OE1 GLU A 62 -11.563 -12.009 -9.567 1.00 79.50 O
ATOM 446 OE2 GLU A 62 -13.113 -11.701 -8.039 1.00 79.50 O
ATOM 447 N ALA A 63 -11.621 -6.761 -6.637 1.00 81.68 N
ATOM 448 CA ALA A 63 -11.501 -5.498 -7.362 1.00 81.68 C
ATOM 449 C ALA A 63 -10.442 -4.600 -6.729 1.00 81.68 C
ATOM 450 CB ALA A 63 -12.847 -4.779 -7.405 1.00 81.68 C
ATOM 451 O ALA A 63 -9.714 -3.896 -7.433 1.00 81.68 O
ATOM 452 N TRP A 64 -10.316 -4.693 -5.515 1.00 80.39 N
ATOM 453 CA TRP A 64 -9.325 -3.913 -4.780 1.00 80.39 C
ATOM 454 C TRP A 64 -7.910 -4.336 -5.161 1.00 80.39 C
ATOM 455 CB TRP A 64 -9.529 -4.068 -3.271 1.00 80.39 C
ATOM 456 O TRP A 64 -7.058 -3.490 -5.443 1.00 80.39 O
ATOM 457 CG TRP A 64 -8.448 -3.441 -2.443 1.00 80.39 C
ATOM 458 CD1 TRP A 64 -7.365 -4.066 -1.891 1.00 80.39 C
ATOM 459 CD2 TRP A 64 -8.351 -2.063 -2.068 1.00 80.39 C
ATOM 460 CE2 TRP A 64 -7.181 -1.924 -1.289 1.00 80.39 C
ATOM 461 CE3 TRP A 64 -9.139 -0.932 -2.317 1.00 80.39 C
ATOM 462 NE1 TRP A 64 -6.598 -3.159 -1.196 1.00 80.39 N
ATOM 463 CH2 TRP A 64 -7.570 0.395 -1.015 1.00 80.39 C
ATOM 464 CZ2 TRP A 64 -6.780 -0.696 -0.757 1.00 80.39 C
ATOM 465 CZ3 TRP A 64 -8.739 0.289 -1.786 1.00 80.39 C
ATOM 466 N HIS A 65 -7.696 -5.535 -5.141 1.00 75.99 N
ATOM 467 CA HIS A 65 -6.372 -6.014 -5.522 1.00 75.99 C
ATOM 468 C HIS A 65 -6.029 -5.606 -6.950 1.00 75.99 C
ATOM 469 CB HIS A 65 -6.291 -7.535 -5.376 1.00 75.99 C
ATOM 470 O HIS A 65 -4.897 -5.203 -7.230 1.00 75.99 O
ATOM 471 CG HIS A 65 -4.930 -8.092 -5.652 1.00 75.99 C
ATOM 472 CD2 HIS A 65 -3.835 -8.195 -4.863 1.00 75.99 C
ATOM 473 ND1 HIS A 65 -4.578 -8.625 -6.873 1.00 75.99 N
ATOM 474 CE1 HIS A 65 -3.321 -9.034 -6.822 1.00 75.99 C
ATOM 475 NE2 HIS A 65 -2.848 -8.785 -5.613 1.00 75.99 N
ATOM 476 N ALA A 66 -6.960 -5.747 -7.823 1.00 77.15 N
ATOM 477 CA ALA A 66 -6.729 -5.376 -9.217 1.00 77.15 C
ATOM 478 C ALA A 66 -6.382 -3.895 -9.341 1.00 77.15 C
ATOM 479 CB ALA A 66 -7.956 -5.704 -10.065 1.00 77.15 C
ATOM 480 O ALA A 66 -5.468 -3.525 -10.081 1.00 77.15 O
ATOM 481 N GLN A 67 -7.091 -3.137 -8.558 1.00 75.26 N
ATOM 482 CA GLN A 67 -6.853 -1.699 -8.609 1.00 75.26 C
ATOM 483 C GLN A 67 -5.494 -1.345 -8.011 1.00 75.26 C
ATOM 484 CB GLN A 67 -7.962 -0.944 -7.875 1.00 75.26 C
ATOM 485 O GLN A 67 -4.777 -0.496 -8.545 1.00 75.26 O
ATOM 486 CG GLN A 67 -7.961 0.557 -8.136 1.00 75.26 C
ATOM 487 CD GLN A 67 -9.192 1.249 -7.581 1.00 75.26 C
ATOM 488 NE2 GLN A 67 -9.381 2.510 -7.955 1.00 75.26 N
ATOM 489 OE1 GLN A 67 -9.966 0.656 -6.824 1.00 75.26 O
ATOM 490 N THR A 68 -5.146 -1.956 -6.988 1.00 71.79 N
ATOM 491 CA THR A 68 -3.857 -1.705 -6.354 1.00 71.79 C
ATOM 492 C THR A 68 -2.713 -2.161 -7.255 1.00 71.79 C
ATOM 493 CB THR A 68 -3.756 -2.417 -4.992 1.00 71.79 C
ATOM 494 O THR A 68 -1.677 -1.498 -7.336 1.00 71.79 O
ATOM 495 CG2 THR A 68 -4.514 -1.651 -3.914 1.00 71.79 C
ATOM 496 OG1 THR A 68 -4.311 -3.734 -5.106 1.00 71.79 O
ATOM 497 N PHE A 69 -2.994 -3.257 -7.921 1.00 69.30 N
ATOM 498 CA PHE A 69 -2.044 -3.750 -8.911 1.00 69.30 C
ATOM 499 C PHE A 69 -1.829 -2.722 -10.014 1.00 69.30 C
ATOM 500 CB PHE A 69 -2.530 -5.072 -9.512 1.00 69.30 C
ATOM 501 O PHE A 69 -0.691 -2.449 -10.403 1.00 69.30 O
ATOM 502 CG PHE A 69 -1.730 -5.528 -10.702 1.00 69.30 C
ATOM 503 CD1 PHE A 69 -2.194 -5.312 -11.994 1.00 69.30 C
ATOM 504 CD2 PHE A 69 -0.513 -6.174 -10.529 1.00 69.30 C
ATOM 505 CE1 PHE A 69 -1.455 -5.733 -13.097 1.00 69.30 C
ATOM 506 CE2 PHE A 69 0.231 -6.598 -11.627 1.00 69.30 C
ATOM 507 CZ PHE A 69 -0.242 -6.377 -12.910 1.00 69.30 C
ATOM 508 N MET A 70 -2.827 -2.245 -10.503 1.00 70.69 N
ATOM 509 CA MET A 70 -2.749 -1.284 -11.599 1.00 70.69 C
ATOM 510 C MET A 70 -2.052 -0.004 -11.152 1.00 70.69 C
ATOM 511 CB MET A 70 -4.146 -0.961 -12.132 1.00 70.69 C
ATOM 512 O MET A 70 -1.262 0.573 -11.902 1.00 70.69 O
ATOM 513 CG MET A 70 -4.735 -2.053 -13.009 1.00 70.69 C
ATOM 514 SD MET A 70 -3.795 -2.286 -14.568 1.00 70.69 S
ATOM 515 CE MET A 70 -3.952 -0.627 -15.287 1.00 70.69 C
ATOM 516 N THR A 71 -2.343 0.336 -9.967 1.00 68.83 N
ATOM 517 CA THR A 71 -1.715 1.537 -9.428 1.00 68.83 C
ATOM 518 C THR A 71 -0.214 1.331 -9.253 1.00 68.83 C
ATOM 519 CB THR A 71 -2.342 1.939 -8.080 1.00 68.83 C
ATOM 520 O THR A 71 0.581 2.220 -9.566 1.00 68.83 O
ATOM 521 CG2 THR A 71 -1.741 3.241 -7.561 1.00 68.83 C
ATOM 522 OG1 THR A 71 -3.754 2.111 -8.249 1.00 68.83 O
ATOM 523 N ALA A 72 0.144 0.185 -8.775 1.00 63.85 N
ATOM 524 CA ALA A 72 1.561 -0.151 -8.654 1.00 63.85 C
ATOM 525 C ALA A 72 2.253 -0.104 -10.013 1.00 63.85 C
ATOM 526 CB ALA A 72 1.728 -1.531 -8.022 1.00 63.85 C
ATOM 527 O ALA A 72 3.388 0.367 -10.122 1.00 63.85 O
ATOM 528 N HIS A 73 1.540 -0.568 -11.068 1.00 64.93 N
ATOM 529 CA HIS A 73 2.081 -0.604 -12.422 1.00 64.93 C
ATOM 530 C HIS A 73 2.266 0.804 -12.979 1.00 64.93 C
ATOM 531 CB HIS A 73 1.169 -1.417 -13.342 1.00 64.93 C
ATOM 532 O HIS A 73 3.311 1.117 -13.553 1.00 64.93 O
ATOM 533 CG HIS A 73 1.697 -1.563 -14.734 1.00 64.93 C
ATOM 534 CD2 HIS A 73 1.256 -1.058 -15.910 1.00 64.93 C
ATOM 535 ND1 HIS A 73 2.816 -2.311 -15.031 1.00 64.93 N
ATOM 536 CE1 HIS A 73 3.041 -2.258 -16.333 1.00 64.93 C
ATOM 537 NE2 HIS A 73 2.109 -1.504 -16.889 1.00 64.93 N
ATOM 538 N MET A 74 1.270 1.626 -12.742 1.00 65.35 N
ATOM 539 CA MET A 74 1.278 2.914 -13.429 1.00 65.35 C
ATOM 540 C MET A 74 2.153 3.920 -12.688 1.00 65.35 C
ATOM 541 CB MET A 74 -0.145 3.460 -13.565 1.00 65.35 C
ATOM 542 O MET A 74 2.929 4.649 -13.309 1.00 65.35 O
ATOM 543 CG MET A 74 -0.995 2.709 -14.576 1.00 65.35 C
ATOM 544 SD MET A 74 -2.563 3.581 -14.963 1.00 65.35 S
ATOM 545 CE MET A 74 -3.377 3.509 -13.343 1.00 65.35 C
ATOM 546 N VAL A 75 2.089 3.850 -11.371 1.00 65.43 N
ATOM 547 CA VAL A 75 2.674 4.971 -10.643 1.00 65.43 C
ATOM 548 C VAL A 75 3.935 4.511 -9.913 1.00 65.43 C
ATOM 549 CB VAL A 75 1.671 5.582 -9.640 1.00 65.43 C
ATOM 550 O VAL A 75 4.946 5.216 -9.904 1.00 65.43 O
ATOM 551 CG1 VAL A 75 2.311 6.736 -8.871 1.00 65.43 C
ATOM 552 CG2 VAL A 75 0.412 6.053 -10.365 1.00 65.43 C
ATOM 553 N GLY A 76 3.824 3.357 -9.433 1.00 62.06 N
ATOM 554 CA GLY A 76 4.934 2.896 -8.614 1.00 62.06 C
ATOM 555 C GLY A 76 6.204 2.659 -9.409 1.00 62.06 C
ATOM 556 O GLY A 76 7.293 3.044 -8.978 1.00 62.06 O
ATOM 557 N THR A 77 6.049 2.028 -10.590 1.00 63.42 N
ATOM 558 CA THR A 77 7.206 1.725 -11.426 1.00 63.42 C
ATOM 559 C THR A 77 7.842 3.007 -11.954 1.00 63.42 C
ATOM 560 CB THR A 77 6.818 0.817 -12.607 1.00 63.42 C
ATOM 561 O THR A 77 9.067 3.141 -11.963 1.00 63.42 O
ATOM 562 CG2 THR A 77 8.024 0.520 -13.492 1.00 63.42 C
ATOM 563 OG1 THR A 77 6.295 -0.418 -12.102 1.00 63.42 O
ATOM 564 N ALA A 78 7.006 3.940 -12.266 1.00 65.18 N
ATOM 565 CA ALA A 78 7.496 5.219 -12.772 1.00 65.18 C
ATOM 566 C ALA A 78 8.272 5.973 -11.696 1.00 65.18 C
ATOM 567 CB ALA A 78 6.335 6.070 -13.281 1.00 65.18 C
ATOM 568 O ALA A 78 9.334 6.538 -11.969 1.00 65.18 O
ATOM 569 N ILE A 79 7.680 5.960 -10.541 1.00 63.36 N
ATOM 570 CA ILE A 79 8.317 6.671 -9.438 1.00 63.36 C
ATOM 571 C ILE A 79 9.643 6.000 -9.089 1.00 63.36 C
ATOM 572 CB ILE A 79 7.400 6.725 -8.196 1.00 63.36 C
ATOM 573 O ILE A 79 10.661 6.675 -8.917 1.00 63.36 O
ATOM 574 CG1 ILE A 79 6.184 7.619 -8.468 1.00 63.36 C
ATOM 575 CG2 ILE A 79 8.178 7.216 -6.971 1.00 63.36 C
ATOM 576 CD1 ILE A 79 5.124 7.570 -7.376 1.00 63.36 C
ATOM 577 N ALA A 80 9.569 4.730 -9.028 1.00 62.00 N
ATOM 578 CA ALA A 80 10.786 4.002 -8.681 1.00 62.00 C
ATOM 579 C ALA A 80 11.877 4.226 -9.724 1.00 62.00 C
ATOM 580 CB ALA A 80 10.492 2.511 -8.536 1.00 62.00 C
ATOM 581 O ALA A 80 13.045 4.416 -9.380 1.00 62.00 O
ATOM 582 N CYS A 81 11.465 4.239 -10.939 1.00 61.94 N
ATOM 583 CA CYS A 81 12.430 4.449 -12.012 1.00 61.94 C
ATOM 584 C CYS A 81 13.006 5.859 -11.958 1.00 61.94 C
ATOM 585 CB CYS A 81 11.780 4.205 -13.373 1.00 61.94 C
ATOM 586 O CYS A 81 14.208 6.051 -12.153 1.00 61.94 O
ATOM 587 SG CYS A 81 11.740 2.466 -13.860 1.00 61.94 S
ATOM 588 N ALA A 82 12.107 6.812 -11.755 1.00 61.91 N
ATOM 589 CA ALA A 82 12.527 8.210 -11.707 1.00 61.91 C
ATOM 590 C ALA A 82 13.523 8.445 -10.575 1.00 61.91 C
ATOM 591 CB ALA A 82 11.315 9.124 -11.543 1.00 61.91 C
ATOM 592 O ALA A 82 14.488 9.196 -10.735 1.00 61.91 O
ATOM 593 N LYS A 83 13.370 7.755 -9.543 1.00 59.19 N
ATOM 594 CA LYS A 83 14.195 8.012 -8.366 1.00 59.19 C
ATOM 595 C LYS A 83 15.488 7.203 -8.414 1.00 59.19 C
ATOM 596 CB LYS A 83 13.421 7.688 -7.087 1.00 59.19 C
ATOM 597 O LYS A 83 16.541 7.680 -7.985 1.00 59.19 O
ATOM 598 CG LYS A 83 12.403 8.749 -6.694 1.00 59.19 C
ATOM 599 CD LYS A 83 11.939 8.571 -5.254 1.00 59.19 C
ATOM 600 CE LYS A 83 11.098 9.752 -4.787 1.00 59.19 C
ATOM 601 NZ LYS A 83 10.889 9.733 -3.309 1.00 59.19 N
ATOM 602 N THR A 84 15.382 6.060 -8.964 1.00 62.73 N
ATOM 603 CA THR A 84 16.535 5.172 -8.876 1.00 62.73 C
ATOM 604 C THR A 84 17.266 5.100 -10.213 1.00 62.73 C
ATOM 605 CB THR A 84 16.118 3.755 -8.439 1.00 62.73 C
ATOM 606 O THR A 84 18.430 4.697 -10.270 1.00 62.73 O
ATOM 607 CG2 THR A 84 15.301 3.795 -7.152 1.00 62.73 C
ATOM 608 OG1 THR A 84 15.329 3.156 -9.474 1.00 62.73 O
ATOM 609 N GLY A 85 16.640 5.576 -11.219 1.00 64.57 N
ATOM 610 CA GLY A 85 17.178 5.382 -12.556 1.00 64.57 C
ATOM 611 C GLY A 85 17.087 3.945 -13.033 1.00 64.57 C
ATOM 612 O GLY A 85 17.638 3.597 -14.080 1.00 64.57 O
ATOM 613 N ARG A 86 16.446 3.032 -12.311 1.00 59.22 N
ATOM 614 CA ARG A 86 16.256 1.618 -12.618 1.00 59.22 C
ATOM 615 C ARG A 86 14.777 1.247 -12.597 1.00 59.22 C
ATOM 616 CB ARG A 86 17.029 0.744 -11.628 1.00 59.22 C
ATOM 617 O ARG A 86 13.989 1.857 -11.871 1.00 59.22 O
ATOM 618 CG ARG A 86 18.533 0.967 -11.653 1.00 59.22 C
ATOM 619 CD ARG A 86 19.245 0.125 -10.604 1.00 59.22 C
ATOM 620 NE ARG A 86 19.651 -1.172 -11.138 1.00 59.22 N
ATOM 621 NH1 ARG A 86 21.137 -1.642 -9.433 1.00 59.22 N
ATOM 622 NH2 ARG A 86 20.835 -3.140 -11.142 1.00 59.22 N
ATOM 623 CZ ARG A 86 20.540 -1.982 -10.570 1.00 59.22 C
ATOM 624 N GLU A 87 14.570 0.235 -13.502 1.00 65.69 N
ATOM 625 CA GLU A 87 13.221 -0.324 -13.492 1.00 65.69 C
ATOM 626 C GLU A 87 12.984 -1.173 -12.247 1.00 65.69 C
ATOM 627 CB GLU A 87 12.976 -1.159 -14.752 1.00 65.69 C
ATOM 628 O GLU A 87 13.805 -2.028 -11.906 1.00 65.69 O
ATOM 629 CG GLU A 87 11.515 -1.221 -15.174 1.00 65.69 C
ATOM 630 CD GLU A 87 11.294 -2.003 -16.458 1.00 65.69 C
ATOM 631 OE1 GLU A 87 10.123 -2.253 -16.823 1.00 65.69 O
ATOM 632 OE2 GLU A 87 12.301 -2.371 -17.105 1.00 65.69 O
ATOM 633 N VAL A 88 12.051 -0.785 -11.404 1.00 63.93 N
ATOM 634 CA VAL A 88 11.549 -1.617 -10.316 1.00 63.93 C
ATOM 635 C VAL A 88 10.285 -2.348 -10.765 1.00 63.93 C
ATOM 636 CB VAL A 88 11.258 -0.781 -9.050 1.00 63.93 C
ATOM 637 O VAL A 88 9.340 -1.724 -11.253 1.00 63.93 O
ATOM 638 CG1 VAL A 88 10.773 -1.676 -7.911 1.00 63.93 C
ATOM 639 CG2 VAL A 88 12.503 -0.003 -8.628 1.00 63.93 C
ATOM 640 N ASP A 89 10.420 -3.707 -10.657 1.00 69.55 N
ATOM 641 CA ASP A 89 9.288 -4.501 -11.126 1.00 69.55 C
ATOM 642 C ASP A 89 8.175 -4.541 -10.081 1.00 69.55 C
ATOM 643 CB ASP A 89 9.737 -5.922 -11.472 1.00 69.55 C
ATOM 644 O ASP A 89 7.987 -5.555 -9.406 1.00 69.55 O
ATOM 645 CG ASP A 89 8.633 -6.757 -12.097 1.00 69.55 C
ATOM 646 OD1 ASP A 89 7.597 -6.190 -12.507 1.00 69.55 O
ATOM 647 OD2 ASP A 89 8.799 -7.993 -12.179 1.00 69.55 O
ATOM 648 N LEU A 90 7.500 -3.550 -9.907 1.00 68.89 N
ATOM 649 CA LEU A 90 6.447 -3.452 -8.903 1.00 68.89 C
ATOM 650 C LEU A 90 5.254 -4.326 -9.279 1.00 68.89 C
ATOM 651 CB LEU A 90 5.997 -1.998 -8.739 1.00 68.89 C
ATOM 652 O LEU A 90 4.552 -4.835 -8.403 1.00 68.89 O
ATOM 653 CG LEU A 90 6.959 -1.070 -7.995 1.00 68.89 C
ATOM 654 CD1 LEU A 90 6.441 0.364 -8.023 1.00 68.89 C
ATOM 655 CD2 LEU A 90 7.157 -1.545 -6.560 1.00 68.89 C
ATOM 656 N VAL A 91 5.145 -4.438 -10.504 1.00 71.73 N
ATOM 657 CA VAL A 91 4.064 -5.293 -10.980 1.00 71.73 C
ATOM 658 C VAL A 91 4.305 -6.732 -10.529 1.00 71.73 C
ATOM 659 CB VAL A 91 3.927 -5.232 -12.518 1.00 71.73 C
ATOM 660 O VAL A 91 3.385 -7.404 -10.058 1.00 71.73 O
ATOM 661 CG1 VAL A 91 2.916 -6.265 -13.012 1.00 71.73 C
ATOM 662 CG2 VAL A 91 3.521 -3.828 -12.961 1.00 71.73 C
ATOM 663 N GLY A 92 5.503 -7.194 -10.777 1.00 72.85 N
ATOM 664 CA GLY A 92 5.844 -8.529 -10.314 1.00 72.85 C
ATOM 665 C GLY A 92 5.641 -8.713 -8.822 1.00 72.85 C
ATOM 666 O GLY A 92 5.127 -9.743 -8.382 1.00 72.85 O
ATOM 667 N LEU A 93 5.925 -7.703 -8.088 1.00 70.65 N
ATOM 668 CA LEU A 93 5.756 -7.750 -6.640 1.00 70.65 C
ATOM 669 C LEU A 93 4.278 -7.749 -6.264 1.00 70.65 C
ATOM 670 CB LEU A 93 6.462 -6.563 -5.979 1.00 70.65 C
ATOM 671 O LEU A 93 3.860 -8.488 -5.369 1.00 70.65 O
ATOM 672 CG LEU A 93 6.643 -6.641 -4.462 1.00 70.65 C
ATOM 673 CD1 LEU A 93 7.884 -7.457 -4.117 1.00 70.65 C
ATOM 674 CD2 LEU A 93 6.733 -5.242 -3.861 1.00 70.65 C
ATOM 675 N ALA A 94 3.631 -6.955 -6.964 1.00 70.86 N
ATOM 676 CA ALA A 94 2.199 -6.877 -6.687 1.00 70.86 C
ATOM 677 C ALA A 94 1.511 -8.208 -6.976 1.00 70.86 C
ATOM 678 CB ALA A 94 1.558 -5.760 -7.507 1.00 70.86 C
ATOM 679 O ALA A 94 0.542 -8.571 -6.306 1.00 70.86 O
ATOM 680 N MET A 95 2.109 -8.988 -7.924 1.00 76.81 N
ATOM 681 CA MET A 95 1.500 -10.252 -8.328 1.00 76.81 C
ATOM 682 C MET A 95 2.026 -11.406 -7.481 1.00 76.81 C
ATOM 683 CB MET A 95 1.765 -10.528 -9.810 1.00 76.81 C
ATOM 684 O MET A 95 1.472 -12.506 -7.511 1.00 76.81 O
ATOM 685 CG MET A 95 1.023 -9.592 -10.750 1.00 76.81 C
ATOM 686 SD MET A 95 0.621 -10.382 -12.356 1.00 76.81 S
ATOM 687 CE MET A 95 2.249 -10.327 -13.156 1.00 76.81 C
ATOM 688 N SER A 96 2.940 -11.127 -6.725 1.00 73.86 N
ATOM 689 CA SER A 96 3.527 -12.165 -5.884 1.00 73.86 C
ATOM 690 C SER A 96 2.653 -12.451 -4.668 1.00 73.86 C
ATOM 691 CB SER A 96 4.930 -11.757 -5.430 1.00 73.86 C
ATOM 692 O SER A 96 1.708 -11.711 -4.388 1.00 73.86 O
ATOM 693 OG SER A 96 4.866 -10.698 -4.491 1.00 73.86 O
ATOM 694 N GLU A 97 2.902 -13.543 -4.097 1.00 73.67 N
ATOM 695 CA GLU A 97 2.171 -13.919 -2.891 1.00 73.67 C
ATOM 696 C GLU A 97 2.254 -12.825 -1.831 1.00 73.67 C
ATOM 697 CB GLU A 97 2.704 -15.239 -2.327 1.00 73.67 C
ATOM 698 O GLU A 97 1.258 -12.511 -1.176 1.00 73.67 O
ATOM 699 CG GLU A 97 1.848 -15.823 -1.214 1.00 73.67 C
ATOM 700 CD GLU A 97 2.358 -17.162 -0.704 1.00 73.67 C
ATOM 701 OE1 GLU A 97 1.801 -17.686 0.288 1.00 73.67 O
ATOM 702 OE2 GLU A 97 3.322 -17.691 -1.301 1.00 73.67 O
ATOM 703 N HIS A 98 3.351 -12.279 -1.760 1.00 67.37 N
ATOM 704 CA HIS A 98 3.566 -11.217 -0.783 1.00 67.37 C
ATOM 705 C HIS A 98 2.772 -9.967 -1.144 1.00 67.37 C
ATOM 706 CB HIS A 98 5.054 -10.882 -0.676 1.00 67.37 C
ATOM 707 O HIS A 98 2.201 -9.313 -0.268 1.00 67.37 O
ATOM 708 CG HIS A 98 5.870 -11.964 -0.043 1.00 67.37 C
ATOM 709 CD2 HIS A 98 6.262 -12.147 1.240 1.00 67.37 C
ATOM 710 ND1 HIS A 98 6.383 -13.024 -0.759 1.00 67.37 N
ATOM 711 CE1 HIS A 98 7.057 -13.815 0.060 1.00 67.37 C
ATOM 712 NE2 HIS A 98 6.999 -13.305 1.278 1.00 67.37 N
ATOM 713 N GLY A 99 2.804 -9.687 -2.345 1.00 70.36 N
ATOM 714 CA GLY A 99 2.024 -8.555 -2.821 1.00 70.36 C
ATOM 715 C GLY A 99 0.533 -8.723 -2.597 1.00 70.36 C
ATOM 716 O GLY A 99 -0.145 -7.786 -2.170 1.00 70.36 O
ATOM 717 N ARG A 100 0.066 -9.859 -2.760 1.00 74.23 N
ATOM 718 CA ARG A 100 -1.344 -10.152 -2.523 1.00 74.23 C
ATOM 719 C ARG A 100 -1.687 -10.035 -1.042 1.00 74.23 C
ATOM 720 CB ARG A 100 -1.697 -11.550 -3.034 1.00 74.23 C
ATOM 721 O ARG A 100 -2.745 -9.515 -0.683 1.00 74.23 O
ATOM 722 CG ARG A 100 -1.783 -11.649 -4.549 1.00 74.23 C
ATOM 723 CD ARG A 100 -2.244 -13.028 -4.999 1.00 74.23 C
ATOM 724 NE ARG A 100 -2.184 -13.169 -6.451 1.00 74.23 N
ATOM 725 NH1 ARG A 100 -2.609 -15.440 -6.455 1.00 74.23 N
ATOM 726 NH2 ARG A 100 -2.283 -14.327 -8.432 1.00 74.23 N
ATOM 727 CZ ARG A 100 -2.359 -14.312 -7.109 1.00 74.23 C
ATOM 728 N ALA A 101 -0.790 -10.515 -0.278 1.00 74.95 N
ATOM 729 CA ALA A 101 -0.980 -10.457 1.169 1.00 74.95 C
ATOM 730 C ALA A 101 -1.007 -9.013 1.662 1.00 74.95 C
ATOM 731 CB ALA A 101 0.122 -11.239 1.881 1.00 74.95 C
ATOM 732 O ALA A 101 -1.832 -8.654 2.505 1.00 74.95 O
ATOM 733 N ALA A 102 -0.156 -8.289 1.123 1.00 70.05 N
ATOM 734 CA ALA A 102 -0.093 -6.881 1.507 1.00 70.05 C
ATOM 735 C ALA A 102 -1.365 -6.143 1.097 1.00 70.05 C
ATOM 736 CB ALA A 102 1.130 -6.213 0.882 1.00 70.05 C
ATOM 737 O ALA A 102 -1.912 -5.358 1.874 1.00 70.05 O
ATOM 738 N SER A 103 -1.716 -6.367 -0.128 1.00 75.10 N
ATOM 739 CA SER A 103 -2.955 -5.772 -0.619 1.00 75.10 C
ATOM 740 C SER A 103 -4.146 -6.191 0.236 1.00 75.10 C
ATOM 741 CB SER A 103 -3.198 -6.166 -2.076 1.00 75.10 C
ATOM 742 O SER A 103 -5.006 -5.368 0.558 1.00 75.10 O
ATOM 743 OG SER A 103 -4.405 -5.598 -2.556 1.00 75.10 O
ATOM 744 N GLY A 104 -4.166 -7.385 0.600 1.00 77.68 N
ATOM 745 CA GLY A 104 -5.225 -7.889 1.460 1.00 77.68 C
ATOM 746 C GLY A 104 -5.239 -7.242 2.832 1.00 77.68 C
ATOM 747 O GLY A 104 -6.305 -6.921 3.362 1.00 77.68 O
ATOM 748 N ALA A 105 -4.176 -7.055 3.370 1.00 72.64 N
ATOM 749 CA ALA A 105 -4.062 -6.427 4.683 1.00 72.64 C
ATOM 750 C ALA A 105 -4.564 -4.986 4.646 1.00 72.64 C
ATOM 751 CB ALA A 105 -2.617 -6.471 5.172 1.00 72.64 C
ATOM 752 O ALA A 105 -5.273 -4.545 5.554 1.00 72.64 O
ATOM 753 N LEU A 106 -4.182 -4.356 3.579 1.00 74.45 N
ATOM 754 CA LEU A 106 -4.658 -2.986 3.420 1.00 74.45 C
ATOM 755 C LEU A 106 -6.174 -2.952 3.261 1.00 74.45 C
ATOM 756 CB LEU A 106 -3.992 -2.325 2.210 1.00 74.45 C
ATOM 757 O LEU A 106 -6.847 -2.114 3.865 1.00 74.45 O
ATOM 758 CG LEU A 106 -4.398 -0.879 1.919 1.00 74.45 C
ATOM 759 CD1 LEU A 106 -4.097 0.008 3.122 1.00 74.45 C
ATOM 760 CD2 LEU A 106 -3.683 -0.363 0.675 1.00 74.45 C
ATOM 761 N TYR A 107 -6.644 -3.854 2.520 1.00 79.95 N
ATOM 762 CA TYR A 107 -8.090 -3.946 2.353 1.00 79.95 C
ATOM 763 C TYR A 107 -8.785 -4.119 3.698 1.00 79.95 C
ATOM 764 CB TYR A 107 -8.451 -5.111 1.426 1.00 79.95 C
ATOM 765 O TYR A 107 -9.785 -3.453 3.977 1.00 79.95 O
ATOM 766 CG TYR A 107 -9.935 -5.280 1.211 1.00 79.95 C
ATOM 767 CD1 TYR A 107 -10.695 -6.082 2.060 1.00 79.95 C
ATOM 768 CD2 TYR A 107 -10.581 -4.638 0.160 1.00 79.95 C
ATOM 769 CE1 TYR A 107 -12.063 -6.241 1.866 1.00 79.95 C
ATOM 770 CE2 TYR A 107 -11.949 -4.790 -0.044 1.00 79.95 C
ATOM 771 OH TYR A 107 -14.034 -5.747 0.615 1.00 79.95 O
ATOM 772 CZ TYR A 107 -12.680 -5.592 0.813 1.00 79.95 C
ATOM 773 N ARG A 108 -8.289 -4.943 4.492 1.00 81.29 N
ATOM 774 CA ARG A 108 -8.919 -5.261 5.769 1.00 81.29 C
ATOM 775 C ARG A 108 -8.935 -4.044 6.689 1.00 81.29 C
ATOM 776 CB ARG A 108 -8.197 -6.424 6.452 1.00 81.29 C
ATOM 777 O ARG A 108 -9.917 -3.807 7.396 1.00 81.29 O
ATOM 778 CG ARG A 108 -8.479 -7.779 5.822 1.00 81.29 C
ATOM 779 CD ARG A 108 -7.952 -8.921 6.680 1.00 81.29 C
ATOM 780 NE ARG A 108 -6.501 -9.045 6.580 1.00 81.29 N
ATOM 781 NH1 ARG A 108 -6.518 -11.316 6.155 1.00 81.29 N
ATOM 782 NH2 ARG A 108 -4.530 -10.180 6.262 1.00 81.29 N
ATOM 783 CZ ARG A 108 -5.853 -10.180 6.332 1.00 81.29 C
ATOM 784 N VAL A 109 -7.912 -3.276 6.581 1.00 76.28 N
ATOM 785 CA VAL A 109 -7.838 -2.062 7.386 1.00 76.28 C
ATOM 786 C VAL A 109 -8.868 -1.049 6.890 1.00 76.28 C
ATOM 787 CB VAL A 109 -6.422 -1.443 7.351 1.00 76.28 C
ATOM 788 O VAL A 109 -9.610 -0.469 7.686 1.00 76.28 O
ATOM 789 CG1 VAL A 109 -6.424 -0.055 7.990 1.00 76.28 C
ATOM 790 CG2 VAL A 109 -5.423 -2.358 8.055 1.00 76.28 C
ATOM 791 N LEU A 110 -8.922 -0.976 5.581 1.00 77.74 N
ATOM 792 CA LEU A 110 -9.844 -0.003 5.006 1.00 77.74 C
ATOM 793 C LEU A 110 -11.291 -0.442 5.206 1.00 77.74 C
ATOM 794 CB LEU A 110 -9.558 0.192 3.515 1.00 77.74 C
ATOM 795 O LEU A 110 -12.175 0.393 5.411 1.00 77.74 O
ATOM 796 CG LEU A 110 -8.214 0.830 3.160 1.00 77.74 C
ATOM 797 CD1 LEU A 110 -8.024 0.856 1.647 1.00 77.74 C
ATOM 798 CD2 LEU A 110 -8.120 2.237 3.740 1.00 77.74 C
ATOM 799 N ASP A 111 -11.454 -1.686 5.211 1.00 82.38 N
ATOM 800 CA ASP A 111 -12.792 -2.243 5.385 1.00 82.38 C
ATOM 801 C ASP A 111 -13.269 -2.088 6.827 1.00 82.38 C
ATOM 802 CB ASP A 111 -12.818 -3.717 4.977 1.00 82.38 C
ATOM 803 O ASP A 111 -14.460 -1.889 7.075 1.00 82.38 O
ATOM 804 CG ASP A 111 -14.223 -4.286 4.894 1.00 82.38 C
ATOM 805 OD1 ASP A 111 -15.108 -3.639 4.293 1.00 82.38 O
ATOM 806 OD2 ASP A 111 -14.449 -5.388 5.437 1.00 82.38 O
ATOM 807 N ARG A 112 -12.325 -2.158 7.684 1.00 81.50 N
ATOM 808 CA ARG A 112 -12.642 -2.197 9.108 1.00 81.50 C
ATOM 809 C ARG A 112 -12.791 -0.789 9.675 1.00 81.50 C
ATOM 810 CB ARG A 112 -11.562 -2.960 9.879 1.00 81.50 C
ATOM 811 O ARG A 112 -13.596 -0.560 10.580 1.00 81.50 O
ATOM 812 CG ARG A 112 -11.828 -3.062 11.373 1.00 81.50 C
ATOM 813 CD ARG A 112 -10.963 -4.130 12.028 1.00 81.50 C
ATOM 814 NE ARG A 112 -11.306 -4.313 13.435 1.00 81.50 N
ATOM 815 NH1 ARG A 112 -10.297 -6.382 13.626 1.00 81.50 N
ATOM 816 NH2 ARG A 112 -11.345 -5.442 15.434 1.00 81.50 N
ATOM 817 CZ ARG A 112 -10.982 -5.379 14.162 1.00 81.50 C
ATOM 818 N TYR A 113 -12.007 0.124 9.056 1.00 77.89 N
ATOM 819 CA TYR A 113 -11.968 1.433 9.700 1.00 77.89 C
ATOM 820 C TYR A 113 -12.456 2.521 8.751 1.00 77.89 C
ATOM 821 CB TYR A 113 -10.550 1.755 10.179 1.00 77.89 C
ATOM 822 O TYR A 113 -11.820 2.796 7.731 1.00 77.89 O
ATOM 823 CG TYR A 113 -10.001 0.756 11.168 1.00 77.89 C
ATOM 824 CD1 TYR A 113 -10.480 0.707 12.476 1.00 77.89 C
ATOM 825 CD2 TYR A 113 -9.004 -0.140 10.799 1.00 77.89 C
ATOM 826 CE1 TYR A 113 -9.976 -0.211 13.392 1.00 77.89 C
ATOM 827 CE2 TYR A 113 -8.493 -1.062 11.706 1.00 77.89 C
ATOM 828 OH TYR A 113 -8.483 -2.001 13.901 1.00 77.89 O
ATOM 829 CZ TYR A 113 -8.985 -1.090 12.998 1.00 77.89 C
ATOM 830 N ASP A 114 -13.640 3.123 9.116 1.00 78.21 N
ATOM 831 CA ASP A 114 -14.277 4.155 8.303 1.00 78.21 C
ATOM 832 C ASP A 114 -13.347 5.350 8.105 1.00 78.21 C
ATOM 833 CB ASP A 114 -15.589 4.610 8.945 1.00 78.21 C
ATOM 834 O ASP A 114 -13.279 5.916 7.012 1.00 78.21 O
ATOM 835 CG ASP A 114 -16.756 3.692 8.624 1.00 78.21 C
ATOM 836 OD1 ASP A 114 -16.563 2.691 7.901 1.00 78.21 O
ATOM 837 OD2 ASP A 114 -17.878 3.974 9.096 1.00 78.21 O
ATOM 838 N PHE A 115 -12.700 5.670 9.162 1.00 76.46 N
ATOM 839 CA PHE A 115 -11.783 6.803 9.109 1.00 76.46 C
ATOM 840 C PHE A 115 -10.659 6.543 8.113 1.00 76.46 C
ATOM 841 CB PHE A 115 -11.199 7.088 10.496 1.00 76.46 C
ATOM 842 O PHE A 115 -10.227 7.455 7.405 1.00 76.46 O
ATOM 843 CG PHE A 115 -10.072 6.169 10.882 1.00 76.46 C
ATOM 844 CD1 PHE A 115 -10.318 5.013 11.613 1.00 76.46 C
ATOM 845 CD2 PHE A 115 -8.765 6.461 10.513 1.00 76.46 C
ATOM 846 CE1 PHE A 115 -9.277 4.160 11.971 1.00 76.46 C
ATOM 847 CE2 PHE A 115 -7.719 5.613 10.867 1.00 76.46 C
ATOM 848 CZ PHE A 115 -7.977 4.464 11.597 1.00 76.46 C
ATOM 849 N ALA A 116 -10.092 5.336 8.114 1.00 72.20 N
ATOM 850 CA ALA A 116 -9.033 4.976 7.175 1.00 72.20 C
ATOM 851 C ALA A 116 -9.513 5.097 5.732 1.00 72.20 C
ATOM 852 CB ALA A 116 -8.537 3.558 7.451 1.00 72.20 C
ATOM 853 O ALA A 116 -8.785 5.591 4.868 1.00 72.20 O
ATOM 854 N ARG A 117 -10.713 4.676 5.541 1.00 78.95 N
ATOM 855 CA ARG A 117 -11.279 4.759 4.198 1.00 78.95 C
ATOM 856 C ARG A 117 -11.431 6.211 3.757 1.00 78.95 C
ATOM 857 CB ARG A 117 -12.633 4.049 4.141 1.00 78.95 C
ATOM 858 O ARG A 117 -11.121 6.553 2.614 1.00 78.95 O
ATOM 859 CG ARG A 117 -12.531 2.537 4.020 1.00 78.95 C
ATOM 860 CD ARG A 117 -13.885 1.901 3.736 1.00 78.95 C
ATOM 861 NE ARG A 117 -14.823 2.118 4.834 1.00 78.95 N
ATOM 862 NH1 ARG A 117 -16.285 0.449 4.189 1.00 78.95 N
ATOM 863 NH2 ARG A 117 -16.723 1.704 6.057 1.00 78.95 N
ATOM 864 CZ ARG A 117 -15.942 1.423 5.024 1.00 78.95 C
ATOM 865 N ARG A 118 -11.897 6.934 4.598 1.00 74.35 N
ATOM 866 CA ARG A 118 -12.069 8.351 4.294 1.00 74.35 C
ATOM 867 C ARG A 118 -10.727 9.016 4.005 1.00 74.35 C
ATOM 868 CB ARG A 118 -12.771 9.067 5.450 1.00 74.35 C
ATOM 869 O ARG A 118 -10.600 9.778 3.045 1.00 74.35 O
ATOM 870 CG ARG A 118 -14.288 8.991 5.390 1.00 74.35 C
ATOM 871 CD ARG A 118 -14.936 9.756 6.536 1.00 74.35 C
ATOM 872 NE ARG A 118 -16.368 9.483 6.625 1.00 74.35 N
ATOM 873 NH1 ARG A 118 -16.623 10.402 8.729 1.00 74.35 N
ATOM 874 NH2 ARG A 118 -18.428 9.501 7.640 1.00 74.35 N
ATOM 875 CZ ARG A 118 -17.136 9.796 7.664 1.00 74.35 C
ATOM 876 N TRP A 119 -9.948 8.780 4.849 1.00 65.89 N
ATOM 877 CA TRP A 119 -8.625 9.386 4.736 1.00 65.89 C
ATOM 878 C TRP A 119 -7.919 8.920 3.467 1.00 65.89 C
ATOM 879 CB TRP A 119 -7.772 9.050 5.963 1.00 65.89 C
ATOM 880 O TRP A 119 -7.348 9.730 2.734 1.00 65.89 O
ATOM 881 CG TRP A 119 -6.576 9.937 6.135 1.00 65.89 C
ATOM 882 CD1 TRP A 119 -6.577 11.282 6.383 1.00 65.89 C
ATOM 883 CD2 TRP A 119 -5.203 9.543 6.067 1.00 65.89 C
ATOM 884 CE2 TRP A 119 -4.424 10.701 6.284 1.00 65.89 C
ATOM 885 CE3 TRP A 119 -4.554 8.320 5.844 1.00 65.89 C
ATOM 886 NE1 TRP A 119 -5.286 11.747 6.474 1.00 65.89 N
ATOM 887 CH2 TRP A 119 -2.418 9.463 6.064 1.00 65.89 C
ATOM 888 CZ2 TRP A 119 -3.027 10.672 6.285 1.00 65.89 C
ATOM 889 CZ3 TRP A 119 -3.165 8.294 5.845 1.00 65.89 C
ATOM 890 N PHE A 120 -8.078 7.629 3.158 1.00 66.34 N
ATOM 891 CA PHE A 120 -7.340 6.997 2.071 1.00 66.34 C
ATOM 892 C PHE A 120 -8.028 7.243 0.734 1.00 66.34 C
ATOM 893 CB PHE A 120 -7.198 5.492 2.320 1.00 66.34 C
ATOM 894 O PHE A 120 -7.364 7.468 -0.280 1.00 66.34 O
ATOM 895 CG PHE A 120 -5.826 4.953 2.017 1.00 66.34 C
ATOM 896 CD1 PHE A 120 -5.544 4.387 0.779 1.00 66.34 C
ATOM 897 CD2 PHE A 120 -4.818 5.012 2.970 1.00 66.34 C
ATOM 898 CE1 PHE A 120 -4.275 3.888 0.496 1.00 66.34 C
ATOM 899 CE2 PHE A 120 -3.547 4.515 2.695 1.00 66.34 C
ATOM 900 CZ PHE A 120 -3.278 3.953 1.457 1.00 66.34 C
ATOM 901 N LEU A 121 -9.325 7.261 0.697 1.00 69.09 N
ATOM 902 CA LEU A 121 -10.046 7.310 -0.570 1.00 69.09 C
ATOM 903 C LEU A 121 -10.538 8.724 -0.861 1.00 69.09 C
ATOM 904 CB LEU A 121 -11.230 6.339 -0.550 1.00 69.09 C
ATOM 905 O LEU A 121 -10.802 9.068 -2.016 1.00 69.09 O
ATOM 906 CG LEU A 121 -10.888 4.855 -0.408 1.00 69.09 C
ATOM 907 CD1 LEU A 121 -12.162 4.018 -0.377 1.00 69.09 C
ATOM 908 CD2 LEU A 121 -9.973 4.406 -1.542 1.00 69.09 C
ATOM 909 N THR A 122 -10.800 9.516 0.096 1.00 64.90 N
ATOM 910 CA THR A 122 -11.432 10.806 -0.160 1.00 64.90 C
ATOM 911 C THR A 122 -10.451 11.948 0.088 1.00 64.90 C
ATOM 912 CB THR A 122 -12.683 10.999 0.717 1.00 64.90 C
ATOM 913 O THR A 122 -10.309 12.844 -0.747 1.00 64.90 O
ATOM 914 CG2 THR A 122 -13.878 10.245 0.145 1.00 64.90 C
ATOM 915 OG1 THR A 122 -12.413 10.513 2.038 1.00 64.90 O
ATOM 916 N GLU A 123 -9.914 11.982 1.337 1.00 57.17 N
ATOM 917 CA GLU A 123 -9.133 13.150 1.734 1.00 57.17 C
ATOM 918 C GLU A 123 -7.681 13.022 1.282 1.00 57.17 C
ATOM 919 CB GLU A 123 -9.196 13.348 3.251 1.00 57.17 C
ATOM 920 O GLU A 123 -6.975 14.025 1.152 1.00 57.17 O
ATOM 921 CG GLU A 123 -10.444 14.078 3.724 1.00 57.17 C
ATOM 922 CD GLU A 123 -10.530 14.202 5.237 1.00 57.17 C
ATOM 923 OE1 GLU A 123 -11.570 14.673 5.750 1.00 57.17 O
ATOM 924 OE2 GLU A 123 -9.548 13.826 5.915 1.00 57.17 O
ATOM 925 N GLY A 124 -7.358 11.794 0.849 1.00 48.38 N
ATOM 926 CA GLY A 124 -5.989 11.686 0.369 1.00 48.38 C
ATOM 927 C GLY A 124 -5.864 11.892 -1.129 1.00 48.38 C
ATOM 928 O GLY A 124 -6.828 11.692 -1.871 1.00 48.38 O
ATOM 929 N SER A 125 -5.413 13.073 -1.641 1.00 50.05 N
ATOM 930 CA SER A 125 -4.960 13.241 -3.018 1.00 50.05 C
ATOM 931 C SER A 125 -4.637 11.896 -3.661 1.00 50.05 C
ATOM 932 CB SER A 125 -3.731 14.149 -3.072 1.00 50.05 C
ATOM 933 O SER A 125 -4.315 10.931 -2.966 1.00 50.05 O
ATOM 934 OG SER A 125 -2.590 13.484 -2.558 1.00 50.05 O
ATOM 935 N ASN A 126 -5.512 11.302 -4.512 1.00 53.25 N
ATOM 936 CA ASN A 126 -4.982 10.216 -5.330 1.00 53.25 C
ATOM 937 C ASN A 126 -3.533 9.900 -4.972 1.00 53.25 C
ATOM 938 CB ASN A 126 -5.099 10.557 -6.817 1.00 53.25 C
ATOM 939 O ASN A 126 -3.089 8.759 -5.113 1.00 53.25 O
ATOM 940 CG ASN A 126 -6.511 10.392 -7.345 1.00 53.25 C
ATOM 941 ND2 ASN A 126 -6.852 11.156 -8.375 1.00 53.25 N
ATOM 942 OD1 ASN A 126 -7.289 9.584 -6.830 1.00 53.25 O
ATOM 943 N VAL A 127 -2.837 10.724 -4.224 1.00 50.19 N
ATOM 944 CA VAL A 127 -1.439 10.575 -3.835 1.00 50.19 C
ATOM 945 C VAL A 127 -1.326 9.573 -2.688 1.00 50.19 C
ATOM 946 CB VAL A 127 -0.817 11.928 -3.423 1.00 50.19 C
ATOM 947 O VAL A 127 -0.432 8.724 -2.683 1.00 50.19 O
ATOM 948 CG1 VAL A 127 0.566 11.722 -2.806 1.00 50.19 C
ATOM 949 CG2 VAL A 127 -0.734 12.865 -4.627 1.00 50.19 C
ATOM 950 N MET A 128 -2.301 9.639 -1.809 1.00 47.31 N
ATOM 951 CA MET A 128 -2.204 8.750 -0.655 1.00 47.31 C
ATOM 952 C MET A 128 -2.541 7.314 -1.044 1.00 47.31 C
ATOM 953 CB MET A 128 -3.133 9.220 0.466 1.00 47.31 C
ATOM 954 O MET A 128 -1.972 6.368 -0.497 1.00 47.31 O
ATOM 955 CG MET A 128 -2.639 10.462 1.190 1.00 47.31 C
ATOM 956 SD MET A 128 -0.987 10.222 1.952 1.00 47.31 S
ATOM 957 CE MET A 128 -1.415 10.405 3.706 1.00 47.31 C
ATOM 958 N MET A 129 -3.583 7.228 -1.928 1.00 54.44 N
ATOM 959 CA MET A 129 -3.794 5.912 -2.524 1.00 54.44 C
ATOM 960 C MET A 129 -2.504 5.380 -3.140 1.00 54.44 C
ATOM 961 CB MET A 129 -4.895 5.971 -3.584 1.00 54.44 C
ATOM 962 O MET A 129 -2.139 4.223 -2.926 1.00 54.44 O
ATOM 963 CG MET A 129 -5.368 4.606 -4.054 1.00 54.44 C
ATOM 964 SD MET A 129 -6.680 4.718 -5.332 1.00 54.44 S
ATOM 965 CE MET A 129 -5.998 6.035 -6.376 1.00 54.44 C
ATOM 966 N ASP A 130 -1.845 6.280 -3.869 1.00 54.60 N
ATOM 967 CA ASP A 130 -0.590 5.901 -4.512 1.00 54.60 C
ATOM 968 C ASP A 130 0.469 5.534 -3.475 1.00 54.60 C
ATOM 969 CB ASP A 130 -0.081 7.035 -5.405 1.00 54.60 C
ATOM 970 O ASP A 130 1.172 4.533 -3.627 1.00 54.60 O
ATOM 971 CG ASP A 130 -0.926 7.233 -6.651 1.00 54.60 C
ATOM 972 OD1 ASP A 130 -1.621 6.284 -7.075 1.00 54.60 O
ATOM 973 OD2 ASP A 130 -0.895 8.348 -7.216 1.00 54.60 O
ATOM 974 N LEU A 131 0.517 6.302 -2.408 1.00 51.42 N
ATOM 975 CA LEU A 131 1.492 6.063 -1.350 1.00 51.42 C
ATOM 976 C LEU A 131 1.158 4.789 -0.580 1.00 51.42 C
ATOM 977 CB LEU A 131 1.546 7.254 -0.390 1.00 51.42 C
ATOM 978 O LEU A 131 2.056 4.027 -0.213 1.00 51.42 O
ATOM 979 CG LEU A 131 2.679 8.256 -0.616 1.00 51.42 C
ATOM 980 CD1 LEU A 131 2.205 9.672 -0.303 1.00 51.42 C
ATOM 981 CD2 LEU A 131 3.892 7.893 0.234 1.00 51.42 C
ATOM 982 N GLY A 132 -0.173 4.698 -0.270 1.00 53.55 N
ATOM 983 CA GLY A 132 -0.603 3.493 0.423 1.00 53.55 C
ATOM 984 C GLY A 132 -0.275 2.221 -0.335 1.00 53.55 C
ATOM 985 O GLY A 132 0.169 1.236 0.259 1.00 53.55 O
ATOM 986 N VAL A 133 -0.441 2.279 -1.681 1.00 56.98 N
ATOM 987 CA VAL A 133 -0.086 1.153 -2.539 1.00 56.98 C
ATOM 988 C VAL A 133 1.432 0.984 -2.567 1.00 56.98 C
ATOM 989 CB VAL A 133 -0.627 1.340 -3.974 1.00 56.98 C
ATOM 990 O VAL A 133 1.939 -0.138 -2.486 1.00 56.98 O
ATOM 991 CG1 VAL A 133 -0.063 0.271 -4.908 1.00 56.98 C
ATOM 992 CG2 VAL A 133 -2.154 1.304 -3.976 1.00 56.98 C
ATOM 993 N ILE A 134 2.084 2.105 -2.574 1.00 54.21 N
ATOM 994 CA ILE A 134 3.541 2.078 -2.497 1.00 54.21 C
ATOM 995 C ILE A 134 3.976 1.557 -1.129 1.00 54.21 C
ATOM 996 CB ILE A 134 4.147 3.475 -2.757 1.00 54.21 C
ATOM 997 O ILE A 134 4.903 0.750 -1.031 1.00 54.21 O
ATOM 998 CG1 ILE A 134 3.939 3.884 -4.219 1.00 54.21 C
ATOM 999 CG2 ILE A 134 5.634 3.495 -2.389 1.00 54.21 C
ATOM 1000 CD1 ILE A 134 4.278 5.340 -4.509 1.00 54.21 C
ATOM 1001 N LEU A 135 3.249 1.979 -0.123 1.00 51.60 N
ATOM 1002 CA LEU A 135 3.620 1.477 1.195 1.00 51.60 C
ATOM 1003 C LEU A 135 3.288 -0.006 1.325 1.00 51.60 C
ATOM 1004 CB LEU A 135 2.906 2.271 2.292 1.00 51.60 C
ATOM 1005 O LEU A 135 3.981 -0.742 2.032 1.00 51.60 O
ATOM 1006 CG LEU A 135 3.486 3.647 2.621 1.00 51.60 C
ATOM 1007 CD1 LEU A 135 2.489 4.462 3.437 1.00 51.60 C
ATOM 1008 CD2 LEU A 135 4.808 3.505 3.369 1.00 51.60 C
ATOM 1009 N SER A 136 2.136 -0.428 0.679 1.00 54.85 N
ATOM 1010 CA SER A 136 1.836 -1.855 0.724 1.00 54.85 C
ATOM 1011 C SER A 136 2.911 -2.669 0.013 1.00 54.85 C
ATOM 1012 CB SER A 136 0.471 -2.137 0.094 1.00 54.85 C
ATOM 1013 O SER A 136 3.231 -3.784 0.429 1.00 54.85 O
ATOM 1014 OG SER A 136 -0.552 -1.430 0.774 1.00 54.85 O
ATOM 1015 N TYR A 137 3.553 -2.008 -0.842 1.00 58.28 N
ATOM 1016 CA TYR A 137 4.652 -2.657 -1.548 1.00 58.28 C
ATOM 1017 C TYR A 137 5.994 -2.072 -1.123 1.00 58.28 C
ATOM 1018 CB TYR A 137 4.477 -2.515 -3.063 1.00 58.28 C
ATOM 1019 O TYR A 137 7.040 -2.452 -1.656 1.00 58.28 O
ATOM 1020 CG TYR A 137 3.242 -3.199 -3.597 1.00 58.28 C
ATOM 1021 CD1 TYR A 137 3.174 -4.588 -3.685 1.00 58.28 C
ATOM 1022 CD2 TYR A 137 2.142 -2.459 -4.017 1.00 58.28 C
ATOM 1023 CE1 TYR A 137 2.039 -5.223 -4.178 1.00 58.28 C
ATOM 1024 CE2 TYR A 137 1.002 -3.083 -4.513 1.00 58.28 C
ATOM 1025 OH TYR A 137 -0.167 -5.086 -5.079 1.00 58.28 O
ATOM 1026 CZ TYR A 137 0.960 -4.463 -4.589 1.00 58.28 C
ATOM 1027 N GLY A 138 5.854 -0.982 -0.279 1.00 50.19 N
ATOM 1028 CA GLY A 138 6.804 0.035 0.141 1.00 50.19 C
ATOM 1029 C GLY A 138 8.149 -0.538 0.550 1.00 50.19 C
ATOM 1030 O GLY A 138 9.195 0.029 0.226 1.00 50.19 O
ATOM 1031 N GLN A 139 8.084 -1.734 1.262 1.00 56.26 N
ATOM 1032 CA GLN A 139 9.408 -2.216 1.640 1.00 56.26 C
ATOM 1033 C GLN A 139 10.257 -2.514 0.408 1.00 56.26 C
ATOM 1034 CB GLN A 139 9.296 -3.465 2.515 1.00 56.26 C
ATOM 1035 O GLN A 139 11.465 -2.266 0.405 1.00 56.26 O
ATOM 1036 CG GLN A 139 9.205 -3.167 4.005 1.00 56.26 C
ATOM 1037 CD GLN A 139 9.285 -4.417 4.861 1.00 56.26 C
ATOM 1038 NE2 GLN A 139 9.800 -4.272 6.077 1.00 56.26 N
ATOM 1039 OE1 GLN A 139 8.888 -5.505 4.432 1.00 56.26 O
ATOM 1040 N ALA A 140 9.621 -2.908 -0.633 1.00 52.26 N
ATOM 1041 CA ALA A 140 10.350 -3.189 -1.867 1.00 52.26 C
ATOM 1042 C ALA A 140 10.735 -1.897 -2.583 1.00 52.26 C
ATOM 1043 CB ALA A 140 9.516 -4.075 -2.788 1.00 52.26 C
ATOM 1044 O ALA A 140 11.849 -1.774 -3.099 1.00 52.26 O
ATOM 1045 N VAL A 141 9.839 -0.977 -2.570 1.00 50.41 N
ATOM 1046 CA VAL A 141 10.146 0.306 -3.195 1.00 50.41 C
ATOM 1047 C VAL A 141 11.251 1.011 -2.411 1.00 50.41 C
ATOM 1048 CB VAL A 141 8.895 1.208 -3.282 1.00 50.41 C
ATOM 1049 O VAL A 141 12.201 1.533 -2.999 1.00 50.41 O
ATOM 1050 CG1 VAL A 141 9.273 2.611 -3.753 1.00 50.41 C
ATOM 1051 CG2 VAL A 141 7.856 0.589 -4.216 1.00 50.41 C
ATOM 1052 N ALA A 142 11.060 1.034 -1.073 1.00 55.39 N
ATOM 1053 CA ALA A 142 12.050 1.679 -0.215 1.00 55.39 C
ATOM 1054 C ALA A 142 13.422 1.033 -0.378 1.00 55.39 C
ATOM 1055 CB ALA A 142 11.607 1.620 1.245 1.00 55.39 C
ATOM 1056 O ALA A 142 14.439 1.728 -0.439 1.00 55.39 O
ATOM 1057 N SER A 143 13.363 -0.270 -0.386 1.00 56.03 N
ATOM 1058 CA SER A 143 14.604 -1.015 -0.575 1.00 56.03 C
ATOM 1059 C SER A 143 15.242 -0.691 -1.922 1.00 56.03 C
ATOM 1060 CB SER A 143 14.348 -2.519 -0.471 1.00 56.03 C
ATOM 1061 O SER A 143 16.462 -0.539 -2.016 1.00 56.03 O
ATOM 1062 OG SER A 143 15.568 -3.240 -0.506 1.00 56.03 O
ATOM 1063 N ALA A 144 14.479 -0.596 -2.910 1.00 52.09 N
ATOM 1064 CA ALA A 144 14.971 -0.243 -4.239 1.00 52.09 C
ATOM 1065 C ALA A 144 15.553 1.168 -4.252 1.00 52.09 C
ATOM 1066 CB ALA A 144 13.852 -0.363 -5.270 1.00 52.09 C
ATOM 1067 O ALA A 144 16.601 1.408 -4.856 1.00 52.09 O
ATOM 1068 N ILE A 145 14.912 2.045 -3.575 1.00 50.31 N
ATOM 1069 CA ILE A 145 15.363 3.430 -3.493 1.00 50.31 C
ATOM 1070 C ILE A 145 16.644 3.508 -2.666 1.00 50.31 C
ATOM 1071 CB ILE A 145 14.275 4.343 -2.883 1.00 50.31 C
ATOM 1072 O ILE A 145 17.595 4.196 -3.046 1.00 50.31 O
ATOM 1073 CG1 ILE A 145 13.081 4.460 -3.837 1.00 50.31 C
ATOM 1074 CG2 ILE A 145 14.851 5.723 -2.554 1.00 50.31 C
ATOM 1075 CD1 ILE A 145 11.886 5.196 -3.245 1.00 50.31 C
ATOM 1076 N LYS A 146 16.642 2.779 -1.537 1.00 54.42 N
ATOM 1077 CA LYS A 146 17.787 2.828 -0.632 1.00 54.42 C
ATOM 1078 C LYS A 146 19.033 2.240 -1.290 1.00 54.42 C
ATOM 1079 CB LYS A 146 17.478 2.080 0.666 1.00 54.42 C
ATOM 1080 O LYS A 146 20.144 2.730 -1.077 1.00 54.42 O
ATOM 1081 CG LYS A 146 18.328 2.519 1.849 1.00 54.42 C
ATOM 1082 CD LYS A 146 17.924 1.793 3.127 1.00 54.42 C
ATOM 1083 CE LYS A 146 18.880 2.099 4.271 1.00 54.42 C
ATOM 1084 NZ LYS A 146 18.475 1.408 5.531 1.00 54.42 N
ATOM 1085 N ASN A 147 18.838 1.252 -2.080 1.00 56.53 N
ATOM 1086 CA ASN A 147 20.004 0.579 -2.643 1.00 56.53 C
ATOM 1087 C ASN A 147 20.378 1.153 -4.007 1.00 56.53 C
ATOM 1088 CB ASN A 147 19.754 -0.927 -2.752 1.00 56.53 C
ATOM 1089 O ASN A 147 21.282 0.644 -4.672 1.00 56.53 O
ATOM 1090 CG ASN A 147 19.682 -1.605 -1.398 1.00 56.53 C
ATOM 1091 ND2 ASN A 147 18.740 -2.530 -1.248 1.00 56.53 N
ATOM 1092 OD1 ASN A 147 20.465 -1.301 -0.495 1.00 56.53 O
ATOM 1093 N ALA A 148 19.726 2.169 -4.376 1.00 48.24 N
ATOM 1094 CA ALA A 148 20.055 2.769 -5.666 1.00 48.24 C
ATOM 1095 C ALA A 148 21.403 3.481 -5.612 1.00 48.24 C
ATOM 1096 CB ALA A 148 18.960 3.743 -6.095 1.00 48.24 C
ATOM 1097 O ALA A 148 21.730 4.130 -4.615 1.00 48.24 O
ATOM 1098 N PRO A 149 22.408 3.124 -6.556 1.00 47.65 N
ATOM 1099 CA PRO A 149 23.616 3.952 -6.535 1.00 47.65 C
ATOM 1100 C PRO A 149 23.328 5.425 -6.818 1.00 47.65 C
ATOM 1101 CB PRO A 149 24.481 3.343 -7.642 1.00 47.65 C
ATOM 1102 O PRO A 149 22.325 5.749 -7.460 1.00 47.65 O
ATOM 1103 CG PRO A 149 23.583 2.370 -8.335 1.00 47.65 C
ATOM 1104 CD PRO A 149 22.308 2.253 -7.550 1.00 47.65 C
ATOM 1105 N GLU A 150 23.897 6.385 -5.995 1.00 50.35 N
ATOM 1106 CA GLU A 150 23.776 7.816 -6.258 1.00 50.35 C
ATOM 1107 C GLU A 150 23.891 8.114 -7.750 1.00 50.35 C
ATOM 1108 CB GLU A 150 24.838 8.597 -5.481 1.00 50.35 C
ATOM 1109 O GLU A 150 24.715 7.517 -8.446 1.00 50.35 O
ATOM 1110 CG GLU A 150 24.409 8.985 -4.073 1.00 50.35 C
ATOM 1111 CD GLU A 150 25.412 9.883 -3.367 1.00 50.35 C
ATOM 1112 OE1 GLU A 150 25.108 10.378 -2.257 1.00 50.35 O
ATOM 1113 OE2 GLU A 150 26.511 10.095 -3.927 1.00 50.35 O
ATOM 1114 N ALA A 151 22.798 8.456 -8.422 1.00 44.10 N
ATOM 1115 CA ALA A 151 22.859 8.941 -9.798 1.00 44.10 C
ATOM 1116 C ALA A 151 24.152 9.709 -10.053 1.00 44.10 C
ATOM 1117 CB ALA A 151 21.651 9.822 -10.106 1.00 44.10 C
ATOM 1118 O ALA A 151 24.659 10.396 -9.163 1.00 44.10 O
ATOM 1119 N PRO A 152 24.955 9.277 -11.129 1.00 45.19 N
ATOM 1120 CA PRO A 152 26.131 10.062 -11.511 1.00 45.19 C
ATOM 1121 C PRO A 152 25.819 11.547 -11.684 1.00 45.19 C
ATOM 1122 CB PRO A 152 26.558 9.435 -12.840 1.00 45.19 C
ATOM 1123 O PRO A 152 24.737 11.902 -12.158 1.00 45.19 O
ATOM 1124 CG PRO A 152 25.479 8.452 -13.163 1.00 45.19 C
ATOM 1125 CD PRO A 152 24.510 8.415 -12.017 1.00 45.19 C
ATOM 1126 N GLN A 153 26.326 12.410 -10.738 1.00 38.52 N
ATOM 1127 CA GLN A 153 26.311 13.865 -10.856 1.00 38.52 C
ATOM 1128 C GLN A 153 26.705 14.306 -12.263 1.00 38.52 C
ATOM 1129 CB GLN A 153 27.249 14.497 -9.826 1.00 38.52 C
ATOM 1130 O GLN A 153 27.592 13.712 -12.880 1.00 38.52 O
ATOM 1131 CG GLN A 153 26.677 14.535 -8.416 1.00 38.52 C
ATOM 1132 CD GLN A 153 27.184 15.715 -7.608 1.00 38.52 C
ATOM 1133 NE2 GLN A 153 26.607 15.918 -6.429 1.00 38.52 N
ATOM 1134 OE1 GLN A 153 28.087 16.437 -8.041 1.00 38.52 O
ATOM 1135 N PRO A 154 25.774 15.073 -12.927 1.00 40.22 N
ATOM 1136 CA PRO A 154 26.192 15.574 -14.239 1.00 40.22 C
ATOM 1137 C PRO A 154 27.573 16.225 -14.209 1.00 40.22 C
ATOM 1138 CB PRO A 154 25.111 16.601 -14.584 1.00 40.22 C
ATOM 1139 O PRO A 154 27.928 16.883 -13.227 1.00 40.22 O
ATOM 1140 CG PRO A 154 24.326 16.769 -13.323 1.00 40.22 C
ATOM 1141 CD PRO A 154 24.786 15.737 -12.334 1.00 40.22 C
ATOM 1142 N ALA A 155 28.499 15.560 -14.873 1.00 50.23 N
ATOM 1143 CA ALA A 155 29.796 16.109 -15.259 1.00 50.23 C
ATOM 1144 C ALA A 155 29.673 17.575 -15.662 1.00 50.23 C
ATOM 1145 CB ALA A 155 30.399 15.295 -16.402 1.00 50.23 C
ATOM 1146 O ALA A 155 28.769 17.945 -16.415 1.00 50.23 O
ATOM 1147 N GLN A 156 29.776 18.521 -14.782 1.00 41.26 N
ATOM 1148 CA GLN A 156 30.046 19.900 -15.172 1.00 41.26 C
ATOM 1149 C GLN A 156 31.240 19.980 -16.118 1.00 41.26 C
ATOM 1150 CB GLN A 156 30.295 20.769 -13.938 1.00 41.26 C
ATOM 1151 O GLN A 156 32.232 19.272 -15.936 1.00 41.26 O
ATOM 1152 CG GLN A 156 29.073 20.931 -13.043 1.00 41.26 C
ATOM 1153 CD GLN A 156 29.200 22.099 -12.083 1.00 41.26 C
ATOM 1154 NE2 GLN A 156 28.161 22.328 -11.287 1.00 41.26 N
ATOM 1155 OE1 GLN A 156 30.223 22.790 -12.056 1.00 41.26 O
TER 1156 GLN A 156
ENDMDL
END

## Sheet: P10_PRD1.pdb
MODEL 1
ATOM 1 N MET A 1 26.670 18.334 -37.372 1.00 39.92 N
ATOM 2 CA MET A 1 25.548 18.495 -38.293 1.00 39.92 C
ATOM 3 C MET A 1 24.261 18.802 -37.534 1.00 39.92 C
ATOM 4 CB MET A 1 25.366 17.237 -39.144 1.00 39.92 C
ATOM 5 O MET A 1 23.818 18.004 -36.706 1.00 39.92 O
ATOM 6 CG MET A 1 26.220 17.219 -40.401 1.00 39.92 C
ATOM 7 SD MET A 1 25.678 15.941 -41.602 1.00 39.92 S
ATOM 8 CE MET A 1 26.595 16.475 -43.074 1.00 39.92 C
ATOM 9 N ALA A 2 24.082 20.020 -37.015 1.00 38.55 N
ATOM 10 CA ALA A 2 23.079 21.024 -36.672 1.00 38.55 C
ATOM 11 C ALA A 2 21.941 21.031 -37.689 1.00 38.55 C
ATOM 12 CB ALA A 2 23.719 22.407 -36.585 1.00 38.55 C
ATOM 13 O ALA A 2 22.153 21.334 -38.865 1.00 38.55 O
ATOM 14 N GLY A 3 20.901 20.259 -37.517 1.00 45.64 N
ATOM 15 CA GLY A 3 19.639 20.223 -38.238 1.00 45.64 C
ATOM 16 C GLY A 3 18.518 20.949 -37.518 1.00 45.64 C
ATOM 17 O GLY A 3 18.306 20.743 -36.321 1.00 45.64 O
ATOM 18 N LYS A 4 18.250 22.278 -37.751 1.00 41.97 N
ATOM 19 CA LYS A 4 17.219 23.244 -38.120 1.00 41.97 C
ATOM 20 C LYS A 4 15.867 22.561 -38.307 1.00 41.97 C
ATOM 21 CB LYS A 4 17.612 23.986 -39.399 1.00 41.97 C
ATOM 22 O LYS A 4 15.743 21.624 -39.098 1.00 41.97 O
ATOM 23 CG LYS A 4 17.565 25.502 -39.273 1.00 41.97 C
ATOM 24 CD LYS A 4 18.959 26.113 -39.351 1.00 41.97 C
ATOM 25 CE LYS A 4 18.899 27.628 -39.492 1.00 41.97 C
ATOM 26 NZ LYS A 4 20.222 28.200 -39.881 1.00 41.97 N
ATOM 27 N SER A 5 14.889 22.607 -37.376 1.00 45.43 N
ATOM 28 CA SER A 5 13.477 22.725 -37.726 1.00 45.43 C
ATOM 29 C SER A 5 12.730 23.598 -36.724 1.00 45.43 C
ATOM 30 CB SER A 5 12.825 21.343 -37.797 1.00 45.43 C
ATOM 31 O SER A 5 12.794 23.360 -35.516 1.00 45.43 O
ATOM 32 OG SER A 5 11.456 21.451 -38.150 1.00 45.43 O
ATOM 33 N SER A 6 12.661 24.938 -36.919 1.00 47.16 N
ATOM 34 CA SER A 6 11.694 26.019 -37.077 1.00 47.16 C
ATOM 35 C SER A 6 10.287 25.475 -37.303 1.00 47.16 C
ATOM 36 CB SER A 6 12.091 26.928 -38.241 1.00 47.16 C
ATOM 37 O SER A 6 10.023 24.824 -38.316 1.00 47.16 O
ATOM 38 OG SER A 6 11.278 26.678 -39.374 1.00 47.16 O
ATOM 39 N ASN A 7 9.460 25.249 -36.314 1.00 49.01 N
ATOM 40 CA ASN A 7 8.015 25.382 -36.469 1.00 49.01 C
ATOM 41 C ASN A 7 7.425 26.331 -35.430 1.00 49.01 C
ATOM 42 CB ASN A 7 7.338 24.012 -36.383 1.00 49.01 C
ATOM 43 O ASN A 7 7.560 26.102 -34.227 1.00 49.01 O
ATOM 44 CG ASN A 7 6.445 23.727 -37.574 1.00 49.01 C
ATOM 45 ND2 ASN A 7 5.247 23.219 -37.309 1.00 49.01 N
ATOM 46 OD1 ASN A 7 6.828 23.960 -38.723 1.00 49.01 O
ATOM 47 N GLY A 8 7.580 27.610 -35.573 1.00 40.77 N
ATOM 48 CA GLY A 8 6.635 28.707 -35.713 1.00 40.77 C
ATOM 49 C GLY A 8 5.191 28.247 -35.767 1.00 40.77 C
ATOM 50 O GLY A 8 4.819 27.450 -36.631 1.00 40.77 O
ATOM 51 N ASP A 9 4.415 28.174 -34.614 1.00 48.41 N
ATOM 52 CA ASP A 9 2.996 28.504 -34.700 1.00 48.41 C
ATOM 53 C ASP A 9 2.394 28.709 -33.311 1.00 48.41 C
ATOM 54 CB ASP A 9 2.234 27.408 -35.447 1.00 48.41 C
ATOM 55 O ASP A 9 2.507 27.838 -32.446 1.00 48.41 O
ATOM 56 CG ASP A 9 2.031 27.724 -36.919 1.00 48.41 C
ATOM 57 OD1 ASP A 9 2.339 28.857 -37.347 1.00 48.41 O
ATOM 58 OD2 ASP A 9 1.557 26.833 -37.656 1.00 48.41 O
ATOM 59 N GLY A 10 2.474 29.816 -32.584 1.00 39.35 N
ATOM 60 CA GLY A 10 1.421 30.724 -32.159 1.00 39.35 C
ATOM 61 C GLY A 10 0.460 30.100 -31.164 1.00 39.35 C
ATOM 62 O GLY A 10 -0.220 29.122 -31.481 1.00 39.35 O
ATOM 63 N VAL A 11 0.627 30.093 -29.890 1.00 49.64 N
ATOM 64 CA VAL A 11 -0.531 30.352 -29.041 1.00 49.64 C
ATOM 65 C VAL A 11 -0.140 31.297 -27.908 1.00 49.64 C
ATOM 66 CB VAL A 11 -1.116 29.043 -28.465 1.00 49.64 C
ATOM 67 O VAL A 11 0.827 31.044 -27.185 1.00 49.64 O
ATOM 68 CG1 VAL A 11 -2.005 28.349 -29.496 1.00 49.64 C
ATOM 69 CG2 VAL A 11 0.006 28.112 -28.010 1.00 49.64 C
ATOM 70 N LYS A 12 -0.013 32.546 -28.166 1.00 41.56 N
ATOM 71 CA LYS A 12 -0.299 33.758 -27.403 1.00 41.56 C
ATOM 72 C LYS A 12 -1.376 33.505 -26.352 1.00 41.56 C
ATOM 73 CB LYS A 12 -0.732 34.890 -28.335 1.00 41.56 C
ATOM 74 O LYS A 12 -2.531 33.239 -26.691 1.00 41.56 O
ATOM 75 CG LYS A 12 0.426 35.665 -28.946 1.00 41.56 C
ATOM 76 CD LYS A 12 -0.061 36.900 -29.694 1.00 41.56 C
ATOM 77 CE LYS A 12 1.101 37.717 -30.243 1.00 41.56 C
ATOM 78 NZ LYS A 12 0.828 38.211 -31.625 1.00 41.56 N
ATOM 79 N PHE A 13 -1.148 32.830 -25.234 1.00 41.01 N
ATOM 80 CA PHE A 13 -2.158 32.916 -24.187 1.00 41.01 C
ATOM 81 C PHE A 13 -2.010 34.211 -23.397 1.00 41.01 C
ATOM 82 CB PHE A 13 -2.062 31.713 -23.244 1.00 41.01 C
ATOM 83 O PHE A 13 -0.941 34.493 -22.852 1.00 41.01 O
ATOM 84 CG PHE A 13 -2.496 30.415 -23.870 1.00 41.01 C
ATOM 85 CD1 PHE A 13 -3.844 30.109 -24.005 1.00 41.01 C
ATOM 86 CD2 PHE A 13 -1.554 29.501 -24.325 1.00 41.01 C
ATOM 87 CE1 PHE A 13 -4.249 28.908 -24.585 1.00 41.01 C
ATOM 88 CE2 PHE A 13 -1.951 28.299 -24.905 1.00 41.01 C
ATOM 89 CZ PHE A 13 -3.298 28.004 -25.033 1.00 41.01 C
ATOM 90 N ALA A 14 -2.287 35.403 -24.042 1.00 43.20 N
ATOM 91 CA ALA A 14 -2.869 36.601 -23.444 1.00 43.20 C
ATOM 92 C ALA A 14 -3.457 36.297 -22.069 1.00 43.20 C
ATOM 93 CB ALA A 14 -3.941 37.186 -24.360 1.00 43.20 C
ATOM 94 O ALA A 14 -4.220 35.341 -21.911 1.00 43.20 O
ATOM 95 N ASP A 15 -2.645 36.223 -21.051 1.00 42.42 N
ATOM 96 CA ASP A 15 -2.662 36.733 -19.684 1.00 42.42 C
ATOM 97 C ASP A 15 -3.936 37.531 -19.412 1.00 42.42 C
ATOM 98 CB ASP A 15 -1.431 37.602 -19.419 1.00 42.42 C
ATOM 99 O ASP A 15 -4.082 38.659 -19.887 1.00 42.42 O
ATOM 100 CG ASP A 15 -0.130 36.820 -19.476 1.00 42.42 C
ATOM 101 OD1 ASP A 15 -0.069 35.699 -18.927 1.00 42.42 O
ATOM 102 OD2 ASP A 15 0.842 37.332 -20.071 1.00 42.42 O
ATOM 103 N ASP A 16 -5.219 36.969 -19.659 1.00 43.42 N
ATOM 104 CA ASP A 16 -6.387 37.542 -18.998 1.00 43.42 C
ATOM 105 C ASP A 16 -6.733 36.769 -17.727 1.00 43.42 C
ATOM 106 CB ASP A 16 -7.587 37.558 -19.947 1.00 43.42 C
ATOM 107 O ASP A 16 -6.978 35.561 -17.776 1.00 43.42 O
ATOM 108 CG ASP A 16 -8.609 38.624 -19.593 1.00 43.42 C
ATOM 109 OD1 ASP A 16 -8.233 39.655 -18.994 1.00 43.42 O
ATOM 110 OD2 ASP A 16 -9.802 38.429 -19.912 1.00 43.42 O
ATOM 111 N ALA A 17 -5.931 36.775 -16.748 1.00 44.02 N
ATOM 112 CA ALA A 17 -5.973 36.714 -15.289 1.00 44.02 C
ATOM 113 C ALA A 17 -7.316 37.208 -14.759 1.00 44.02 C
ATOM 114 CB ALA A 17 -4.834 37.534 -14.689 1.00 44.02 C
ATOM 115 O ALA A 17 -7.364 38.073 -13.881 1.00 44.02 O
ATOM 116 N GLY A 18 -8.447 36.904 -15.388 1.00 40.95 N
ATOM 117 CA GLY A 18 -9.742 37.202 -14.798 1.00 40.95 C
ATOM 118 C GLY A 18 -10.654 35.993 -14.718 1.00 40.95 C
ATOM 119 O GLY A 18 -10.730 35.203 -15.661 1.00 40.95 O
ATOM 120 N SER A 19 -10.543 35.132 -13.689 1.00 46.06 N
ATOM 121 CA SER A 19 -11.652 34.725 -12.832 1.00 46.06 C
ATOM 122 C SER A 19 -12.537 33.695 -13.525 1.00 46.06 C
ATOM 123 CB SER A 19 -12.490 35.939 -12.427 1.00 46.06 C
ATOM 124 O SER A 19 -13.195 34.003 -14.520 1.00 46.06 O
ATOM 125 OG SER A 19 -13.636 35.537 -11.696 1.00 46.06 O
ATOM 126 N GLY A 20 -12.138 32.445 -13.700 1.00 45.46 N
ATOM 127 CA GLY A 20 -13.267 31.529 -13.736 1.00 45.46 C
ATOM 128 C GLY A 20 -12.902 30.117 -13.320 1.00 45.46 C
ATOM 129 O GLY A 20 -11.865 29.592 -13.730 1.00 45.46 O
ATOM 130 N ASN A 21 -12.627 29.941 -12.025 1.00 55.46 N
ATOM 131 CA ASN A 21 -12.710 28.706 -11.253 1.00 55.46 C
ATOM 132 C ASN A 21 -13.270 27.559 -12.089 1.00 55.46 C
ATOM 133 CB ASN A 21 -13.561 28.913 -9.998 1.00 55.46 C
ATOM 134 O ASN A 21 -14.057 26.750 -11.593 1.00 55.46 O
ATOM 135 CG ASN A 21 -12.741 29.365 -8.805 1.00 55.46 C
ATOM 136 ND2 ASN A 21 -12.395 28.425 -7.933 1.00 55.46 N
ATOM 137 OD1 ASN A 21 -12.423 30.549 -8.668 1.00 55.46 O
ATOM 138 N SER A 22 -12.592 27.280 -13.243 1.00 52.42 N
ATOM 139 CA SER A 22 -12.995 26.082 -13.972 1.00 52.42 C
ATOM 140 C SER A 22 -11.787 25.363 -14.565 1.00 52.42 C
ATOM 141 CB SER A 22 -13.983 26.437 -15.083 1.00 52.42 C
ATOM 142 O SER A 22 -10.827 26.005 -14.997 1.00 52.42 O
ATOM 143 OG SER A 22 -13.308 26.987 -16.201 1.00 52.42 O
ATOM 144 N ILE A 23 -11.310 24.245 -14.042 1.00 58.72 N
ATOM 145 CA ILE A 23 -10.305 23.374 -14.641 1.00 58.72 C
ATOM 146 C ILE A 23 -10.977 22.391 -15.597 1.00 58.72 C
ATOM 147 CB ILE A 23 -9.504 22.610 -13.562 1.00 58.72 C
ATOM 148 O ILE A 23 -11.918 21.691 -15.217 1.00 58.72 O
ATOM 149 CG1 ILE A 23 -8.825 23.595 -12.604 1.00 58.72 C
ATOM 150 CG2 ILE A 23 -8.476 21.679 -14.211 1.00 58.72 C
ATOM 151 CD1 ILE A 23 -8.052 22.927 -11.475 1.00 58.72 C
ATOM 152 N ASP A 24 -11.337 22.864 -16.731 1.00 61.84 N
ATOM 153 CA ASP A 24 -11.692 22.038 -17.881 1.00 61.84 C
ATOM 154 C ASP A 24 -13.204 21.841 -17.970 1.00 61.84 C
ATOM 155 CB ASP A 24 -10.989 20.681 -17.804 1.00 61.84 C
ATOM 156 O ASP A 24 -13.677 20.733 -18.231 1.00 61.84 O
ATOM 157 CG ASP A 24 -9.488 20.778 -18.016 1.00 61.84 C
ATOM 158 OD1 ASP A 24 -9.027 21.730 -18.682 1.00 61.84 O
ATOM 159 OD2 ASP A 24 -8.761 19.893 -17.515 1.00 61.84 O
ATOM 160 N GLY A 25 -13.989 22.947 -17.688 1.00 61.73 N
ATOM 161 CA GLY A 25 -15.414 22.839 -17.958 1.00 61.73 C
ATOM 162 C GLY A 25 -16.216 22.381 -16.754 1.00 61.73 C
ATOM 163 O GLY A 25 -17.445 22.306 -16.812 1.00 61.73 O
ATOM 164 N ILE A 26 -15.556 22.014 -15.648 1.00 52.82 N
ATOM 165 CA ILE A 26 -16.252 21.625 -14.427 1.00 52.82 C
ATOM 166 C ILE A 26 -16.160 22.750 -13.399 1.00 52.82 C
ATOM 167 CB ILE A 26 -15.677 20.316 -13.841 1.00 52.82 C
ATOM 168 O ILE A 26 -15.071 23.256 -13.118 1.00 52.82 O
ATOM 169 CG1 ILE A 26 -15.629 19.225 -14.917 1.00 52.82 C
ATOM 170 CG2 ILE A 26 -16.499 19.858 -12.633 1.00 52.82 C
ATOM 171 CD1 ILE A 26 -14.655 18.095 -14.611 1.00 52.82 C
ATOM 172 N ALA A 27 -17.239 23.497 -13.187 1.00 64.72 N
ATOM 173 CA ALA A 27 -17.455 24.547 -12.195 1.00 64.72 C
ATOM 174 C ALA A 27 -17.037 24.081 -10.803 1.00 64.72 C
ATOM 175 CB ALA A 27 -18.919 24.982 -12.190 1.00 64.72 C
ATOM 176 O ALA A 27 -17.372 22.970 -10.387 1.00 64.72 O
ATOM 177 N ILE A 28 -15.832 24.530 -10.298 1.00 66.63 N
ATOM 178 CA ILE A 28 -15.339 24.344 -8.938 1.00 66.63 C
ATOM 179 C ILE A 28 -16.322 24.957 -7.944 1.00 66.63 C
ATOM 180 CB ILE A 28 -13.935 24.963 -8.755 1.00 66.63 C
ATOM 181 O ILE A 28 -16.649 26.143 -8.036 1.00 66.63 O
ATOM 182 CG1 ILE A 28 -12.936 24.315 -9.720 1.00 66.63 C
ATOM 183 CG2 ILE A 28 -13.467 24.822 -7.304 1.00 66.63 C
ATOM 184 CD1 ILE A 28 -11.615 25.063 -9.839 1.00 66.63 C
ATOM 185 N ILE A 29 -17.392 24.258 -7.632 1.00 69.83 N
ATOM 186 CA ILE A 29 -18.376 24.591 -6.607 1.00 69.83 C
ATOM 187 C ILE A 29 -17.668 24.867 -5.283 1.00 69.83 C
ATOM 188 CB ILE A 29 -19.416 23.461 -6.434 1.00 69.83 C
ATOM 189 O ILE A 29 -16.841 24.068 -4.835 1.00 69.83 O
ATOM 190 CG1 ILE A 29 -20.155 23.209 -7.754 1.00 69.83 C
ATOM 191 CG2 ILE A 29 -20.401 23.802 -5.312 1.00 69.83 C
ATOM 192 CD1 ILE A 29 -20.695 21.793 -7.900 1.00 69.83 C
ATOM 193 N ASP A 30 -17.437 26.116 -4.876 1.00 70.07 N
ATOM 194 CA ASP A 30 -17.087 26.644 -3.561 1.00 70.07 C
ATOM 195 C ASP A 30 -18.116 26.229 -2.512 1.00 70.07 C
ATOM 196 CB ASP A 30 -16.969 28.168 -3.608 1.00 70.07 C
ATOM 197 O ASP A 30 -19.291 26.589 -2.611 1.00 70.07 O
ATOM 198 CG ASP A 30 -16.494 28.768 -2.296 1.00 70.07 C
ATOM 199 OD1 ASP A 30 -16.150 28.006 -1.367 1.00 70.07 O
ATOM 200 OD2 ASP A 30 -16.465 30.013 -2.190 1.00 70.07 O
ATOM 201 N PRO A 31 -17.755 25.161 -1.775 1.00 60.65 N
ATOM 202 CA PRO A 31 -18.652 24.600 -0.762 1.00 60.65 C
ATOM 203 C PRO A 31 -19.152 25.649 0.229 1.00 60.65 C
ATOM 204 CB PRO A 31 -17.780 23.557 -0.058 1.00 60.65 C
ATOM 205 O PRO A 31 -20.045 25.369 1.032 1.00 60.65 O
ATOM 206 CG PRO A 31 -16.376 23.947 -0.388 1.00 60.65 C
ATOM 207 CD PRO A 31 -16.390 24.754 -1.654 1.00 60.65 C
ATOM 208 N GLY A 32 -18.484 26.903 0.258 1.00 68.07 N
ATOM 209 CA GLY A 32 -19.022 27.905 1.165 1.00 68.07 C
ATOM 210 C GLY A 32 -20.312 28.529 0.667 1.00 68.07 C
ATOM 211 O GLY A 32 -21.015 29.201 1.425 1.00 68.07 O
ATOM 212 N THR A 33 -20.676 28.201 -0.585 1.00 65.06 N
ATOM 213 CA THR A 33 -21.907 28.764 -1.128 1.00 65.06 C
ATOM 214 C THR A 33 -23.025 27.724 -1.124 1.00 65.06 C
ATOM 215 CB THR A 33 -21.698 29.291 -2.560 1.00 65.06 C
ATOM 216 O THR A 33 -24.191 28.058 -1.344 1.00 65.06 O
ATOM 217 CG2 THR A 33 -20.661 30.409 -2.588 1.00 65.06 C
ATOM 218 OG1 THR A 33 -21.249 28.218 -3.396 1.00 65.06 O
ATOM 219 N VAL A 34 -22.746 26.496 -0.589 1.00 52.17 N
ATOM 220 CA VAL A 34 -23.870 25.574 -0.462 1.00 52.17 C
ATOM 221 C VAL A 34 -24.412 25.613 0.965 1.00 52.17 C
ATOM 222 CB VAL A 34 -23.466 24.131 -0.840 1.00 52.17 C
ATOM 223 O VAL A 34 -23.651 25.492 1.928 1.00 52.17 O
ATOM 224 CG1 VAL A 34 -23.123 24.038 -2.326 1.00 52.17 C
ATOM 225 CG2 VAL A 34 -22.287 23.667 0.014 1.00 52.17 C
ATOM 226 N THR A 35 -24.786 26.805 1.453 1.00 48.65 N
ATOM 227 CA THR A 35 -25.588 27.035 2.649 1.00 48.65 C
ATOM 228 C THR A 35 -26.506 25.848 2.922 1.00 48.65 C
ATOM 229 CB THR A 35 -26.428 28.319 2.520 1.00 48.65 C
ATOM 230 O THR A 35 -27.101 25.291 1.996 1.00 48.65 O
ATOM 231 CG2 THR A 35 -25.583 29.480 2.007 1.00 48.65 C
ATOM 232 OG1 THR A 35 -27.507 28.087 1.605 1.00 48.65 O
ATOM 233 N SER A 36 -25.996 24.850 3.762 1.00 48.73 N
ATOM 234 CA SER A 36 -26.489 23.976 4.822 1.00 48.73 C
ATOM 235 C SER A 36 -27.979 24.189 5.065 1.00 48.73 C
ATOM 236 CB SER A 36 -25.713 24.215 6.118 1.00 48.73 C
ATOM 237 O SER A 36 -28.397 25.270 5.486 1.00 48.73 O
ATOM 238 OG SER A 36 -24.344 23.885 5.953 1.00 48.73 O
ATOM 239 N ALA A 37 -28.855 23.989 4.082 1.00 42.59 N
ATOM 240 CA ALA A 37 -30.277 23.751 4.316 1.00 42.59 C
ATOM 241 C ALA A 37 -30.505 22.393 4.974 1.00 42.59 C
ATOM 242 CB ALA A 37 -31.055 23.841 3.006 1.00 42.59 C
ATOM 243 O ALA A 37 -29.912 21.391 4.566 1.00 42.59 O
ATOM 244 N SER A 38 -30.374 22.244 6.381 1.00 40.79 N
ATOM 245 CA SER A 38 -31.377 21.657 7.263 1.00 40.79 C
ATOM 246 C SER A 38 -31.211 20.144 7.359 1.00 40.79 C
ATOM 247 CB SER A 38 -32.786 21.993 6.772 1.00 40.79 C
ATOM 248 O SER A 38 -31.132 19.457 6.339 1.00 40.79 O
ATOM 249 OG SER A 38 -33.089 21.278 5.586 1.00 40.79 O
ATOM 250 N GLY A 39 -30.427 19.565 8.328 1.00 39.50 N
ATOM 251 CA GLY A 39 -31.002 18.310 8.784 1.00 39.50 C
ATOM 252 C GLY A 39 -30.328 17.762 10.028 1.00 39.50 C
ATOM 253 O GLY A 39 -29.100 17.689 10.094 1.00 39.50 O
ATOM 254 N GLY A 40 -30.758 18.212 11.257 1.00 39.16 N
ATOM 255 CA GLY A 40 -31.484 17.475 12.279 1.00 39.16 C
ATOM 256 C GLY A 40 -30.581 16.647 13.173 1.00 39.16 C
ATOM 257 O GLY A 40 -29.654 15.992 12.693 1.00 39.16 O
ATOM 258 N SER A 41 -30.192 17.112 14.406 1.00 36.05 N
ATOM 259 CA SER A 41 -30.408 16.862 15.828 1.00 36.05 C
ATOM 260 C SER A 41 -30.823 15.416 16.078 1.00 36.05 C
ATOM 261 CB SER A 41 -31.473 17.810 16.382 1.00 36.05 C
ATOM 262 O SER A 41 -31.840 14.957 15.554 1.00 36.05 O
ATOM 263 OG SER A 41 -31.537 17.723 17.795 1.00 36.05 O
ATOM 264 N GLY A 42 -29.972 14.431 16.252 1.00 43.79 N
ATOM 265 CA GLY A 42 -30.414 13.307 17.061 1.00 43.79 C
ATOM 266 C GLY A 42 -29.328 12.761 17.969 1.00 43.79 C
ATOM 267 O GLY A 42 -28.200 12.534 17.528 1.00 43.79 O
ATOM 268 N SER A 43 -29.108 13.251 19.182 1.00 43.11 N
ATOM 269 CA SER A 43 -28.701 12.843 20.522 1.00 43.11 C
ATOM 270 C SER A 43 -29.355 11.524 20.921 1.00 43.11 C
ATOM 271 CB SER A 43 -29.055 13.926 21.543 1.00 43.11 C
ATOM 272 O SER A 43 -30.581 11.404 20.908 1.00 43.11 O
ATOM 273 OG SER A 43 -30.445 14.206 21.518 1.00 43.11 O
ATOM 274 N ASP A 44 -28.854 10.333 20.619 1.00 46.61 N
ATOM 275 CA ASP A 44 -29.302 9.153 21.354 1.00 46.61 C
ATOM 276 C ASP A 44 -28.154 8.532 22.147 1.00 46.61 C
ATOM 277 CB ASP A 44 -29.900 8.120 20.397 1.00 46.61 C
ATOM 278 O ASP A 44 -27.100 8.224 21.586 1.00 46.61 O
ATOM 279 CG ASP A 44 -31.089 7.384 20.988 1.00 46.61 C
ATOM 280 OD1 ASP A 44 -31.408 7.595 22.178 1.00 46.61 O
ATOM 281 OD2 ASP A 44 -31.712 6.582 20.259 1.00 46.61 O
ATOM 282 N ALA A 45 -27.742 8.938 23.351 1.00 44.23 N
ATOM 283 CA ALA A 45 -27.473 8.450 24.701 1.00 44.23 C
ATOM 284 C ALA A 45 -27.931 7.003 24.863 1.00 44.23 C
ATOM 285 CB ALA A 45 -28.159 9.341 25.734 1.00 44.23 C
ATOM 286 O ALA A 45 -29.124 6.708 24.763 1.00 44.23 O
ATOM 287 N GLY A 46 -27.196 5.915 24.577 1.00 41.62 N
ATOM 288 CA GLY A 46 -27.484 4.576 25.065 1.00 41.62 C
ATOM 289 C GLY A 46 -26.368 3.997 25.914 1.00 41.62 C
ATOM 290 O GLY A 46 -25.194 4.082 25.548 1.00 41.62 O
ATOM 291 N SER A 47 -26.264 4.215 27.232 1.00 43.72 N
ATOM 292 CA SER A 47 -26.038 3.612 28.542 1.00 43.72 C
ATOM 293 C SER A 47 -26.410 2.133 28.541 1.00 43.72 C
ATOM 294 CB SER A 47 -26.841 4.347 29.616 1.00 43.72 C
ATOM 295 O SER A 47 -27.553 1.775 28.249 1.00 43.72 O
ATOM 296 OG SER A 47 -28.206 3.971 29.569 1.00 43.72 O
ATOM 297 N GLY A 48 -25.530 1.161 28.288 1.00 46.62 N
ATOM 298 CA GLY A 48 -25.834 -0.213 28.654 1.00 46.62 C
ATOM 299 C GLY A 48 -24.663 -0.931 29.298 1.00 46.62 C
ATOM 300 O GLY A 48 -23.527 -0.817 28.834 1.00 46.62 O
ATOM 301 N ASP A 49 -24.442 -0.940 30.630 1.00 43.42 N
ATOM 302 CA ASP A 49 -24.594 -1.880 31.736 1.00 43.42 C
ATOM 303 C ASP A 49 -23.718 -3.114 31.533 1.00 43.42 C
ATOM 304 CB ASP A 49 -26.059 -2.295 31.891 1.00 43.42 C
ATOM 305 O ASP A 49 -23.764 -3.748 30.477 1.00 43.42 O
ATOM 306 CG ASP A 49 -26.287 -3.241 33.056 1.00 43.42 C
ATOM 307 OD1 ASP A 49 -25.802 -2.961 34.174 1.00 43.42 O
ATOM 308 OD2 ASP A 49 -26.956 -4.277 32.855 1.00 43.42 O
ATOM 309 N SER A 50 -22.527 -3.310 32.267 1.00 42.78 N
ATOM 310 CA SER A 50 -21.893 -4.155 33.275 1.00 42.78 C
ATOM 311 C SER A 50 -22.381 -5.596 33.176 1.00 42.78 C
ATOM 312 CB SER A 50 -22.165 -3.611 34.678 1.00 42.78 C
ATOM 313 O SER A 50 -23.581 -5.859 33.280 1.00 42.78 O
ATOM 314 OG SER A 50 -22.476 -4.664 35.574 1.00 42.78 O
ATOM 315 N GLY A 51 -21.723 -6.538 32.495 1.00 46.40 N
ATOM 316 CA GLY A 51 -21.863 -7.955 32.788 1.00 46.40 C
ATOM 317 C GLY A 51 -20.555 -8.718 32.684 1.00 46.40 C
ATOM 318 O GLY A 51 -19.778 -8.504 31.752 1.00 46.40 O
ATOM 319 N ASN A 52 -19.691 -8.905 33.725 1.00 48.93 N
ATOM 320 CA ASN A 52 -19.290 -10.109 34.446 1.00 48.93 C
ATOM 321 C ASN A 52 -18.827 -11.206 33.492 1.00 48.93 C
ATOM 322 CB ASN A 52 -20.436 -10.616 35.324 1.00 48.93 C
ATOM 323 O ASN A 52 -19.622 -11.728 32.708 1.00 48.93 O
ATOM 324 CG ASN A 52 -20.000 -11.711 36.278 1.00 48.93 C
ATOM 325 ND2 ASN A 52 -20.916 -12.152 37.132 1.00 48.93 N
ATOM 326 OD1 ASN A 52 -18.850 -12.156 36.248 1.00 48.93 O
ATOM 327 N THR A 53 -17.538 -11.291 33.091 1.00 52.32 N
ATOM 328 CA THR A 53 -17.010 -12.595 32.705 1.00 52.32 C
ATOM 329 C THR A 53 -15.884 -13.021 33.644 1.00 52.32 C
ATOM 330 CB THR A 53 -16.495 -12.583 31.254 1.00 52.32 C
ATOM 331 O THR A 53 -15.011 -12.218 33.980 1.00 52.32 O
ATOM 332 CG2 THR A 53 -17.652 -12.590 30.260 1.00 52.32 C
ATOM 333 OG1 THR A 53 -15.706 -11.406 31.043 1.00 52.32 O
ATOM 334 N PRO A 54 -15.975 -14.019 34.585 1.00 49.76 N
ATOM 335 CA PRO A 54 -15.181 -14.805 35.533 1.00 49.76 C
ATOM 336 C PRO A 54 -13.959 -15.451 34.886 1.00 49.76 C
ATOM 337 CB PRO A 54 -16.167 -15.869 36.021 1.00 49.76 C
ATOM 338 O PRO A 54 -14.003 -15.826 33.712 1.00 49.76 O
ATOM 339 CG PRO A 54 -17.173 -15.991 34.922 1.00 49.76 C
ATOM 340 CD PRO A 54 -16.796 -15.039 33.823 1.00 49.76 C
ATOM 341 N ARG A 55 -12.698 -15.174 35.442 1.00 56.52 N
ATOM 342 CA ARG A 55 -11.417 -15.663 35.941 1.00 56.52 C
ATOM 343 C ARG A 55 -11.162 -17.096 35.483 1.00 56.52 C
ATOM 344 CB ARG A 55 -11.368 -15.585 37.468 1.00 56.52 C
ATOM 345 O ARG A 55 -11.960 -17.993 35.763 1.00 56.52 O
ATOM 346 CG ARG A 55 -11.322 -14.165 38.010 1.00 56.52 C
ATOM 347 CD ARG A 55 -11.335 -14.142 39.532 1.00 56.52 C
ATOM 348 NE ARG A 55 -10.074 -14.621 40.090 1.00 56.52 N
ATOM 349 NH1 ARG A 55 -10.500 -13.875 42.234 1.00 56.52 N
ATOM 350 NH2 ARG A 55 -8.535 -14.957 41.761 1.00 56.52 N
ATOM 351 CZ ARG A 55 -9.706 -14.483 41.361 1.00 56.52 C
ATOM 352 N LYS A 56 -10.464 -17.346 34.395 1.00 47.70 N
ATOM 353 CA LYS A 56 -9.793 -18.557 33.931 1.00 47.70 C
ATOM 354 C LYS A 56 -8.443 -18.735 34.620 1.00 47.70 C
ATOM 355 CB LYS A 56 -9.607 -18.521 32.414 1.00 47.70 C
ATOM 356 O LYS A 56 -7.606 -17.831 34.599 1.00 47.70 O
ATOM 357 CG LYS A 56 -10.795 -19.059 31.631 1.00 47.70 C
ATOM 358 CD LYS A 56 -10.440 -19.295 30.168 1.00 47.70 C
ATOM 359 CE LYS A 56 -11.669 -19.659 29.346 1.00 47.70 C
ATOM 360 NZ LYS A 56 -11.296 -20.228 28.016 1.00 47.70 N
ATOM 361 N ARG A 57 -8.236 -19.545 35.828 1.00 48.15 N
ATOM 362 CA ARG A 57 -7.576 -20.687 36.453 1.00 48.15 C
ATOM 363 C ARG A 57 -6.446 -21.214 35.575 1.00 48.15 C
ATOM 364 CB ARG A 57 -8.585 -21.803 36.735 1.00 48.15 C
ATOM 365 O ARG A 57 -6.677 -21.624 34.436 1.00 48.15 O
ATOM 366 CG ARG A 57 -9.361 -21.619 38.029 1.00 48.15 C
ATOM 367 CD ARG A 57 -10.401 -22.714 38.223 1.00 48.15 C
ATOM 368 NE ARG A 57 -11.225 -22.471 39.404 1.00 48.15 N
ATOM 369 NH1 ARG A 57 -10.572 -24.392 40.509 1.00 48.15 N
ATOM 370 NH2 ARG A 57 -12.070 -22.957 41.483 1.00 48.15 N
ATOM 371 CZ ARG A 57 -11.287 -23.274 40.463 1.00 48.15 C
ATOM 372 N GLY A 58 -5.054 -20.806 35.787 1.00 52.56 N
ATOM 373 CA GLY A 58 -3.910 -21.698 35.889 1.00 52.56 C
ATOM 374 C GLY A 58 -2.650 -21.127 35.266 1.00 52.56 C
ATOM 375 O GLY A 58 -2.014 -21.776 34.434 1.00 52.56 O
ATOM 376 N ARG A 59 -1.926 -20.213 35.849 1.00 57.85 N
ATOM 377 CA ARG A 59 -0.484 -20.394 35.977 1.00 57.85 C
ATOM 378 C ARG A 59 0.034 -19.773 37.270 1.00 57.85 C
ATOM 379 CB ARG A 59 0.244 -19.786 34.776 1.00 57.85 C
ATOM 380 O ARG A 59 -0.301 -18.632 37.594 1.00 57.85 O
ATOM 381 CG ARG A 59 -0.243 -20.306 33.433 1.00 57.85 C
ATOM 382 CD ARG A 59 0.486 -19.643 32.273 1.00 57.85 C
ATOM 383 NE ARG A 59 0.503 -20.497 31.089 1.00 57.85 N
ATOM 384 NH1 ARG A 59 2.253 -19.391 30.063 1.00 57.85 N
ATOM 385 NH2 ARG A 59 1.270 -21.190 29.038 1.00 57.85 N
ATOM 386 CZ ARG A 59 1.342 -20.357 30.066 1.00 57.85 C
ATOM 387 N PRO A 60 0.585 -20.554 38.204 1.00 50.18 N
ATOM 388 CA PRO A 60 1.140 -20.263 39.527 1.00 50.18 C
ATOM 389 C PRO A 60 2.348 -19.330 39.468 1.00 50.18 C
ATOM 390 CB PRO A 60 1.541 -21.643 40.053 1.00 50.18 C
ATOM 391 O PRO A 60 3.108 -19.360 38.496 1.00 50.18 O
ATOM 392 CG PRO A 60 1.869 -22.437 38.830 1.00 50.18 C
ATOM 393 CD PRO A 60 1.337 -21.707 37.630 1.00 50.18 C
ATOM 394 N ALA A 61 2.232 -18.196 40.111 1.00 50.79 N
ATOM 395 CA ALA A 61 3.060 -17.164 40.730 1.00 50.79 C
ATOM 396 C ALA A 61 4.319 -17.767 41.346 1.00 50.79 C
ATOM 397 CB ALA A 61 2.263 -16.407 41.789 1.00 50.79 C
ATOM 398 O ALA A 61 4.237 -18.585 42.266 1.00 50.79 O
ATOM 399 N GLY A 62 5.374 -18.300 40.603 1.00 45.66 N
ATOM 400 CA GLY A 62 6.635 -18.835 41.092 1.00 45.66 C
ATOM 401 C GLY A 62 7.839 -18.026 40.648 1.00 45.66 C
ATOM 402 O GLY A 62 7.917 -17.602 39.493 1.00 45.66 O
ATOM 403 N SER A 63 8.369 -17.053 41.508 1.00 46.13 N
ATOM 404 CA SER A 63 9.575 -16.763 42.276 1.00 46.13 C
ATOM 405 C SER A 63 10.771 -17.548 41.746 1.00 46.13 C
ATOM 406 CB SER A 63 9.360 -17.083 43.756 1.00 46.13 C
ATOM 407 O SER A 63 10.844 -18.767 41.915 1.00 46.13 O
ATOM 408 OG SER A 63 10.401 -17.909 44.248 1.00 46.13 O
ATOM 409 N GLY A 64 11.430 -17.271 40.598 1.00 47.25 N
ATOM 410 CA GLY A 64 12.804 -17.649 40.306 1.00 47.25 C
ATOM 411 C GLY A 64 13.563 -16.590 39.529 1.00 47.25 C
ATOM 412 O GLY A 64 12.992 -15.914 38.671 1.00 47.25 O
ATOM 413 N THR A 65 14.286 -15.625 40.207 1.00 41.97 N
ATOM 414 CA THR A 65 15.648 -15.116 40.087 1.00 41.97 C
ATOM 415 C THR A 65 16.362 -15.756 38.900 1.00 41.97 C
ATOM 416 CB THR A 65 16.455 -15.371 41.374 1.00 41.97 C
ATOM 417 O THR A 65 16.618 -16.962 38.900 1.00 41.97 O
ATOM 418 CG2 THR A 65 16.098 -14.359 42.457 1.00 41.97 C
ATOM 419 OG1 THR A 65 16.171 -16.690 41.855 1.00 41.97 O
ATOM 420 N GLY A 66 16.048 -15.467 37.648 1.00 44.48 N
ATOM 421 CA GLY A 66 16.898 -15.667 36.485 1.00 44.48 C
ATOM 422 C GLY A 66 16.782 -14.552 35.463 1.00 44.48 C
ATOM 423 O GLY A 66 15.676 -14.149 35.098 1.00 44.48 O
ATOM 424 N ALA A 67 17.431 -13.412 35.653 1.00 41.67 N
ATOM 425 CA ALA A 67 18.375 -12.643 34.846 1.00 41.67 C
ATOM 426 C ALA A 67 18.319 -13.069 33.382 1.00 41.67 C
ATOM 427 CB ALA A 67 19.793 -12.803 35.390 1.00 41.67 C
ATOM 428 O ALA A 67 18.676 -14.200 33.044 1.00 41.67 O
ATOM 429 N LYS A 68 17.287 -12.698 32.602 1.00 43.34 N
ATOM 430 CA LYS A 68 17.454 -12.535 31.161 1.00 43.34 C
ATOM 431 C LYS A 68 16.297 -11.742 30.560 1.00 43.34 C
ATOM 432 CB LYS A 68 17.567 -13.898 30.476 1.00 43.34 C
ATOM 433 O LYS A 68 15.133 -11.994 30.878 1.00 43.34 O
ATOM 434 CG LYS A 68 18.923 -14.565 30.646 1.00 43.34 C
ATOM 435 CD LYS A 68 19.189 -15.580 29.541 1.00 43.34 C
ATOM 436 CE LYS A 68 20.216 -16.619 29.971 1.00 43.34 C
ATOM 437 NZ LYS A 68 20.911 -17.229 28.798 1.00 43.34 N
ATOM 438 N ARG A 69 16.355 -10.448 30.653 1.00 43.96 N
ATOM 439 CA ARG A 69 16.050 -9.481 29.602 1.00 43.96 C
ATOM 440 C ARG A 69 14.576 -9.092 29.628 1.00 43.96 C
ATOM 441 CB ARG A 69 16.419 -10.046 28.229 1.00 43.96 C
ATOM 442 O ARG A 69 13.706 -9.912 29.327 1.00 43.96 O
ATOM 443 CG ARG A 69 17.915 -10.199 28.007 1.00 43.96 C
ATOM 444 CD ARG A 69 18.227 -10.741 26.619 1.00 43.96 C
ATOM 445 NE ARG A 69 19.661 -10.937 26.427 1.00 43.96 N
ATOM 446 NH1 ARG A 69 19.651 -10.354 24.192 1.00 43.96 N
ATOM 447 NH2 ARG A 69 21.612 -10.956 25.215 1.00 43.96 N
ATOM 448 CZ ARG A 69 20.305 -10.749 25.278 1.00 43.96 C
ATOM 449 N GLY A 70 14.144 -8.629 30.749 1.00 43.77 N
ATOM 450 CA GLY A 70 13.216 -7.550 31.046 1.00 43.77 C
ATOM 451 C GLY A 70 12.601 -6.934 29.804 1.00 43.77 C
ATOM 452 O GLY A 70 13.296 -6.297 29.010 1.00 43.77 O
ATOM 453 N ARG A 71 12.027 -7.771 28.957 1.00 51.83 N
ATOM 454 CA ARG A 71 11.113 -7.112 28.029 1.00 51.83 C
ATOM 455 C ARG A 71 10.059 -6.305 28.779 1.00 51.83 C
ATOM 456 CB ARG A 71 10.437 -8.140 27.119 1.00 51.83 C
ATOM 457 O ARG A 71 9.390 -6.826 29.674 1.00 51.83 O
ATOM 458 CG ARG A 71 11.348 -8.701 26.040 1.00 51.83 C
ATOM 459 CD ARG A 71 10.764 -9.956 25.406 1.00 51.83 C
ATOM 460 NE ARG A 71 11.142 -10.076 24.000 1.00 51.83 N
ATOM 461 NH1 ARG A 71 10.975 -12.379 23.937 1.00 51.83 N
ATOM 462 NH2 ARG A 71 11.586 -11.217 22.057 1.00 51.83 N
ATOM 463 CZ ARG A 71 11.233 -11.224 23.335 1.00 51.83 C
ATOM 464 N PRO A 72 10.281 -5.060 29.103 1.00 48.47 N
ATOM 465 CA PRO A 72 9.190 -4.308 29.727 1.00 48.47 C
ATOM 466 C PRO A 72 7.858 -4.493 29.004 1.00 48.47 C
ATOM 467 CB PRO A 72 9.664 -2.856 29.635 1.00 48.47 C
ATOM 468 O PRO A 72 7.829 -4.614 27.776 1.00 48.47 O
ATOM 469 CG PRO A 72 10.541 -2.816 28.426 1.00 48.47 C
ATOM 470 CD PRO A 72 10.896 -4.225 28.047 1.00 48.47 C
ATOM 471 N ALA A 73 7.105 -5.457 29.461 1.00 50.75 N
ATOM 472 CA ALA A 73 5.646 -5.398 29.475 1.00 50.75 C
ATOM 473 C ALA A 73 5.154 -3.955 29.404 1.00 50.75 C
ATOM 474 CB ALA A 73 5.097 -6.083 30.724 1.00 50.75 C
ATOM 475 O ALA A 73 5.265 -3.206 30.378 1.00 50.75 O
ATOM 476 N GLY A 74 5.897 -3.081 28.617 1.00 44.05 N
ATOM 477 CA GLY A 74 5.448 -1.715 28.407 1.00 44.05 C
ATOM 478 C GLY A 74 4.098 -1.629 27.720 1.00 44.05 C
ATOM 479 O GLY A 74 3.838 -2.356 26.759 1.00 44.05 O
ATOM 480 N ASN A 75 3.096 -1.966 28.445 1.00 45.45 N
ATOM 481 CA ASN A 75 1.873 -1.172 28.502 1.00 45.45 C
ATOM 482 C ASN A 75 1.900 -0.029 27.491 1.00 45.45 C
ATOM 483 CB ASN A 75 1.653 -0.626 29.915 1.00 45.45 C
ATOM 484 O ASN A 75 2.630 0.947 27.670 1.00 45.45 O
ATOM 485 CG ASN A 75 0.254 -0.896 30.433 1.00 45.45 C
ATOM 486 ND2 ASN A 75 -0.460 0.164 30.793 1.00 45.45 N
ATOM 487 OD1 ASN A 75 -0.181 -2.048 30.511 1.00 45.45 O
ATOM 488 N SER A 76 2.284 -0.344 26.186 1.00 47.43 N
ATOM 489 CA SER A 76 2.102 0.791 25.288 1.00 47.43 C
ATOM 490 C SER A 76 0.656 1.275 25.293 1.00 47.43 C
ATOM 491 CB SER A 76 2.520 0.421 23.864 1.00 47.43 C
ATOM 492 O SER A 76 -0.272 0.476 25.144 1.00 47.43 O
ATOM 493 OG SER A 76 3.879 0.023 23.826 1.00 47.43 O
ATOM 494 N ALA A 77 0.141 1.721 26.413 1.00 48.49 N
ATOM 495 CA ALA A 77 -0.739 2.887 26.429 1.00 48.49 C
ATOM 496 C ALA A 77 -1.186 3.257 25.017 1.00 48.49 C
ATOM 497 CB ALA A 77 -0.040 4.072 27.090 1.00 48.49 C
ATOM 498 O ALA A 77 -0.354 3.499 24.140 1.00 48.49 O
ATOM 499 N ALA A 78 -1.804 2.323 24.366 1.00 49.23 N
ATOM 500 CA ALA A 78 -2.785 2.628 23.328 1.00 49.23 C
ATOM 501 C ALA A 78 -2.941 4.136 23.147 1.00 49.23 C
ATOM 502 CB ALA A 78 -4.132 1.994 23.667 1.00 49.23 C
ATOM 503 O ALA A 78 -3.417 4.830 24.049 1.00 49.23 O
ATOM 504 N LYS A 79 -1.769 4.854 23.121 1.00 45.11 N
ATOM 505 CA LYS A 79 -1.826 6.233 22.646 1.00 45.11 C
ATOM 506 C LYS A 79 -3.004 6.441 21.699 1.00 45.11 C
ATOM 507 CB LYS A 79 -0.519 6.615 21.949 1.00 45.11 C
ATOM 508 O LYS A 79 -3.164 5.698 20.728 1.00 45.11 O
ATOM 509 CG LYS A 79 -0.348 8.111 21.729 1.00 45.11 C
ATOM 510 CD LYS A 79 1.115 8.483 21.527 1.00 45.11 C
ATOM 511 CE LYS A 79 1.627 9.372 22.652 1.00 45.11 C
ATOM 512 NZ LYS A 79 2.033 10.719 22.153 1.00 45.11 N
ATOM 513 N LYS A 80 -4.195 6.418 22.253 1.00 44.16 N
ATOM 514 CA LYS A 80 -5.392 7.041 21.695 1.00 44.16 C
ATOM 515 C LYS A 80 -5.029 8.078 20.635 1.00 44.16 C
ATOM 516 CB LYS A 80 -6.224 7.691 22.801 1.00 44.16 C
ATOM 517 O LYS A 80 -4.378 9.080 20.938 1.00 44.16 O
ATOM 518 CG LYS A 80 -7.107 6.716 23.566 1.00 44.16 C
ATOM 519 CD LYS A 80 -8.033 7.442 24.533 1.00 44.16 C
ATOM 520 CE LYS A 80 -8.431 6.550 25.702 1.00 44.16 C
ATOM 521 NZ LYS A 80 -9.881 6.194 25.658 1.00 44.16 N
ATOM 522 N VAL A 81 -4.304 7.650 19.621 1.00 49.58 N
ATOM 523 CA VAL A 81 -4.136 8.596 18.523 1.00 49.58 C
ATOM 524 C VAL A 81 -5.498 9.142 18.099 1.00 49.58 C
ATOM 525 CB VAL A 81 -3.424 7.944 17.316 1.00 49.58 C
ATOM 526 O VAL A 81 -6.471 8.391 17.997 1.00 49.58 O
ATOM 527 CG1 VAL A 81 -3.091 8.992 16.256 1.00 49.58 C
ATOM 528 CG2 VAL A 81 -2.159 7.219 17.771 1.00 49.58 C
ATOM 529 N PRO A 82 -5.846 10.419 18.494 1.00 49.82 N
ATOM 530 CA PRO A 82 -7.123 11.024 18.110 1.00 49.82 C
ATOM 531 C PRO A 82 -7.626 10.531 16.755 1.00 49.82 C
ATOM 532 CB PRO A 82 -6.806 12.520 18.064 1.00 49.82 C
ATOM 533 O PRO A 82 -6.841 10.404 15.811 1.00 49.82 O
ATOM 534 CG PRO A 82 -5.314 12.596 18.124 1.00 49.82 C
ATOM 535 CD PRO A 82 -4.781 11.235 18.467 1.00 49.82 C
ATOM 536 N GLY A 83 -8.172 9.333 16.787 1.00 51.49 N
ATOM 537 CA GLY A 83 -9.097 8.596 15.940 1.00 51.49 C
ATOM 538 C GLY A 83 -9.282 9.224 14.571 1.00 51.49 C
ATOM 539 O GLY A 83 -9.473 8.518 13.579 1.00 51.49 O
ATOM 540 N ASN A 84 -8.535 10.298 14.244 1.00 53.49 N
ATOM 541 CA ASN A 84 -8.693 10.836 12.898 1.00 53.49 C
ATOM 542 C ASN A 84 -7.344 11.079 12.228 1.00 53.49 C
ATOM 543 CB ASN A 84 -9.511 12.130 12.929 1.00 53.49 C
ATOM 544 O ASN A 84 -7.270 11.235 11.008 1.00 53.49 O
ATOM 545 CG ASN A 84 -10.987 11.882 13.171 1.00 53.49 C
ATOM 546 ND2 ASN A 84 -11.542 12.545 14.179 1.00 53.49 N
ATOM 547 OD1 ASN A 84 -11.623 11.101 12.458 1.00 53.49 O
ATOM 548 N LEU A 85 -6.291 10.986 13.017 1.00 54.32 N
ATOM 549 CA LEU A 85 -4.988 11.309 12.446 1.00 54.32 C
ATOM 550 C LEU A 85 -4.313 10.060 11.889 1.00 54.32 C
ATOM 551 CB LEU A 85 -4.089 11.963 13.498 1.00 54.32 C
ATOM 552 O LEU A 85 -3.420 10.156 11.044 1.00 54.32 O
ATOM 553 CG LEU A 85 -4.481 13.373 13.944 1.00 54.32 C
ATOM 554 CD1 LEU A 85 -4.205 13.554 15.433 1.00 54.32 C
ATOM 555 CD2 LEU A 85 -3.734 14.420 13.125 1.00 54.32 C
ATOM 556 N GLY A 86 -4.921 8.898 12.083 1.00 58.88 N
ATOM 557 CA GLY A 86 -4.207 7.701 11.667 1.00 58.88 C
ATOM 558 C GLY A 86 -4.607 7.218 10.285 1.00 58.88 C
ATOM 559 O GLY A 86 -3.760 6.768 9.511 1.00 58.88 O
ATOM 560 N VAL A 87 -5.928 7.465 9.927 1.00 62.22 N
ATOM 561 CA VAL A 87 -6.397 6.990 8.629 1.00 62.22 C
ATOM 562 C VAL A 87 -5.818 7.864 7.519 1.00 62.22 C
ATOM 563 CB VAL A 87 -7.940 6.983 8.552 1.00 62.22 C
ATOM 564 O VAL A 87 -5.553 7.382 6.415 1.00 62.22 O
ATOM 565 CG1 VAL A 87 -8.521 5.903 9.463 1.00 62.22 C
ATOM 566 CG2 VAL A 87 -8.499 8.356 8.921 1.00 62.22 C
ATOM 567 N GLU A 88 -5.591 9.186 7.895 1.00 62.20 N
ATOM 568 CA GLU A 88 -4.969 10.127 6.969 1.00 62.20 C
ATOM 569 C GLU A 88 -3.588 9.644 6.536 1.00 62.20 C
ATOM 570 CB GLU A 88 -4.865 11.517 7.602 1.00 62.20 C
ATOM 571 O GLU A 88 -3.257 9.675 5.349 1.00 62.20 O
ATOM 572 CG GLU A 88 -6.211 12.183 7.847 1.00 62.20 C
ATOM 573 CD GLU A 88 -6.250 13.005 9.126 1.00 62.20 C
ATOM 574 OE1 GLU A 88 -7.287 13.649 9.402 1.00 62.20 O
ATOM 575 OE2 GLU A 88 -5.234 13.005 9.857 1.00 62.20 O
ATOM 576 N LYS A 89 -2.807 9.312 7.494 1.00 66.74 N
ATOM 577 CA LYS A 89 -1.433 8.881 7.255 1.00 66.74 C
ATOM 578 C LYS A 89 -1.396 7.552 6.507 1.00 66.74 C
ATOM 579 CB LYS A 89 -0.671 8.760 8.576 1.00 66.74 C
ATOM 580 O LYS A 89 -0.536 7.340 5.649 1.00 66.74 O
ATOM 581 CG LYS A 89 -0.424 10.091 9.272 1.00 66.74 C
ATOM 582 CD LYS A 89 0.630 10.915 8.545 1.00 66.74 C
ATOM 583 CE LYS A 89 1.058 12.125 9.365 1.00 66.74 C
ATOM 584 NZ LYS A 89 2.016 12.992 8.615 1.00 66.74 N
ATOM 585 N ILE A 90 -2.470 6.703 6.765 1.00 69.52 N
ATOM 586 CA ILE A 90 -2.509 5.401 6.109 1.00 69.52 C
ATOM 587 C ILE A 90 -2.905 5.573 4.644 1.00 69.52 C
ATOM 588 CB ILE A 90 -3.487 4.439 6.819 1.00 69.52 C
ATOM 589 O ILE A 90 -2.308 4.959 3.757 1.00 69.52 O
ATOM 590 CG1 ILE A 90 -2.961 4.075 8.212 1.00 69.52 C
ATOM 591 CG2 ILE A 90 -3.716 3.182 5.975 1.00 69.52 C
ATOM 592 CD1 ILE A 90 -3.998 3.418 9.113 1.00 69.52 C
ATOM 593 N LEU A 91 -3.937 6.391 4.398 1.00 69.81 N
ATOM 594 CA LEU A 91 -4.367 6.645 3.027 1.00 69.81 C
ATOM 595 C LEU A 91 -3.255 7.312 2.224 1.00 69.81 C
ATOM 596 CB LEU A 91 -5.621 7.522 3.012 1.00 69.81 C
ATOM 597 O LEU A 91 -3.049 6.987 1.053 1.00 69.81 O
ATOM 598 CG LEU A 91 -6.936 6.831 3.376 1.00 69.81 C
ATOM 599 CD1 LEU A 91 -8.060 7.856 3.491 1.00 69.81 C
ATOM 600 CD2 LEU A 91 -7.284 5.764 2.343 1.00 69.81 C
ATOM 601 N PHE A 92 -2.580 8.311 2.911 1.00 70.17 N
ATOM 602 CA PHE A 92 -1.448 8.962 2.262 1.00 70.17 C
ATOM 603 C PHE A 92 -0.350 7.953 1.948 1.00 70.17 C
ATOM 604 CB PHE A 92 -0.893 10.084 3.145 1.00 70.17 C
ATOM 605 O PHE A 92 0.213 7.961 0.851 1.00 70.17 O
ATOM 606 CG PHE A 92 0.297 10.789 2.553 1.00 70.17 C
ATOM 607 CD1 PHE A 92 1.572 10.579 3.065 1.00 70.17 C
ATOM 608 CD2 PHE A 92 0.142 11.663 1.485 1.00 70.17 C
ATOM 609 CE1 PHE A 92 2.676 11.230 2.520 1.00 70.17 C
ATOM 610 CE2 PHE A 92 1.240 12.317 0.935 1.00 70.17 C
ATOM 611 CZ PHE A 92 2.506 12.100 1.454 1.00 70.17 C
ATOM 612 N SER A 93 -0.025 7.134 2.848 1.00 67.41 N
ATOM 613 CA SER A 93 0.997 6.111 2.648 1.00 67.41 C
ATOM 614 C SER A 93 0.580 5.118 1.568 1.00 67.41 C
ATOM 615 CB SER A 93 1.276 5.369 3.955 1.00 67.41 C
ATOM 616 O SER A 93 1.399 4.714 0.740 1.00 67.41 O
ATOM 617 OG SER A 93 0.152 4.599 4.346 1.00 67.41 O
ATOM 618 N LEU A 94 -0.758 4.718 1.621 1.00 74.73 N
ATOM 619 CA LEU A 94 -1.250 3.807 0.594 1.00 74.73 C
ATOM 620 C LEU A 94 -1.210 4.465 -0.782 1.00 74.73 C
ATOM 621 CB LEU A 94 -2.678 3.357 0.915 1.00 74.73 C
ATOM 622 O LEU A 94 -0.843 3.825 -1.770 1.00 74.73 O
ATOM 623 CG LEU A 94 -3.282 2.303 -0.013 1.00 74.73 C
ATOM 624 CD1 LEU A 94 -2.490 1.003 0.075 1.00 74.73 C
ATOM 625 CD2 LEU A 94 -4.749 2.065 0.331 1.00 74.73 C
ATOM 626 N HIS A 95 -1.449 5.773 -0.925 1.00 71.98 N
ATOM 627 CA HIS A 95 -1.385 6.492 -2.192 1.00 71.98 C
ATOM 628 C HIS A 95 0.051 6.600 -2.694 1.00 71.98 C
ATOM 629 CB HIS A 95 -1.998 7.886 -2.048 1.00 71.98 C
ATOM 630 O HIS A 95 0.307 6.458 -3.891 1.00 71.98 O
ATOM 631 CG HIS A 95 -2.716 8.356 -3.273 1.00 71.98 C
ATOM 632 CD2 HIS A 95 -2.372 9.272 -4.209 1.00 71.98 C
ATOM 633 ND1 HIS A 95 -3.950 7.869 -3.645 1.00 71.98 N
ATOM 634 CE1 HIS A 95 -4.335 8.466 -4.760 1.00 71.98 C
ATOM 635 NE2 HIS A 95 -3.395 9.322 -5.124 1.00 71.98 N
ATOM 636 N LEU A 96 0.924 6.845 -1.728 1.00 70.41 N
ATOM 637 CA LEU A 96 2.329 6.918 -2.112 1.00 70.41 C
ATOM 638 C LEU A 96 2.817 5.576 -2.645 1.00 70.41 C
ATOM 639 CB LEU A 96 3.188 7.350 -0.921 1.00 70.41 C
ATOM 640 O LEU A 96 3.534 5.524 -3.648 1.00 70.41 O
ATOM 641 CG LEU A 96 4.680 7.549 -1.197 1.00 70.41 C
ATOM 642 CD1 LEU A 96 4.884 8.650 -2.233 1.00 70.41 C
ATOM 643 CD2 LEU A 96 5.424 7.877 0.093 1.00 70.41 C
ATOM 644 N MET A 97 2.331 4.585 -1.970 1.00 70.91 N
ATOM 645 CA MET A 97 2.708 3.251 -2.429 1.00 70.91 C
ATOM 646 C MET A 97 2.050 2.931 -3.768 1.00 70.91 C
ATOM 647 CB MET A 97 2.322 2.195 -1.392 1.00 70.91 C
ATOM 648 O MET A 97 2.694 2.386 -4.666 1.00 70.91 O
ATOM 649 CG MET A 97 2.859 0.807 -1.701 1.00 70.91 C
ATOM 650 SD MET A 97 2.323 -0.444 -0.471 1.00 70.91 S
ATOM 651 CE MET A 97 3.522 -0.126 0.853 1.00 70.91 C
ATOM 652 N ALA A 98 0.803 3.274 -3.889 1.00 71.00 N
ATOM 653 CA ALA A 98 0.077 3.035 -5.134 1.00 71.00 C
ATOM 654 C ALA A 98 0.662 3.860 -6.277 1.00 71.00 C
ATOM 655 CB ALA A 98 -1.405 3.354 -4.956 1.00 71.00 C
ATOM 656 O ALA A 98 0.763 3.380 -7.408 1.00 71.00 O
ATOM 657 N SER A 99 1.102 5.070 -5.973 1.00 63.90 N
ATOM 658 CA SER A 99 1.680 5.934 -6.997 1.00 63.90 C
ATOM 659 C SER A 99 3.028 5.404 -7.472 1.00 63.90 C
ATOM 660 CB SER A 99 1.841 7.360 -6.467 1.00 63.90 C
ATOM 661 O SER A 99 3.339 5.461 -8.663 1.00 63.90 O
ATOM 662 OG SER A 99 2.549 8.164 -7.395 1.00 63.90 O
ATOM 663 N SER A 100 3.756 4.838 -6.453 1.00 65.05 N
ATOM 664 CA SER A 100 5.046 4.260 -6.815 1.00 65.05 C
ATOM 665 C SER A 100 4.870 2.949 -7.573 1.00 65.05 C
ATOM 666 CB SER A 100 5.898 4.026 -5.567 1.00 65.05 C
ATOM 667 O SER A 100 5.644 2.643 -8.483 1.00 65.05 O
ATOM 668 OG SER A 100 5.302 3.054 -4.725 1.00 65.05 O
ATOM 669 N ALA A 101 3.859 2.108 -7.139 1.00 63.76 N
ATOM 670 CA ALA A 101 3.621 0.822 -7.788 1.00 63.76 C
ATOM 671 C ALA A 101 3.114 1.012 -9.214 1.00 63.76 C
ATOM 672 CB ALA A 101 2.626 -0.006 -6.979 1.00 63.76 C
ATOM 673 O ALA A 101 3.465 0.244 -10.112 1.00 63.76 O
ATOM 674 N LEU A 102 2.350 2.016 -9.500 1.00 70.31 N
ATOM 675 CA LEU A 102 1.801 2.239 -10.833 1.00 70.31 C
ATOM 676 C LEU A 102 2.769 3.048 -11.691 1.00 70.31 C
ATOM 677 CB LEU A 102 0.454 2.961 -10.745 1.00 70.31 C
ATOM 678 O LEU A 102 2.534 3.240 -12.886 1.00 70.31 O
ATOM 679 CG LEU A 102 -0.687 2.187 -10.082 1.00 70.31 C
ATOM 680 CD1 LEU A 102 -1.891 3.098 -9.869 1.00 70.31 C
ATOM 681 CD2 LEU A 102 -1.070 0.974 -10.922 1.00 70.31 C
ATOM 682 N LYS A 103 4.079 3.224 -11.201 1.00 59.24 N
ATOM 683 CA LYS A 103 5.116 3.903 -11.971 1.00 59.24 C
ATOM 684 C LYS A 103 4.521 5.003 -12.845 1.00 59.24 C
ATOM 685 CB LYS A 103 5.883 2.903 -12.838 1.00 59.24 C
ATOM 686 O LYS A 103 4.909 5.161 -14.005 1.00 59.24 O
ATOM 687 CG LYS A 103 6.730 1.919 -12.045 1.00 59.24 C
ATOM 688 CD LYS A 103 7.426 0.918 -12.958 1.00 59.24 C
ATOM 689 CE LYS A 103 8.454 0.089 -12.200 1.00 59.24 C
ATOM 690 NZ LYS A 103 8.058 -1.350 -12.123 1.00 59.24 N
ATOM 691 N VAL A 104 3.337 5.541 -12.460 1.00 54.63 N
ATOM 692 CA VAL A 104 2.840 6.691 -13.209 1.00 54.63 C
ATOM 693 C VAL A 104 3.293 7.983 -12.533 1.00 54.63 C
ATOM 694 CB VAL A 104 1.300 6.666 -13.333 1.00 54.63 C
ATOM 695 O VAL A 104 2.962 8.233 -11.372 1.00 54.63 O
ATOM 696 CG1 VAL A 104 0.807 7.843 -14.171 1.00 54.63 C
ATOM 697 CG2 VAL A 104 0.836 5.343 -13.939 1.00 54.63 C
ATOM 698 N GLU A 105 4.501 8.463 -12.682 1.00 55.39 N
ATOM 699 CA GLU A 105 5.067 9.712 -12.181 1.00 55.39 C
ATOM 700 C GLU A 105 4.067 10.858 -12.301 1.00 55.39 C
ATOM 701 CB GLU A 105 6.356 10.057 -12.932 1.00 55.39 C
ATOM 702 O GLU A 105 4.210 11.885 -11.634 1.00 55.39 O
ATOM 703 CG GLU A 105 7.523 10.409 -12.021 1.00 55.39 C
ATOM 704 CD GLU A 105 8.780 10.802 -12.780 1.00 55.39 C
ATOM 705 OE1 GLU A 105 9.685 11.422 -12.177 1.00 55.39 O
ATOM 706 OE2 GLU A 105 8.860 10.488 -13.989 1.00 55.39 O
ATOM 707 N GLU A 106 2.971 10.605 -13.029 1.00 57.85 N
ATOM 708 CA GLU A 106 1.931 11.625 -13.130 1.00 57.85 C
ATOM 709 C GLU A 106 0.990 11.575 -11.930 1.00 57.85 C
ATOM 710 CB GLU A 106 1.137 11.456 -14.428 1.00 57.85 C
ATOM 711 O GLU A 106 0.301 12.553 -11.634 1.00 57.85 O
ATOM 712 CG GLU A 106 1.933 11.786 -15.683 1.00 57.85 C
ATOM 713 CD GLU A 106 1.062 11.962 -16.916 1.00 57.85 C
ATOM 714 OE1 GLU A 106 1.604 12.262 -18.004 1.00 57.85 O
ATOM 715 OE2 GLU A 106 -0.173 11.801 -16.794 1.00 57.85 O
ATOM 716 N LEU A 107 1.078 10.500 -11.155 1.00 56.16 N
ATOM 717 CA LEU A 107 0.276 10.401 -9.941 1.00 56.16 C
ATOM 718 C LEU A 107 1.100 10.776 -8.713 1.00 56.16 C
ATOM 719 CB LEU A 107 -0.282 8.984 -9.781 1.00 56.16 C
ATOM 720 O LEU A 107 0.586 10.781 -7.593 1.00 56.16 O
ATOM 721 CG LEU A 107 -1.621 8.703 -10.465 1.00 56.16 C
ATOM 722 CD1 LEU A 107 -1.761 7.214 -10.763 1.00 56.16 C
ATOM 723 CD2 LEU A 107 -2.777 9.191 -9.600 1.00 56.16 C
ATOM 724 N ALA A 108 2.462 10.847 -8.860 1.00 59.33 N
ATOM 725 CA ALA A 108 3.307 11.272 -7.746 1.00 59.33 C
ATOM 726 C ALA A 108 2.888 12.647 -7.234 1.00 59.33 C
ATOM 727 CB ALA A 108 4.774 11.288 -8.168 1.00 59.33 C
ATOM 728 O ALA A 108 2.794 13.602 -8.008 1.00 59.33 O
ATOM 729 N LEU A 109 1.984 12.647 -6.350 1.00 59.46 N
ATOM 730 CA LEU A 109 1.427 13.853 -5.747 1.00 59.46 C
ATOM 731 C LEU A 109 2.533 14.744 -5.191 1.00 59.46 C
ATOM 732 CB LEU A 109 0.441 13.489 -4.634 1.00 59.46 C
ATOM 733 O LEU A 109 3.472 14.254 -4.560 1.00 59.46 O
ATOM 734 CG LEU A 109 -0.950 13.037 -5.082 1.00 59.46 C
ATOM 735 CD1 LEU A 109 -1.649 12.279 -3.958 1.00 59.46 C
ATOM 736 CD2 LEU A 109 -1.784 14.234 -5.525 1.00 59.46 C
ATOM 737 N ASP A 110 2.773 15.807 -5.842 1.00 70.65 N
ATOM 738 CA ASP A 110 3.557 16.887 -5.251 1.00 70.65 C
ATOM 739 C ASP A 110 3.115 17.167 -3.817 1.00 70.65 C
ATOM 740 CB ASP A 110 3.442 18.158 -6.095 1.00 70.65 C
ATOM 741 O ASP A 110 2.025 16.762 -3.408 1.00 70.65 O
ATOM 742 CG ASP A 110 4.493 19.198 -5.749 1.00 70.65 C
ATOM 743 OD1 ASP A 110 5.454 18.874 -5.018 1.00 70.65 O
ATOM 744 OD2 ASP A 110 4.357 20.353 -6.208 1.00 70.65 O
ATOM 745 N GLU A 111 4.146 17.443 -2.984 1.00 70.08 N
ATOM 746 CA GLU A 111 3.954 17.684 -1.557 1.00 70.08 C
ATOM 747 C GLU A 111 2.720 18.546 -1.304 1.00 70.08 C
ATOM 748 CB GLU A 111 5.193 18.350 -0.953 1.00 70.08 C
ATOM 749 O GLU A 111 1.955 18.285 -0.373 1.00 70.08 O
ATOM 750 CG GLU A 111 5.279 18.231 0.562 1.00 70.08 C
ATOM 751 CD GLU A 111 6.637 18.627 1.119 1.00 70.08 C
ATOM 752 OE1 GLU A 111 6.826 18.568 2.355 1.00 70.08 O
ATOM 753 OE2 GLU A 111 7.519 18.999 0.313 1.00 70.08 O
ATOM 754 N LYS A 112 2.493 19.540 -2.129 1.00 74.34 N
ATOM 755 CA LYS A 112 1.364 20.449 -1.954 1.00 74.34 C
ATOM 756 C LYS A 112 0.042 19.750 -2.262 1.00 74.34 C
ATOM 757 CB LYS A 112 1.524 21.682 -2.844 1.00 74.34 C
ATOM 758 O LYS A 112 -0.949 19.947 -1.556 1.00 74.34 O
ATOM 759 CG LYS A 112 2.598 22.651 -2.371 1.00 74.34 C
ATOM 760 CD LYS A 112 2.631 23.910 -3.228 1.00 74.34 C
ATOM 761 CE LYS A 112 3.754 24.847 -2.803 1.00 74.34 C
ATOM 762 NZ LYS A 112 3.951 25.956 -3.784 1.00 74.34 N
ATOM 763 N GLU A 113 0.000 18.877 -3.256 1.00 70.15 N
ATOM 764 CA GLU A 113 -1.186 18.119 -3.643 1.00 70.15 C
ATOM 765 C GLU A 113 -1.512 17.040 -2.614 1.00 70.15 C
ATOM 766 CB GLU A 113 -0.994 17.488 -5.024 1.00 70.15 C
ATOM 767 O GLU A 113 -2.683 16.781 -2.329 1.00 70.15 O
ATOM 768 CG GLU A 113 -0.851 18.502 -6.150 1.00 70.15 C
ATOM 769 CD GLU A 113 -0.643 17.861 -7.512 1.00 70.15 C
ATOM 770 OE1 GLU A 113 -0.901 18.526 -8.542 1.00 70.15 O
ATOM 771 OE2 GLU A 113 -0.219 16.684 -7.551 1.00 70.15 O
ATOM 772 N ALA A 114 -0.436 16.483 -2.123 1.00 69.61 N
ATOM 773 CA ALA A 114 -0.598 15.476 -1.078 1.00 69.61 C
ATOM 774 C ALA A 114 -1.241 16.078 0.168 1.00 69.61 C
ATOM 775 CB ALA A 114 0.749 14.850 -0.729 1.00 69.61 C
ATOM 776 O ALA A 114 -2.108 15.458 0.788 1.00 69.61 O
ATOM 777 N GLU A 115 -0.827 17.286 0.521 1.00 75.68 N
ATOM 778 CA GLU A 115 -1.399 17.967 1.678 1.00 75.68 C
ATOM 779 C GLU A 115 -2.870 18.304 1.448 1.00 75.68 C
ATOM 780 CB GLU A 115 -0.611 19.241 1.996 1.00 75.68 C
ATOM 781 O GLU A 115 -3.689 18.186 2.361 1.00 75.68 O
ATOM 782 CG GLU A 115 -0.935 19.840 3.357 1.00 75.68 C
ATOM 783 CD GLU A 115 -0.032 21.005 3.730 1.00 75.68 C
ATOM 784 OE1 GLU A 115 -0.244 21.618 4.801 1.00 75.68 O
ATOM 785 OE2 GLU A 115 0.893 21.307 2.945 1.00 75.68 O
ATOM 786 N ALA A 116 -3.133 18.777 0.229 1.00 75.81 N
ATOM 787 CA ALA A 116 -4.516 19.098 -0.115 1.00 75.81 C
ATOM 788 C ALA A 116 -5.399 17.855 -0.052 1.00 75.81 C
ATOM 789 CB ALA A 116 -4.587 19.728 -1.504 1.00 75.81 C
ATOM 790 O ALA A 116 -6.524 17.910 0.451 1.00 75.81 O
ATOM 791 N LEU A 117 -4.896 16.789 -0.501 1.00 72.64 N
ATOM 792 CA LEU A 117 -5.642 15.536 -0.459 1.00 72.64 C
ATOM 793 C LEU A 117 -5.837 15.066 0.979 1.00 72.64 C
ATOM 794 CB LEU A 117 -4.919 14.455 -1.268 1.00 72.64 C
ATOM 795 O LEU A 117 -6.933 14.646 1.356 1.00 72.64 O
ATOM 796 CG LEU A 117 -5.632 13.107 -1.387 1.00 72.64 C
ATOM 797 CD1 LEU A 117 -6.933 13.263 -2.167 1.00 72.64 C
ATOM 798 CD2 LEU A 117 -4.724 12.078 -2.052 1.00 72.64 C
ATOM 799 N ALA A 118 -4.715 15.158 1.692 1.00 71.93 N
ATOM 800 CA ALA A 118 -4.805 14.802 3.106 1.00 71.93 C
ATOM 801 C ALA A 118 -5.866 15.638 3.816 1.00 71.93 C
ATOM 802 CB ALA A 118 -3.449 14.980 3.786 1.00 71.93 C
ATOM 803 O ALA A 118 -6.625 15.121 4.639 1.00 71.93 O
ATOM 804 N GLY A 119 -5.804 16.946 3.484 1.00 77.51 N
ATOM 805 CA GLY A 119 -6.818 17.825 4.043 1.00 77.51 C
ATOM 806 C GLY A 119 -8.231 17.418 3.673 1.00 77.51 C
ATOM 807 O GLY A 119 -9.128 17.430 4.519 1.00 77.51 O
ATOM 808 N ALA A 120 -8.453 17.079 2.389 1.00 76.00 N
ATOM 809 CA ALA A 120 -9.764 16.656 1.903 1.00 76.00 C
ATOM 810 C ALA A 120 -10.200 15.351 2.565 1.00 76.00 C
ATOM 811 CB ALA A 120 -9.743 16.498 0.385 1.00 76.00 C
ATOM 812 O ALA A 120 -11.371 15.184 2.911 1.00 76.00 O
ATOM 813 N VAL A 121 -9.258 14.509 2.768 1.00 70.25 N
ATOM 814 CA VAL A 121 -9.563 13.233 3.406 1.00 70.25 C
ATOM 815 C VAL A 121 -9.963 13.465 4.861 1.00 70.25 C
ATOM 816 CB VAL A 121 -8.365 12.260 3.331 1.00 70.25 C
ATOM 817 O VAL A 121 -10.911 12.852 5.357 1.00 70.25 O
ATOM 818 CG1 VAL A 121 -8.628 11.013 4.172 1.00 70.25 C
ATOM 819 CG2 VAL A 121 -8.077 11.880 1.880 1.00 70.25 C
ATOM 820 N GLN A 122 -9.220 14.357 5.535 1.00 70.74 N
ATOM 821 CA GLN A 122 -9.546 14.704 6.914 1.00 70.74 C
ATOM 822 C GLN A 122 -10.959 15.271 7.019 1.00 70.74 C
ATOM 823 CB GLN A 122 -8.535 15.709 7.468 1.00 70.74 C
ATOM 824 O GLN A 122 -11.684 14.972 7.970 1.00 70.74 O
ATOM 825 CG GLN A 122 -8.711 16.004 8.952 1.00 70.74 C
ATOM 826 CD GLN A 122 -7.597 16.867 9.515 1.00 70.74 C
ATOM 827 NE2 GLN A 122 -7.173 16.565 10.737 1.00 70.74 N
ATOM 828 OE1 GLN A 122 -7.122 17.798 8.856 1.00 70.74 O
ATOM 829 N GLU A 123 -11.262 16.065 6.080 1.00 75.62 N
ATOM 830 CA GLU A 123 -12.582 16.688 6.081 1.00 75.62 C
ATOM 831 C GLU A 123 -13.684 15.646 5.921 1.00 75.62 C
ATOM 832 CB GLU A 123 -12.683 17.737 4.970 1.00 75.62 C
ATOM 833 O GLU A 123 -14.723 15.727 6.580 1.00 75.62 O
ATOM 834 CG GLU A 123 -13.982 18.529 4.989 1.00 75.62 C
ATOM 835 CD GLU A 123 -14.073 19.505 6.151 1.00 75.62 C
ATOM 836 OE1 GLU A 123 -15.193 19.958 6.478 1.00 75.62 O
ATOM 837 OE2 GLU A 123 -13.014 19.820 6.740 1.00 75.62 O
ATOM 838 N VAL A 124 -13.411 14.628 5.091 1.00 72.25 N
ATOM 839 CA VAL A 124 -14.382 13.556 4.905 1.00 72.25 C
ATOM 840 C VAL A 124 -14.436 12.683 6.157 1.00 72.25 C
ATOM 841 CB VAL A 124 -14.045 12.693 3.668 1.00 72.25 C
ATOM 842 O VAL A 124 -15.516 12.273 6.590 1.00 72.25 O
ATOM 843 CG1 VAL A 124 -14.988 11.495 3.571 1.00 72.25 C
ATOM 844 CG2 VAL A 124 -14.115 13.536 2.396 1.00 72.25 C
ATOM 845 N ALA A 125 -13.228 12.496 6.650 1.00 65.34 N
ATOM 846 CA ALA A 125 -13.164 11.665 7.850 1.00 65.34 C
ATOM 847 C ALA A 125 -13.925 12.309 9.005 1.00 65.34 C
ATOM 848 CB ALA A 125 -11.711 11.416 8.247 1.00 65.34 C
ATOM 849 O ALA A 125 -14.473 11.612 9.862 1.00 65.34 O
ATOM 850 N SER A 126 -13.893 13.646 9.043 1.00 71.32 N
ATOM 851 CA SER A 126 -14.578 14.348 10.123 1.00 71.32 C
ATOM 852 C SER A 126 -16.086 14.135 10.052 1.00 71.32 C
ATOM 853 CB SER A 126 -14.263 15.844 10.075 1.00 71.32 C
ATOM 854 O SER A 126 -16.784 14.257 11.061 1.00 71.32 O
ATOM 855 OG SER A 126 -14.834 16.441 8.923 1.00 71.32 O
ATOM 856 N HIS A 127 -16.504 13.817 8.793 1.00 69.06 N
ATOM 857 CA HIS A 127 -17.942 13.612 8.653 1.00 69.06 C
ATOM 858 C HIS A 127 -18.325 12.169 8.963 1.00 69.06 C
ATOM 859 CB HIS A 127 -18.401 13.987 7.243 1.00 69.06 C
ATOM 860 O HIS A 127 -19.497 11.872 9.202 1.00 69.06 O
ATOM 861 CG HIS A 127 -18.433 15.461 6.993 1.00 69.06 C
ATOM 862 CD2 HIS A 127 -19.457 16.287 6.676 1.00 69.06 C
ATOM 863 ND1 HIS A 127 -17.305 16.250 7.058 1.00 69.06 N
ATOM 864 CE1 HIS A 127 -17.636 17.503 6.792 1.00 69.06 C
ATOM 865 NE2 HIS A 127 -18.936 17.552 6.556 1.00 69.06 N
ATOM 866 N TYR A 128 -17.299 11.353 8.988 1.00 61.46 N
ATOM 867 CA TYR A 128 -17.574 9.966 9.345 1.00 61.46 C
ATOM 868 C TYR A 128 -16.918 9.604 10.672 1.00 61.46 C
ATOM 869 CB TYR A 128 -17.084 9.019 8.245 1.00 61.46 C
ATOM 870 O TYR A 128 -15.775 9.990 10.933 1.00 61.46 O
ATOM 871 CG TYR A 128 -17.847 9.147 6.950 1.00 61.46 C
ATOM 872 CD1 TYR A 128 -19.089 8.538 6.787 1.00 61.46 C
ATOM 873 CD2 TYR A 128 -17.328 9.877 5.886 1.00 61.46 C
ATOM 874 CE1 TYR A 128 -19.795 8.651 5.594 1.00 61.46 C
ATOM 875 CE2 TYR A 128 -18.026 9.998 4.688 1.00 61.46 C
ATOM 876 OH TYR A 128 -19.951 9.498 3.369 1.00 61.46 O
ATOM 877 CZ TYR A 128 -19.257 9.383 4.552 1.00 61.46 C
ATOM 878 N ASP A 129 -17.512 9.876 11.798 1.00 63.51 N
ATOM 879 CA ASP A 129 -16.962 9.413 13.068 1.00 63.51 C
ATOM 880 C ASP A 129 -16.353 8.020 12.928 1.00 63.51 C
ATOM 881 CB ASP A 129 -18.042 9.408 14.152 1.00 63.51 C
ATOM 882 O ASP A 129 -17.018 7.016 13.191 1.00 63.51 O
ATOM 883 CG ASP A 129 -17.636 10.174 15.398 1.00 63.51 C
ATOM 884 OD1 ASP A 129 -16.465 10.600 15.498 1.00 63.51 O
ATOM 885 OD2 ASP A 129 -18.493 10.351 16.290 1.00 63.51 O
ATOM 886 N ILE A 130 -15.538 7.814 11.814 1.00 61.09 N
ATOM 887 CA ILE A 130 -14.958 6.482 11.685 1.00 61.09 C
ATOM 888 C ILE A 130 -13.827 6.311 12.696 1.00 61.09 C
ATOM 889 CB ILE A 130 -14.439 6.228 10.252 1.00 61.09 C
ATOM 890 O ILE A 130 -12.859 7.075 12.690 1.00 61.09 O
ATOM 891 CG1 ILE A 130 -15.577 6.382 9.236 1.00 61.09 C
ATOM 892 CG2 ILE A 130 -13.795 4.842 10.148 1.00 61.09 C
ATOM 893 CD1 ILE A 130 -15.109 6.462 7.790 1.00 61.09 C
ATOM 894 N THR A 131 -14.019 6.317 13.906 1.00 65.02 N
ATOM 895 CA THR A 131 -13.009 5.785 14.815 1.00 65.02 C
ATOM 896 C THR A 131 -12.547 4.403 14.361 1.00 65.02 C
ATOM 897 CB THR A 131 -13.543 5.702 16.257 1.00 65.02 C
ATOM 898 O THR A 131 -13.359 3.485 14.226 1.00 65.02 O
ATOM 899 CG2 THR A 131 -13.397 7.040 16.975 1.00 65.02 C
ATOM 900 OG1 THR A 131 -14.928 5.337 16.227 1.00 65.02 O
ATOM 901 N PRO A 132 -11.589 4.447 13.398 1.00 62.09 N
ATOM 902 CA PRO A 132 -11.127 3.152 12.894 1.00 62.09 C
ATOM 903 C PRO A 132 -11.110 2.071 13.972 1.00 62.09 C
ATOM 904 CB PRO A 132 -9.710 3.452 12.399 1.00 62.09 C
ATOM 905 O PRO A 132 -10.663 2.321 15.095 1.00 62.09 O
ATOM 906 CG PRO A 132 -9.452 4.865 12.812 1.00 62.09 C
ATOM 907 CD PRO A 132 -10.702 5.415 13.437 1.00 62.09 C
ATOM 908 N ASP A 133 -12.146 1.278 14.035 1.00 76.47 N
ATOM 909 CA ASP A 133 -12.184 0.066 14.847 1.00 76.47 C
ATOM 910 C ASP A 133 -10.807 -0.591 14.918 1.00 76.47 C
ATOM 911 CB ASP A 133 -13.210 -0.923 14.289 1.00 76.47 C
ATOM 912 O ASP A 133 -10.078 -0.626 13.925 1.00 76.47 O
ATOM 913 CG ASP A 133 -13.467 -2.097 15.216 1.00 76.47 C
ATOM 914 OD1 ASP A 133 -12.838 -2.174 16.293 1.00 76.47 O
ATOM 915 OD2 ASP A 133 -14.305 -2.956 14.866 1.00 76.47 O
ATOM 916 N PRO A 134 -10.265 -0.742 16.116 1.00 80.47 N
ATOM 917 CA PRO A 134 -8.975 -1.405 16.320 1.00 80.47 C
ATOM 918 C PRO A 134 -8.762 -2.587 15.377 1.00 80.47 C
ATOM 919 CB PRO A 134 -9.046 -1.875 17.776 1.00 80.47 C
ATOM 920 O PRO A 134 -7.629 -2.866 14.977 1.00 80.47 O
ATOM 921 CG PRO A 134 -10.144 -1.064 18.385 1.00 80.47 C
ATOM 922 CD PRO A 134 -11.054 -0.592 17.288 1.00 80.47 C
ATOM 923 N LYS A 135 -9.764 -3.296 14.954 1.00 84.40 N
ATOM 924 CA LYS A 135 -9.652 -4.428 14.039 1.00 84.40 C
ATOM 925 C LYS A 135 -9.216 -3.971 12.650 1.00 84.40 C
ATOM 926 CB LYS A 135 -10.981 -5.180 13.950 1.00 84.40 C
ATOM 927 O LYS A 135 -8.394 -4.625 12.005 1.00 84.40 O
ATOM 928 CG LYS A 135 -11.356 -5.927 15.221 1.00 84.40 C
ATOM 929 CD LYS A 135 -12.656 -6.702 15.051 1.00 84.40 C
ATOM 930 CE LYS A 135 -13.652 -6.374 16.156 1.00 84.40 C
ATOM 931 NZ LYS A 135 -14.868 -7.238 16.080 1.00 84.40 N
ATOM 932 N ILE A 136 -9.751 -2.802 12.214 1.00 83.03 N
ATOM 933 CA ILE A 136 -9.380 -2.260 10.912 1.00 83.03 C
ATOM 934 C ILE A 136 -7.923 -1.804 10.938 1.00 83.03 C
ATOM 935 CB ILE A 136 -10.301 -1.088 10.504 1.00 83.03 C
ATOM 936 O ILE A 136 -7.183 -2.015 9.974 1.00 83.03 O
ATOM 937 CG1 ILE A 136 -11.738 -1.583 10.304 1.00 83.03 C
ATOM 938 CG2 ILE A 136 -9.776 -0.403 9.239 1.00 83.03 C
ATOM 939 CD1 ILE A 136 -12.750 -0.470 10.072 1.00 83.03 C
ATOM 940 N MET A 137 -7.471 -1.269 12.010 1.00 82.12 N
ATOM 941 CA MET A 137 -6.086 -0.830 12.156 1.00 82.12 C
ATOM 942 C MET A 137 -5.132 -2.020 12.135 1.00 82.12 C
ATOM 943 CB MET A 137 -5.907 -0.040 13.454 1.00 82.12 C
ATOM 944 O MET A 137 -4.031 -1.927 11.590 1.00 82.12 O
ATOM 945 CG MET A 137 -6.614 1.306 13.454 1.00 82.12 C
ATOM 946 SD MET A 137 -5.956 2.446 12.176 1.00 82.12 S
ATOM 947 CE MET A 137 -4.472 3.056 13.023 1.00 82.12 C
ATOM 948 N ALA A 138 -5.637 -3.115 12.727 1.00 87.22 N
ATOM 949 CA ALA A 138 -4.824 -4.328 12.709 1.00 87.22 C
ATOM 950 C ALA A 138 -4.652 -4.853 11.286 1.00 87.22 C
ATOM 951 CB ALA A 138 -5.449 -5.402 13.597 1.00 87.22 C
ATOM 952 O ALA A 138 -3.558 -5.271 10.900 1.00 87.22 O
ATOM 953 N TRP A 139 -5.749 -4.845 10.554 1.00 92.25 N
ATOM 954 CA TRP A 139 -5.676 -5.274 9.161 1.00 92.25 C
ATOM 955 C TRP A 139 -4.767 -4.353 8.354 1.00 92.25 C
ATOM 956 CB TRP A 139 -7.073 -5.310 8.535 1.00 92.25 C
ATOM 957 O TRP A 139 -3.991 -4.815 7.515 1.00 92.25 O
ATOM 958 CG TRP A 139 -7.873 -6.525 8.900 1.00 92.25 C
ATOM 959 CD1 TRP A 139 -8.761 -6.647 9.933 1.00 92.25 C
ATOM 960 CD2 TRP A 139 -7.853 -7.792 8.237 1.00 92.25 C
ATOM 961 CE2 TRP A 139 -8.755 -8.637 8.921 1.00 92.25 C
ATOM 962 CE3 TRP A 139 -7.159 -8.296 7.128 1.00 92.25 C
ATOM 963 NE1 TRP A 139 -9.295 -7.914 9.950 1.00 92.25 N
ATOM 964 CH2 TRP A 139 -8.290 -10.427 7.443 1.00 92.25 C
ATOM 965 CZ2 TRP A 139 -8.981 -9.959 8.531 1.00 92.25 C
ATOM 966 CZ3 TRP A 139 -7.386 -9.612 6.742 1.00 92.25 C
ATOM 967 N ALA A 140 -4.954 -3.024 8.620 1.00 86.40 N
ATOM 968 CA ALA A 140 -4.068 -2.072 7.956 1.00 86.40 C
ATOM 969 C ALA A 140 -2.605 -2.378 8.262 1.00 86.40 C
ATOM 970 CB ALA A 140 -4.409 -0.644 8.376 1.00 86.40 C
ATOM 971 O ALA A 140 -1.756 -2.339 7.369 1.00 86.40 O
ATOM 972 N GLY A 141 -2.328 -2.648 9.521 1.00 89.54 N
ATOM 973 CA GLY A 141 -0.981 -3.053 9.890 1.00 89.54 C
ATOM 974 C GLY A 141 -0.528 -4.322 9.193 1.00 89.54 C
ATOM 975 O GLY A 141 0.612 -4.410 8.731 1.00 89.54 O
ATOM 976 N LEU A 142 -1.450 -5.323 9.148 1.00 89.79 N
ATOM 977 CA LEU A 142 -1.143 -6.577 8.469 1.00 89.79 C
ATOM 978 C LEU A 142 -0.798 -6.332 7.004 1.00 89.79 C
ATOM 979 CB LEU A 142 -2.323 -7.547 8.573 1.00 89.79 C
ATOM 980 O LEU A 142 0.206 -6.845 6.504 1.00 89.79 O
ATOM 981 CG LEU A 142 -2.136 -8.915 7.916 1.00 89.79 C
ATOM 982 CD1 LEU A 142 -1.042 -9.701 8.631 1.00 89.79 C
ATOM 983 CD2 LEU A 142 -3.448 -9.693 7.918 1.00 89.79 C
ATOM 984 N PHE A 143 -1.643 -5.567 6.341 1.00 91.57 N
ATOM 985 CA PHE A 143 -1.407 -5.267 4.934 1.00 91.57 C
ATOM 986 C PHE A 143 -0.142 -4.434 4.762 1.00 91.57 C
ATOM 987 CB PHE A 143 -2.607 -4.529 4.331 1.00 91.57 C
ATOM 988 O PHE A 143 0.590 -4.601 3.785 1.00 91.57 O
ATOM 989 CG PHE A 143 -3.790 -5.418 4.055 1.00 91.57 C
ATOM 990 CD1 PHE A 143 -3.704 -6.442 3.120 1.00 91.57 C
ATOM 991 CD2 PHE A 143 -4.988 -5.229 4.732 1.00 91.57 C
ATOM 992 CE1 PHE A 143 -4.797 -7.266 2.862 1.00 91.57 C
ATOM 993 CE2 PHE A 143 -6.084 -6.049 4.480 1.00 91.57 C
ATOM 994 CZ PHE A 143 -5.987 -7.066 3.544 1.00 91.57 C
ATOM 995 N GLY A 144 0.081 -3.501 5.763 1.00 90.08 N
ATOM 996 CA GLY A 144 1.321 -2.741 5.757 1.00 90.08 C
ATOM 997 C GLY A 144 2.558 -3.618 5.811 1.00 90.08 C
ATOM 998 O GLY A 144 3.509 -3.406 5.057 1.00 90.08 O
ATOM 999 N VAL A 145 2.557 -4.653 6.645 1.00 91.78 N
ATOM 1000 CA VAL A 145 3.698 -5.555 6.768 1.00 91.78 C
ATOM 1001 C VAL A 145 3.823 -6.405 5.505 1.00 91.78 C
ATOM 1002 CB VAL A 145 3.572 -6.463 8.011 1.00 91.78 C
ATOM 1003 O VAL A 145 4.926 -6.603 4.990 1.00 91.78 O
ATOM 1004 CG1 VAL A 145 4.679 -7.516 8.025 1.00 91.78 C
ATOM 1005 CG2 VAL A 145 3.610 -5.626 9.288 1.00 91.78 C
ATOM 1006 N CYS A 146 2.678 -6.938 5.035 1.00 91.54 N
ATOM 1007 CA CYS A 146 2.675 -7.724 3.806 1.00 91.54 C
ATOM 1008 C CYS A 146 3.250 -6.922 2.645 1.00 91.54 C
ATOM 1009 CB CYS A 146 1.258 -8.186 3.468 1.00 91.54 C
ATOM 1010 O CYS A 146 4.029 -7.447 1.847 1.00 91.54 O
ATOM 1011 SG CYS A 146 0.623 -9.460 4.579 1.00 91.54 S
ATOM 1012 N ALA A 147 2.782 -5.673 2.527 1.00 89.58 N
ATOM 1013 CA ALA A 147 3.276 -4.797 1.467 1.00 89.58 C
ATOM 1014 C ALA A 147 4.773 -4.546 1.617 1.00 89.58 C
ATOM 1015 CB ALA A 147 2.514 -3.474 1.471 1.00 89.58 C
ATOM 1016 O ALA A 147 5.511 -4.542 0.628 1.00 89.58 O
ATOM 1017 N SER A 148 5.296 -4.387 2.834 1.00 88.23 N
ATOM 1018 CA SER A 148 6.703 -4.095 3.087 1.00 88.23 C
ATOM 1019 C SER A 148 7.583 -5.302 2.778 1.00 88.23 C
ATOM 1020 CB SER A 148 6.909 -3.663 4.540 1.00 88.23 C
ATOM 1021 O SER A 148 8.719 -5.148 2.324 1.00 88.23 O
ATOM 1022 OG SER A 148 6.830 -4.778 5.412 1.00 88.23 O
ATOM 1023 N ILE A 149 7.025 -6.471 2.926 1.00 90.21 N
ATOM 1024 CA ILE A 149 7.805 -7.676 2.670 1.00 90.21 C
ATOM 1025 C ILE A 149 7.712 -8.048 1.192 1.00 90.21 C
ATOM 1026 CB ILE A 149 7.331 -8.855 3.550 1.00 90.21 C
ATOM 1027 O ILE A 149 8.731 -8.293 0.542 1.00 90.21 O
ATOM 1028 CG1 ILE A 149 7.577 -8.548 5.031 1.00 90.21 C
ATOM 1029 CG2 ILE A 149 8.029 -10.153 3.136 1.00 90.21 C
ATOM 1030 CD1 ILE A 149 6.995 -9.585 5.983 1.00 90.21 C
ATOM 1031 N TYR A 150 6.458 -8.076 0.739 1.00 90.77 N
ATOM 1032 CA TYR A 150 6.258 -8.584 -0.614 1.00 90.77 C
ATOM 1033 C TYR A 150 6.494 -7.490 -1.648 1.00 90.77 C
ATOM 1034 CB TYR A 150 4.845 -9.155 -0.770 1.00 90.77 C
ATOM 1035 O TYR A 150 6.771 -7.779 -2.814 1.00 90.77 O
ATOM 1036 CG TYR A 150 4.614 -10.426 0.010 1.00 90.77 C
ATOM 1037 CD1 TYR A 150 5.248 -11.613 -0.350 1.00 90.77 C
ATOM 1038 CD2 TYR A 150 3.762 -10.443 1.109 1.00 90.77 C
ATOM 1039 CE1 TYR A 150 5.037 -12.787 0.364 1.00 90.77 C
ATOM 1040 CE2 TYR A 150 3.543 -11.612 1.831 1.00 90.77 C
ATOM 1041 OH TYR A 150 3.971 -13.936 2.164 1.00 90.77 O
ATOM 1042 CZ TYR A 150 4.184 -12.777 1.452 1.00 90.77 C
ATOM 1043 N GLY A 151 6.417 -6.188 -1.101 1.00 88.80 N
ATOM 1044 CA GLY A 151 6.629 -5.067 -2.003 1.00 88.80 C
ATOM 1045 C GLY A 151 7.970 -5.116 -2.711 1.00 88.80 C
ATOM 1046 O GLY A 151 8.027 -5.204 -3.939 1.00 88.80 O
ATOM 1047 N PRO A 152 9.062 -5.111 -2.095 1.00 92.47 N
ATOM 1048 CA PRO A 152 10.388 -5.158 -2.716 1.00 92.47 C
ATOM 1049 C PRO A 152 10.627 -6.446 -3.500 1.00 92.47 C
ATOM 1050 CB PRO A 152 11.340 -5.060 -1.522 1.00 92.47 C
ATOM 1051 O PRO A 152 11.313 -6.431 -4.525 1.00 92.47 O
ATOM 1052 CG PRO A 152 10.532 -4.422 -0.439 1.00 92.47 C
ATOM 1053 CD PRO A 152 9.094 -4.815 -0.623 1.00 92.47 C
ATOM 1054 N ARG A 153 9.977 -7.549 -3.064 1.00 90.82 N
ATOM 1055 CA ARG A 153 10.172 -8.815 -3.763 1.00 90.82 C
ATOM 1056 C ARG A 153 9.503 -8.792 -5.134 1.00 90.82 C
ATOM 1057 CB ARG A 153 9.626 -9.979 -2.933 1.00 90.82 C
ATOM 1058 O ARG A 153 10.076 -9.267 -6.117 1.00 90.82 O
ATOM 1059 CG ARG A 153 10.425 -10.263 -1.671 1.00 90.82 C
ATOM 1060 CD ARG A 153 9.845 -11.432 -0.888 1.00 90.82 C
ATOM 1061 NE ARG A 153 10.551 -11.640 0.373 1.00 90.82 N
ATOM 1062 NH1 ARG A 153 9.505 -13.639 0.869 1.00 90.82 N
ATOM 1063 NH2 ARG A 153 11.070 -12.773 2.302 1.00 90.82 N
ATOM 1064 CZ ARG A 153 10.374 -12.683 1.179 1.00 90.82 C
ATOM 1065 N VAL A 154 8.293 -8.297 -5.089 1.00 89.06 N
ATOM 1066 CA VAL A 154 7.583 -8.185 -6.358 1.00 89.06 C
ATOM 1067 C VAL A 154 8.332 -7.234 -7.288 1.00 89.06 C
ATOM 1068 CB VAL A 154 6.130 -7.698 -6.155 1.00 89.06 C
ATOM 1069 O VAL A 154 8.480 -7.510 -8.481 1.00 89.06 O
ATOM 1070 CG1 VAL A 154 5.481 -7.361 -7.496 1.00 89.06 C
ATOM 1071 CG2 VAL A 154 5.313 -8.753 -5.412 1.00 89.06 C
ATOM 1072 N ALA A 155 8.858 -6.127 -6.755 1.00 89.08 N
ATOM 1073 CA ALA A 155 9.637 -5.180 -7.549 1.00 89.08 C
ATOM 1074 C ALA A 155 10.899 -5.836 -8.102 1.00 89.08 C
ATOM 1075 CB ALA A 155 10.000 -3.956 -6.712 1.00 89.08 C
ATOM 1076 O ALA A 155 11.254 -5.631 -9.265 1.00 89.08 O
ATOM 1077 N ALA A 156 11.548 -6.569 -7.284 1.00 89.83 N
ATOM 1078 CA ALA A 156 12.759 -7.264 -7.713 1.00 89.83 C
ATOM 1079 C ALA A 156 12.444 -8.305 -8.783 1.00 89.83 C
ATOM 1080 CB ALA A 156 13.445 -7.924 -6.519 1.00 89.83 C
ATOM 1081 O ALA A 156 13.206 -8.472 -9.739 1.00 89.83 O
ATOM 1082 N TYR A 157 11.311 -8.975 -8.580 1.00 90.52 N
ATOM 1083 CA TYR A 157 10.906 -9.973 -9.563 1.00 90.52 C
ATOM 1084 C TYR A 157 10.589 -9.320 -10.904 1.00 90.52 C
ATOM 1085 CB TYR A 157 9.689 -10.757 -9.064 1.00 90.52 C
ATOM 1086 O TYR A 157 10.984 -9.826 -11.956 1.00 90.52 O
ATOM 1087 CG TYR A 157 9.196 -11.799 -10.039 1.00 90.52 C
ATOM 1088 CD1 TYR A 157 8.084 -11.558 -10.842 1.00 90.52 C
ATOM 1089 CD2 TYR A 157 9.841 -13.025 -10.158 1.00 90.52 C
ATOM 1090 CE1 TYR A 157 7.625 -12.515 -11.741 1.00 90.52 C
ATOM 1091 CE2 TYR A 157 9.390 -13.990 -11.053 1.00 90.52 C
ATOM 1092 OH TYR A 157 7.834 -14.678 -12.727 1.00 90.52 O
ATOM 1093 CZ TYR A 157 8.284 -13.726 -11.839 1.00 90.52 C
ATOM 1094 N LYS A 158 9.949 -8.206 -10.901 1.00 87.33 N
ATOM 1095 CA LYS A 158 9.610 -7.494 -12.129 1.00 87.33 C
ATOM 1096 C LYS A 158 10.861 -6.950 -12.813 1.00 87.33 C
ATOM 1097 CB LYS A 158 8.635 -6.353 -11.837 1.00 87.33 C
ATOM 1098 O LYS A 158 10.946 -6.935 -14.043 1.00 87.33 O
ATOM 1099 CG LYS A 158 7.230 -6.815 -11.479 1.00 87.33 C
ATOM 1100 CD LYS A 158 6.262 -5.643 -11.388 1.00 87.33 C
ATOM 1101 CE LYS A 158 5.871 -5.131 -12.768 1.00 87.33 C
ATOM 1102 NZ LYS A 158 4.955 -3.954 -12.683 1.00 87.33 N
ATOM 1103 N MET A 159 11.885 -6.506 -12.034 1.00 86.47 N
ATOM 1104 CA MET A 159 13.142 -6.021 -12.595 1.00 86.47 C
ATOM 1105 C MET A 159 13.930 -7.160 -13.234 1.00 86.47 C
ATOM 1106 CB MET A 159 13.987 -5.342 -11.515 1.00 86.47 C
ATOM 1107 O MET A 159 14.569 -6.974 -14.271 1.00 86.47 O
ATOM 1108 CG MET A 159 13.439 -3.998 -11.063 1.00 86.47 C
ATOM 1109 SD MET A 159 14.440 -3.248 -9.720 1.00 86.47 S
ATOM 1110 CE MET A 159 15.949 -2.834 -10.639 1.00 86.47 C
ATOM 1111 N ARG A 160 13.854 -8.340 -12.619 1.00 86.75 N
ATOM 1112 CA ARG A 160 14.527 -9.502 -13.189 1.00 86.75 C
ATOM 1113 C ARG A 160 13.822 -9.977 -14.455 1.00 86.75 C
ATOM 1114 CB ARG A 160 14.595 -10.640 -12.168 1.00 86.75 C
ATOM 1115 O ARG A 160 14.474 -10.339 -15.437 1.00 86.75 O
ATOM 1116 CG ARG A 160 15.341 -11.868 -12.663 1.00 86.75 C
ATOM 1117 CD ARG A 160 15.369 -12.972 -11.615 1.00 86.75 C
ATOM 1118 NE ARG A 160 16.015 -14.180 -12.121 1.00 86.75 N
ATOM 1119 NH1 ARG A 160 14.742 -15.638 -10.859 1.00 86.75 N
ATOM 1120 NH2 ARG A 160 16.354 -16.446 -12.274 1.00 86.75 N
ATOM 1121 CZ ARG A 160 15.702 -15.418 -11.750 1.00 86.75 C
ATOM 1122 N ALA A 161 12.503 -9.991 -14.378 1.00 87.11 N
ATOM 1123 CA ALA A 161 11.720 -10.394 -15.544 1.00 87.11 C
ATOM 1124 C ALA A 161 11.926 -9.425 -16.704 1.00 87.11 C
ATOM 1125 CB ALA A 161 10.239 -10.483 -15.184 1.00 87.11 C
ATOM 1126 O ALA A 161 11.992 -9.840 -17.864 1.00 87.11 O
ATOM 1127 N ALA A 162 12.020 -8.188 -16.410 1.00 83.80 N
ATOM 1128 CA ALA A 162 12.268 -7.177 -17.435 1.00 83.80 C
ATOM 1129 C ALA A 162 13.684 -7.297 -17.992 1.00 83.80 C
ATOM 1130 CB ALA A 162 12.039 -5.778 -16.869 1.00 83.80 C
ATOM 1131 O ALA A 162 13.911 -7.069 -19.182 1.00 83.80 O
ATOM 1132 N ALA A 163 14.637 -7.600 -17.149 1.00 85.10 N
ATOM 1133 CA ALA A 163 16.026 -7.777 -17.565 1.00 85.10 C
ATOM 1134 C ALA A 163 16.175 -8.994 -18.473 1.00 85.10 C
ATOM 1135 CB ALA A 163 16.933 -7.913 -16.345 1.00 85.10 C
ATOM 1136 O ALA A 163 16.958 -8.973 -19.426 1.00 85.10 O
ATOM 1137 N GLU A 164 15.384 -10.027 -18.157 1.00 83.82 N
ATOM 1138 CA GLU A 164 15.430 -11.219 -18.998 1.00 83.82 C
ATOM 1139 C GLU A 164 14.811 -10.951 -20.367 1.00 83.82 C
ATOM 1140 CB GLU A 164 14.713 -12.387 -18.316 1.00 83.82 C
ATOM 1141 O GLU A 164 15.273 -11.484 -21.378 1.00 83.82 O
ATOM 1142 CG GLU A 164 15.431 -12.913 -17.082 1.00 83.82 C
ATOM 1143 CD GLU A 164 14.705 -14.068 -16.412 1.00 83.82 C
ATOM 1144 OE1 GLU A 164 15.301 -14.733 -15.535 1.00 83.82 O
ATOM 1145 OE2 GLU A 164 13.530 -14.311 -16.768 1.00 83.82 O
ATOM 1146 N LYS A 165 13.760 -10.181 -20.343 1.00 79.14 N
ATOM 1147 CA LYS A 165 13.130 -9.843 -21.616 1.00 79.14 C
ATOM 1148 C LYS A 165 14.029 -8.935 -22.450 1.00 79.14 C
ATOM 1149 CB LYS A 165 11.777 -9.169 -21.383 1.00 79.14 C
ATOM 1150 O LYS A 165 14.053 -9.035 -23.679 1.00 79.14 O
ATOM 1151 CG LYS A 165 10.728 -10.082 -20.766 1.00 79.14 C
ATOM 1152 CD LYS A 165 9.388 -9.374 -20.616 1.00 79.14 C
ATOM 1153 CE LYS A 165 8.354 -10.268 -19.946 1.00 79.14 C
ATOM 1154 NZ LYS A 165 6.993 -9.653 -19.966 1.00 79.14 N
ATOM 1155 N ARG A 166 14.718 -8.057 -21.792 1.00 76.45 N
ATOM 1156 CA ARG A 166 15.650 -7.188 -22.505 1.00 76.45 C
ATOM 1157 C ARG A 166 16.819 -7.987 -23.071 1.00 76.45 C
ATOM 1158 CB ARG A 166 16.168 -6.083 -21.582 1.00 76.45 C
ATOM 1159 O ARG A 166 17.279 -7.720 -24.184 1.00 76.45 O
ATOM 1160 CG ARG A 166 15.106 -5.078 -21.168 1.00 76.45 C
ATOM 1161 CD ARG A 166 15.659 -4.036 -20.206 1.00 76.45 C
ATOM 1162 NE ARG A 166 16.435 -3.016 -20.904 1.00 76.45 N
ATOM 1163 NH1 ARG A 166 17.209 -1.993 -18.983 1.00 76.45 N
ATOM 1164 NH2 ARG A 166 17.822 -1.190 -21.040 1.00 76.45 N
ATOM 1165 CZ ARG A 166 17.154 -2.069 -20.307 1.00 76.45 C
ATOM 1166 N ASP A 167 17.279 -8.935 -22.343 1.00 78.95 N
ATOM 1167 CA ASP A 167 18.363 -9.789 -22.820 1.00 78.95 C
ATOM 1168 C ASP A 167 17.903 -10.658 -23.988 1.00 78.95 C
ATOM 1169 CB ASP A 167 18.891 -10.670 -21.685 1.00 78.95 C
ATOM 1170 O ASP A 167 18.666 -10.902 -24.925 1.00 78.95 O
ATOM 1171 CG ASP A 167 19.649 -9.885 -20.629 1.00 78.95 C
ATOM 1172 OD1 ASP A 167 20.081 -8.746 -20.909 1.00 78.95 O
ATOM 1173 OD2 ASP A 167 19.816 -10.410 -19.507 1.00 78.95 O
ATOM 1174 N LYS A 168 16.670 -11.111 -23.893 1.00 73.82 N
ATOM 1175 CA LYS A 168 16.123 -11.894 -24.997 1.00 73.82 C
ATOM 1176 C LYS A 168 15.887 -11.020 -26.226 1.00 73.82 C
ATOM 1177 CB LYS A 168 14.819 -12.574 -24.579 1.00 73.82 C
ATOM 1178 O LYS A 168 16.134 -11.448 -27.355 1.00 73.82 O
ATOM 1179 CG LYS A 168 14.286 -13.570 -25.599 1.00 73.82 C
ATOM 1180 CD LYS A 168 13.135 -14.390 -25.030 1.00 73.82 C
ATOM 1181 CE LYS A 168 12.612 -15.399 -26.044 1.00 73.82 C
ATOM 1182 NZ LYS A 168 11.349 -16.047 -25.580 1.00 73.82 N
ATOM 1183 N LYS A 169 15.432 -9.801 -25.971 1.00 68.73 N
ATOM 1184 CA LYS A 169 15.221 -8.879 -27.084 1.00 68.73 C
ATOM 1185 C LYS A 169 16.549 -8.448 -27.700 1.00 68.73 C
ATOM 1186 CB LYS A 169 14.434 -7.652 -26.622 1.00 68.73 C
ATOM 1187 O LYS A 169 16.651 -8.287 -28.917 1.00 68.73 O
ATOM 1188 CG LYS A 169 12.946 -7.905 -26.436 1.00 68.73 C
ATOM 1189 CD LYS A 169 12.205 -6.628 -26.059 1.00 68.73 C
ATOM 1190 CE LYS A 169 10.737 -6.901 -25.758 1.00 68.73 C
ATOM 1191 NZ LYS A 169 9.981 -5.639 -25.499 1.00 68.73 N
ATOM 1192 N GLU A 170 17.546 -8.244 -26.847 1.00 63.44 N
ATOM 1193 CA GLU A 170 18.858 -7.884 -27.375 1.00 63.44 C
ATOM 1194 C GLU A 170 19.505 -9.063 -28.097 1.00 63.44 C
ATOM 1195 CB GLU A 170 19.773 -7.389 -26.252 1.00 63.44 C
ATOM 1196 O GLU A 170 20.241 -8.875 -29.068 1.00 63.44 O
ATOM 1197 CG GLU A 170 19.481 -5.965 -25.803 1.00 63.44 C
ATOM 1198 CD GLU A 170 20.379 -5.497 -24.669 1.00 63.44 C
ATOM 1199 OE1 GLU A 170 20.308 -4.305 -24.291 1.00 63.44 O
ATOM 1200 OE2 GLU A 170 21.160 -6.328 -24.155 1.00 63.44 O
ATOM 1201 N ALA A 171 19.263 -10.288 -27.644 1.00 63.00 N
ATOM 1202 CA ALA A 171 19.783 -11.457 -28.348 1.00 63.00 C
ATOM 1203 C ALA A 171 19.044 -11.677 -29.666 1.00 63.00 C
ATOM 1204 CB ALA A 171 19.676 -12.700 -27.468 1.00 63.00 C
ATOM 1205 O ALA A 171 19.611 -12.215 -30.620 1.00 63.00 O
ATOM 1206 N ALA A 172 17.787 -11.243 -29.771 1.00 58.64 N
ATOM 1207 CA ALA A 172 17.040 -11.380 -31.019 1.00 58.64 C
ATOM 1208 C ALA A 172 17.374 -10.247 -31.986 1.00 58.64 C
ATOM 1209 CB ALA A 172 15.539 -11.412 -30.740 1.00 58.64 C
ATOM 1210 O ALA A 172 17.200 -10.387 -33.199 1.00 58.64 O
ATOM 1211 N LYS A 173 18.027 -9.157 -31.472 1.00 61.33 N
ATOM 1212 CA LYS A 173 18.346 -8.048 -32.367 1.00 61.33 C
ATOM 1213 C LYS A 173 19.686 -8.272 -33.063 1.00 61.33 C
ATOM 1214 CB LYS A 173 18.370 -6.727 -31.598 1.00 61.33 C
ATOM 1215 O LYS A 173 19.898 -7.797 -34.181 1.00 61.33 O
ATOM 1216 CG LYS A 173 17.008 -6.285 -31.084 1.00 61.33 C
ATOM 1217 CD LYS A 173 17.107 -5.003 -30.268 1.00 61.33 C
ATOM 1218 CE LYS A 173 15.758 -4.605 -29.683 1.00 61.33 C
ATOM 1219 NZ LYS A 173 15.712 -3.154 -29.334 1.00 61.33 N
ATOM 1220 N PRO A 174 20.620 -9.267 -32.631 1.00 56.20 N
ATOM 1221 CA PRO A 174 21.714 -9.163 -33.600 1.00 56.20 C
ATOM 1222 C PRO A 174 21.533 -10.094 -34.797 1.00 56.20 C
ATOM 1223 CB PRO A 174 22.947 -9.556 -32.783 1.00 56.20 C
ATOM 1224 O PRO A 174 22.263 -9.984 -35.785 1.00 56.20 O
ATOM 1225 CG PRO A 174 22.400 -10.237 -31.570 1.00 56.20 C
ATOM 1226 CD PRO A 174 20.917 -10.010 -31.523 1.00 56.20 C
ATOM 1227 N MET A 175 20.311 -10.515 -35.250 1.00 52.02 N
ATOM 1228 CA MET A 175 20.250 -11.162 -36.558 1.00 52.02 C
ATOM 1229 C MET A 175 19.478 -10.304 -37.554 1.00 52.02 C
ATOM 1230 CB MET A 175 19.602 -12.543 -36.445 1.00 52.02 C
ATOM 1231 O MET A 175 19.633 -10.462 -38.766 1.00 52.02 O
ATOM 1232 CG MET A 175 20.476 -13.575 -35.750 1.00 52.02 C
ATOM 1233 SD MET A 175 20.291 -15.252 -36.472 1.00 52.02 S
ATOM 1234 CE MET A 175 18.998 -15.925 -35.392 1.00 52.02 C
ATOM 1235 N ALA A 176 18.874 -9.175 -37.050 1.00 52.44 N
ATOM 1236 CA ALA A 176 18.215 -8.358 -38.065 1.00 52.44 C
ATOM 1237 C ALA A 176 19.088 -7.173 -38.468 1.00 52.44 C
ATOM 1238 CB ALA A 176 16.860 -7.869 -37.557 1.00 52.44 C
ATOM 1239 O ALA A 176 19.026 -6.707 -39.608 1.00 52.44 O
ATOM 1240 N GLN A 177 20.135 -6.925 -37.641 1.00 50.68 N
ATOM 1241 CA GLN A 177 20.939 -5.772 -38.033 1.00 50.68 C
ATOM 1242 C GLN A 177 22.190 -6.205 -38.792 1.00 50.68 C
ATOM 1243 CB GLN A 177 21.329 -4.947 -36.806 1.00 50.68 C
ATOM 1244 O GLN A 177 22.669 -5.487 -39.671 1.00 50.68 O
ATOM 1245 CG GLN A 177 22.011 -3.628 -37.143 1.00 50.68 C
ATOM 1246 CD GLN A 177 22.204 -2.740 -35.928 1.00 50.68 C
ATOM 1247 NE2 GLN A 177 23.456 -2.405 -35.631 1.00 50.68 N
ATOM 1248 OE1 GLN A 177 21.237 -2.357 -35.262 1.00 50.68 O
ATOM 1249 N LYS A 178 22.492 -7.586 -38.832 1.00 48.10 N
ATOM 1250 CA LYS A 178 23.649 -7.940 -39.650 1.00 48.10 C
ATOM 1251 C LYS A 178 23.221 -8.364 -41.052 1.00 48.10 C
ATOM 1252 CB LYS A 178 24.454 -9.058 -38.986 1.00 48.10 C
ATOM 1253 O LYS A 178 24.009 -8.284 -41.997 1.00 48.10 O
ATOM 1254 CG LYS A 178 25.896 -9.148 -39.461 1.00 48.10 C
ATOM 1255 CD LYS A 178 26.719 -10.076 -38.577 1.00 48.10 C
ATOM 1256 CE LYS A 178 28.209 -9.946 -38.862 1.00 48.10 C
ATOM 1257 NZ LYS A 178 29.002 -11.002 -38.164 1.00 48.10 N
ATOM 1258 N VAL A 179 21.945 -8.281 -41.401 1.00 52.07 N
ATOM 1259 CA VAL A 179 21.663 -8.577 -42.802 1.00 52.07 C
ATOM 1260 C VAL A 179 21.377 -7.280 -43.556 1.00 52.07 C
ATOM 1261 CB VAL A 179 20.473 -9.551 -42.947 1.00 52.07 C
ATOM 1262 O VAL A 179 21.489 -7.232 -44.784 1.00 52.07 O
ATOM 1263 CG1 VAL A 179 20.124 -9.762 -44.419 1.00 52.07 C
ATOM 1264 CG2 VAL A 179 20.791 -10.885 -42.274 1.00 52.07 C
ATOM 1265 N GLN A 180 21.472 -6.133 -42.890 1.00 48.67 N
ATOM 1266 CA GLN A 180 21.214 -4.970 -43.732 1.00 48.67 C
ATOM 1267 C GLN A 180 22.514 -4.267 -44.113 1.00 48.67 C
ATOM 1268 CB GLN A 180 20.275 -3.991 -43.025 1.00 48.67 C
ATOM 1269 O GLN A 180 22.523 -3.398 -44.987 1.00 48.67 O
ATOM 1270 CG GLN A 180 18.830 -4.467 -42.954 1.00 48.67 C
ATOM 1271 CD GLN A 180 17.937 -3.516 -42.180 1.00 48.67 C
ATOM 1272 NE2 GLN A 180 16.814 -4.026 -41.687 1.00 48.67 N
ATOM 1273 OE1 GLN A 180 18.253 -2.332 -42.027 1.00 48.67 O
ATOM 1274 N GLU A 181 23.691 -4.903 -43.817 1.00 50.02 N
ATOM 1275 CA GLU A 181 24.852 -4.209 -44.366 1.00 50.02 C
ATOM 1276 C GLU A 181 25.582 -5.078 -45.387 1.00 50.02 C
ATOM 1277 CB GLU A 181 25.810 -3.795 -43.247 1.00 50.02 C
ATOM 1278 O GLU A 181 26.602 -4.665 -45.944 1.00 50.02 O
ATOM 1279 CG GLU A 181 26.580 -2.515 -43.538 1.00 50.02 C
ATOM 1280 CD GLU A 181 26.765 -1.634 -42.313 1.00 50.02 C
ATOM 1281 OE1 GLU A 181 27.211 -0.474 -42.462 1.00 50.02 O
ATOM 1282 OE2 GLU A 181 26.463 -2.109 -41.195 1.00 50.02 O
ATOM 1283 N ALA A 182 24.950 -6.036 -46.098 1.00 44.48 N
ATOM 1284 CA ALA A 182 25.674 -6.541 -47.261 1.00 44.48 C
ATOM 1285 C ALA A 182 25.162 -5.898 -48.547 1.00 44.48 C
ATOM 1286 CB ALA A 182 25.554 -8.060 -47.345 1.00 44.48 C
ATOM 1287 O ALA A 182 23.956 -5.886 -48.805 1.00 44.48 O
ATOM 1288 N LYS A 183 25.254 -4.651 -48.769 1.00 41.65 N
ATOM 1289 CA LYS A 183 25.491 -4.011 -50.060 1.00 41.65 C
ATOM 1290 C LYS A 183 25.252 -4.986 -51.209 1.00 41.65 C
ATOM 1291 CB LYS A 183 26.915 -3.456 -50.131 1.00 41.65 C
ATOM 1292 O LYS A 183 25.774 -6.102 -51.202 1.00 41.65 O
ATOM 1293 CG LYS A 183 27.101 -2.360 -51.169 1.00 41.65 C
ATOM 1294 CD LYS A 183 28.518 -1.802 -51.146 1.00 41.65 C
ATOM 1295 CE LYS A 183 28.680 -0.642 -52.119 1.00 41.65 C
ATOM 1296 NZ LYS A 183 30.101 -0.192 -52.213 1.00 41.65 N
ATOM 1297 N PRO A 184 24.086 -4.933 -51.930 1.00 46.31 N
ATOM 1298 CA PRO A 184 23.664 -5.737 -53.079 1.00 46.31 C
ATOM 1299 C PRO A 184 24.722 -5.793 -54.180 1.00 46.31 C
ATOM 1300 CB PRO A 184 22.404 -5.018 -53.569 1.00 46.31 C
ATOM 1301 O PRO A 184 25.300 -4.764 -54.539 1.00 46.31 O
ATOM 1302 CG PRO A 184 22.308 -3.794 -52.717 1.00 46.31 C
ATOM 1303 CD PRO A 184 23.599 -3.631 -51.968 1.00 46.31 C
ATOM 1304 N THR A 185 25.817 -6.620 -54.120 1.00 46.74 N
ATOM 1305 CA THR A 185 26.520 -7.131 -55.291 1.00 46.74 C
ATOM 1306 C THR A 185 25.537 -7.456 -56.413 1.00 46.74 C
ATOM 1307 CB THR A 185 27.342 -8.386 -54.946 1.00 46.74 C
ATOM 1308 O THR A 185 24.448 -7.976 -56.160 1.00 46.74 O
ATOM 1309 CG2 THR A 185 28.635 -8.016 -54.227 1.00 46.74 C
ATOM 1310 OG1 THR A 185 26.565 -9.241 -54.099 1.00 46.74 O
ATOM 1311 N GLU A 186 25.171 -6.449 -57.205 1.00 45.28 N
ATOM 1312 CA GLU A 186 25.134 -6.472 -58.665 1.00 45.28 C
ATOM 1313 C GLU A 186 24.434 -7.727 -59.179 1.00 45.28 C
ATOM 1314 CB GLU A 186 26.551 -6.387 -59.239 1.00 45.28 C
ATOM 1315 O GLU A 186 24.875 -8.845 -58.908 1.00 45.28 O
ATOM 1316 CG GLU A 186 26.839 -5.087 -59.976 1.00 45.28 C
ATOM 1317 CD GLU A 186 28.264 -4.996 -60.496 1.00 45.28 C
ATOM 1318 OE1 GLU A 186 28.625 -3.960 -61.100 1.00 45.28 O
ATOM 1319 OE2 GLU A 186 29.027 -5.968 -60.300 1.00 45.28 O
ATOM 1320 N HIS A 187 23.202 -7.899 -58.934 1.00 45.33 N
ATOM 1321 CA HIS A 187 22.335 -8.857 -59.611 1.00 45.33 C
ATOM 1322 C HIS A 187 22.290 -8.594 -61.112 1.00 45.33 C
ATOM 1323 CB HIS A 187 20.922 -8.806 -59.027 1.00 45.33 C
ATOM 1324 O HIS A 187 22.035 -7.467 -61.542 1.00 45.33 O
ATOM 1325 CG HIS A 187 20.293 -10.152 -58.859 1.00 45.33 C
ATOM 1326 CD2 HIS A 187 20.127 -10.926 -57.760 1.00 45.33 C
ATOM 1327 ND1 HIS A 187 19.747 -10.855 -59.911 1.00 45.33 N
ATOM 1328 CE1 HIS A 187 19.270 -12.005 -59.465 1.00 45.33 C
ATOM 1329 NE2 HIS A 187 19.488 -12.072 -58.163 1.00 45.33 N
ATOM 1330 N ASP A 188 23.367 -8.905 -61.925 1.00 46.86 N
ATOM 1331 CA ASP A 188 23.384 -9.422 -63.290 1.00 46.86 C
ATOM 1332 C ASP A 188 22.033 -10.027 -63.666 1.00 46.86 C
ATOM 1333 CB ASP A 188 24.492 -10.464 -63.456 1.00 46.86 C
ATOM 1334 O ASP A 188 21.531 -10.915 -62.973 1.00 46.86 O
ATOM 1335 CG ASP A 188 25.126 -10.441 -64.836 1.00 46.86 C
ATOM 1336 OD1 ASP A 188 24.634 -9.709 -65.721 1.00 46.86 O
ATOM 1337 OD2 ASP A 188 26.124 -11.165 -65.040 1.00 46.86 O
ATOM 1338 N PRO A 189 21.082 -9.214 -64.302 1.00 51.43 N
ATOM 1339 CA PRO A 189 19.782 -9.701 -64.770 1.00 51.43 C
ATOM 1340 C PRO A 189 19.907 -10.763 -65.860 1.00 51.43 C
ATOM 1341 CB PRO A 189 19.107 -8.439 -65.312 1.00 51.43 C
ATOM 1342 O PRO A 189 20.667 -10.585 -66.816 1.00 51.43 O
ATOM 1343 CG PRO A 189 20.229 -7.595 -65.824 1.00 51.43 C
ATOM 1344 CD PRO A 189 21.522 -8.159 -65.310 1.00 51.43 C
ATOM 1345 N ALA A 190 20.456 -11.967 -65.473 1.00 42.28 N
ATOM 1346 CA ALA A 190 20.207 -12.978 -66.498 1.00 42.28 C
ATOM 1347 C ALA A 190 20.180 -14.378 -65.892 1.00 42.28 C
ATOM 1348 CB ALA A 190 21.267 -12.896 -67.594 1.00 42.28 C
ATOM 1349 O ALA A 190 21.182 -14.843 -65.342 1.00 42.28 O
ATOM 1350 N ALA A 191 19.198 -14.729 -65.080 1.00 41.25 N
ATOM 1351 CA ALA A 191 18.738 -16.098 -65.300 1.00 41.25 C
ATOM 1352 C ALA A 191 17.496 -16.400 -64.468 1.00 41.25 C
ATOM 1353 CB ALA A 191 19.850 -17.092 -64.972 1.00 41.25 C
ATOM 1354 O ALA A 191 17.462 -16.119 -63.267 1.00 41.25 O
ATOM 1355 N PRO A 192 16.252 -16.492 -65.108 1.00 49.00 N
ATOM 1356 CA PRO A 192 14.978 -16.899 -64.511 1.00 49.00 C
ATOM 1357 C PRO A 192 14.947 -18.381 -64.142 1.00 49.00 C
ATOM 1358 CB PRO A 192 13.958 -16.590 -65.611 1.00 49.00 C
ATOM 1359 O PRO A 192 15.560 -19.204 -64.826 1.00 49.00 O
ATOM 1360 CG PRO A 192 14.685 -16.853 -66.890 1.00 49.00 C
ATOM 1361 CD PRO A 192 16.125 -17.132 -66.572 1.00 49.00 C
ATOM 1362 N TYR A 193 15.192 -18.804 -62.872 1.00 45.92 N
ATOM 1363 CA TYR A 193 14.836 -20.189 -62.586 1.00 45.92 C
ATOM 1364 C TYR A 193 13.934 -20.278 -61.361 1.00 45.92 C
ATOM 1365 CB TYR A 193 16.095 -21.034 -62.370 1.00 45.92 C
ATOM 1366 O TYR A 193 14.248 -19.718 -60.308 1.00 45.92 O
ATOM 1367 CG TYR A 193 15.830 -22.520 -62.344 1.00 45.92 C
ATOM 1368 CD1 TYR A 193 15.716 -23.248 -63.527 1.00 45.92 C
ATOM 1369 CD2 TYR A 193 15.694 -23.199 -61.138 1.00 45.92 C
ATOM 1370 CE1 TYR A 193 15.471 -24.617 -63.508 1.00 45.92 C
ATOM 1371 CE2 TYR A 193 15.449 -24.568 -61.107 1.00 45.92 C
ATOM 1372 OH TYR A 193 15.097 -26.623 -62.271 1.00 45.92 O
ATOM 1373 CZ TYR A 193 15.339 -25.267 -62.295 1.00 45.92 C
ATOM 1374 N ILE A 194 12.634 -20.312 -61.550 1.00 41.27 N
ATOM 1375 CA ILE A 194 11.518 -21.248 -61.461 1.00 41.27 C
ATOM 1376 C ILE A 194 11.661 -22.104 -60.205 1.00 41.27 C
ATOM 1377 CB ILE A 194 11.434 -22.147 -62.715 1.00 41.27 C
ATOM 1378 O ILE A 194 12.709 -22.713 -59.977 1.00 41.27 O
ATOM 1379 CG1 ILE A 194 11.303 -21.289 -63.979 1.00 41.27 C
ATOM 1380 CG2 ILE A 194 10.265 -23.130 -62.597 1.00 41.27 C
ATOM 1381 CD1 ILE A 194 9.939 -20.634 -64.145 1.00 41.27 C
ATOM 1382 N GLU A 195 10.810 -22.022 -59.066 1.00 45.29 N
ATOM 1383 CA GLU A 195 9.843 -22.848 -58.348 1.00 45.29 C
ATOM 1384 C GLU A 195 10.543 -23.912 -57.507 1.00 45.29 C
ATOM 1385 CB GLU A 195 8.868 -23.508 -59.327 1.00 45.29 C
ATOM 1386 O GLU A 195 11.208 -24.799 -58.046 1.00 45.29 O
ATOM 1387 CG GLU A 195 7.430 -23.035 -59.175 1.00 45.29 C
ATOM 1388 CD GLU A 195 6.500 -23.589 -60.242 1.00 45.29 C
ATOM 1389 OE1 GLU A 195 5.319 -23.177 -60.291 1.00 45.29 O
ATOM 1390 OE2 GLU A 195 6.956 -24.443 -61.035 1.00 45.29 O
ATOM 1391 N GLN A 196 10.850 -23.769 -56.200 1.00 49.47 N
ATOM 1392 CA GLN A 196 10.886 -24.962 -55.360 1.00 49.47 C
ATOM 1393 C GLN A 196 10.093 -24.753 -54.073 1.00 49.47 C
ATOM 1394 CB GLN A 196 12.330 -25.343 -55.030 1.00 49.47 C
ATOM 1395 O GLN A 196 10.328 -23.789 -53.342 1.00 49.47 O
ATOM 1396 CG GLN A 196 13.090 -25.948 -56.203 1.00 49.47 C
ATOM 1397 CD GLN A 196 14.418 -26.556 -55.791 1.00 49.47 C
ATOM 1398 NE2 GLN A 196 15.418 -26.437 -56.657 1.00 49.47 N
ATOM 1399 OE1 GLN A 196 14.543 -27.128 -54.703 1.00 49.47 O
ATOM 1400 N LEU A 197 8.767 -24.870 -54.003 1.00 37.23 N
ATOM 1401 CA LEU A 197 7.880 -25.614 -53.115 1.00 37.23 C
ATOM 1402 C LEU A 197 8.540 -26.904 -52.642 1.00 37.23 C
ATOM 1403 CB LEU A 197 6.559 -25.931 -53.820 1.00 37.23 C
ATOM 1404 O LEU A 197 9.293 -27.532 -53.391 1.00 37.23 O
ATOM 1405 CG LEU A 197 5.643 -24.742 -54.112 1.00 37.23 C
ATOM 1406 CD1 LEU A 197 4.721 -25.057 -55.285 1.00 37.23 C
ATOM 1407 CD2 LEU A 197 4.833 -24.374 -52.873 1.00 37.23 C
ATOM 1408 N PRO A 198 8.105 -27.450 -51.404 1.00 49.71 N
ATOM 1409 CA PRO A 198 8.161 -27.698 -49.962 1.00 49.71 C
ATOM 1410 C PRO A 198 8.973 -28.942 -49.608 1.00 49.71 C
ATOM 1411 CB PRO A 198 6.690 -27.879 -49.578 1.00 49.71 C
ATOM 1412 O PRO A 198 9.011 -29.901 -50.384 1.00 49.71 O
ATOM 1413 CG PRO A 198 6.059 -28.519 -50.773 1.00 49.71 C
ATOM 1414 CD PRO A 198 7.009 -28.406 -51.931 1.00 49.71 C
ATOM 1415 N VAL A 199 9.936 -28.924 -48.589 1.00 55.11 N
ATOM 1416 CA VAL A 199 10.449 -30.158 -48.002 1.00 55.11 C
ATOM 1417 C VAL A 199 10.124 -30.195 -46.511 1.00 55.11 C
ATOM 1418 CB VAL A 199 11.972 -30.299 -48.220 1.00 55.11 C
ATOM 1419 O VAL A 199 10.362 -29.221 -45.793 1.00 55.11 O
ATOM 1420 CG1 VAL A 199 12.447 -31.696 -47.822 1.00 55.11 C
ATOM 1421 CG2 VAL A 199 12.332 -30.003 -49.675 1.00 55.11 C
ATOM 1422 N SER A 200 8.992 -30.671 -45.928 1.00 47.83 N
ATOM 1423 CA SER A 200 8.701 -31.744 -44.983 1.00 47.83 C
ATOM 1424 C SER A 200 9.971 -32.233 -44.294 1.00 47.83 C
ATOM 1425 CB SER A 200 8.013 -32.912 -45.691 1.00 47.83 C
ATOM 1426 O SER A 200 10.913 -32.673 -44.957 1.00 47.83 O
ATOM 1427 OG SER A 200 7.645 -32.552 -47.012 1.00 47.83 O
ATOM 1428 N ASN A 201 10.383 -31.795 -43.167 1.00 55.52 N
ATOM 1429 CA ASN A 201 11.147 -32.632 -42.248 1.00 55.52 C
ATOM 1430 C ASN A 201 10.257 -33.227 -41.161 1.00 55.52 C
ATOM 1431 CB ASN A 201 12.291 -31.834 -41.619 1.00 55.52 C
ATOM 1432 O ASN A 201 9.507 -32.505 -40.502 1.00 55.52 O
ATOM 1433 CG ASN A 201 13.536 -31.816 -42.486 1.00 55.52 C
ATOM 1434 ND2 ASN A 201 14.613 -31.240 -41.964 1.00 55.52 N
ATOM 1435 OD1 ASN A 201 13.528 -32.314 -43.614 1.00 55.52 O
ATOM 1436 N THR A 202 9.546 -34.398 -41.412 1.00 40.66 N
ATOM 1437 CA THR A 202 9.383 -35.716 -40.808 1.00 40.66 C
ATOM 1438 C THR A 202 10.650 -36.129 -40.063 1.00 40.66 C
ATOM 1439 CB THR A 202 9.038 -36.778 -41.868 1.00 40.66 C
ATOM 1440 O THR A 202 11.760 -35.940 -40.564 1.00 40.66 O
ATOM 1441 CG2 THR A 202 7.646 -36.546 -42.445 1.00 40.66 C
ATOM 1442 OG1 THR A 202 9.999 -36.716 -42.929 1.00 40.66 O
ATOM 1443 N LEU A 203 10.683 -36.159 -38.668 1.00 47.13 N
ATOM 1444 CA LEU A 203 10.864 -37.097 -37.565 1.00 47.13 C
ATOM 1445 C LEU A 203 11.064 -36.355 -36.248 1.00 47.13 C
ATOM 1446 CB LEU A 203 12.058 -38.016 -37.833 1.00 47.13 C
ATOM 1447 O LEU A 203 11.855 -35.411 -36.176 1.00 47.13 O
ATOM 1448 CG LEU A 203 11.872 -39.067 -38.929 1.00 47.13 C
ATOM 1449 CD1 LEU A 203 13.207 -39.725 -39.265 1.00 47.13 C
ATOM 1450 CD2 LEU A 203 10.848 -40.112 -38.500 1.00 47.13 C
TER 1451 LEU A 203
ENDMDL
END

## Sheet: Rep_jorvik.pdb
ATOM 1 N MET A 1 69.275 3.009 -37.048 1.00 43.08 N
ATOM 2 H MET A 1 68.529 3.073 -37.726 1.00 43.08 H
ATOM 3 H2 MET A 1 69.148 2.156 -36.522 1.00 43.08 H
ATOM 4 H3 MET A 1 70.160 2.986 -37.533 1.00 43.08 H
ATOM 5 CA MET A 1 69.199 4.183 -36.158 1.00 43.08 C
ATOM 6 HA MET A 1 69.952 4.096 -35.374 1.00 43.08 H
ATOM 7 C MET A 1 67.834 4.187 -35.489 1.00 43.08 C
ATOM 8 CB MET A 1 69.463 5.491 -36.922 1.00 43.08 C
ATOM 9 HB2 MET A 1 69.051 6.328 -36.358 1.00 43.08 H
ATOM 10 HB3 MET A 1 68.970 5.459 -37.894 1.00 43.08 H
ATOM 11 O MET A 1 66.840 4.230 -36.190 1.00 43.08 O
ATOM 12 CG MET A 1 70.967 5.741 -37.105 1.00 43.08 C
ATOM 13 HG2 MET A 1 71.413 5.919 -36.127 1.00 43.08 H
ATOM 14 HG3 MET A 1 71.432 4.858 -37.543 1.00 43.08 H
ATOM 15 SD MET A 1 71.332 7.154 -38.175 1.00 43.08 S
ATOM 16 CE MET A 1 73.125 7.312 -37.944 1.00 43.08 C
ATOM 17 HE1 MET A 1 73.623 6.396 -38.260 1.00 43.08 H
ATOM 18 HE2 MET A 1 73.348 7.507 -36.894 1.00 43.08 H
ATOM 19 HE3 MET A 1 73.493 8.144 -38.545 1.00 43.08 H
ATOM 20 N ILE A 2 67.876 4.060 -34.158 1.00 57.66 N
ATOM 21 H ILE A 2 68.797 3.939 -33.763 1.00 57.66 H
ATOM 22 CA ILE A 2 66.877 4.359 -33.114 1.00 57.66 C
ATOM 23 HA ILE A 2 67.340 3.972 -32.206 1.00 57.66 H
ATOM 24 C ILE A 2 65.528 3.620 -33.197 1.00 57.66 C
ATOM 25 CB ILE A 2 66.790 5.876 -32.835 1.00 57.66 C
ATOM 26 HB ILE A 2 66.213 6.353 -33.626 1.00 57.66 H
ATOM 27 O ILE A 2 64.645 3.936 -33.984 1.00 57.66 O
ATOM 28 CG1 ILE A 2 68.220 6.487 -32.809 1.00 57.66 C
ATOM 29 HG12 ILE A 2 68.829 5.958 -32.076 1.00 57.66 H
ATOM 30 HG13 ILE A 2 68.685 6.373 -33.788 1.00 57.66 H
ATOM 31 CG2 ILE A 2 66.079 6.096 -31.486 1.00 57.66 C
ATOM 32 HG21 ILE A 2 66.649 5.659 -30.666 1.00 57.66 H
ATOM 33 HG22 ILE A 2 65.948 7.163 -31.300 1.00 57.66 H
ATOM 34 HG23 ILE A 2 65.082 5.656 -31.506 1.00 57.66 H
ATOM 35 CD1 ILE A 2 68.297 7.983 -32.509 1.00 57.66 C
ATOM 36 HD11 ILE A 2 69.322 8.326 -32.652 1.00 57.66 H
ATOM 37 HD12 ILE A 2 68.008 8.181 -31.477 1.00 57.66 H
ATOM 38 HD13 ILE A 2 67.642 8.532 -33.186 1.00 57.66 H
ATOM 39 N GLY A 3 65.441 2.598 -32.339 1.00 46.44 N
ATOM 40 H GLY A 3 66.198 2.505 -31.676 1.00 46.44 H
ATOM 41 CA GLY A 3 64.411 1.570 -32.251 1.00 46.44 C
ATOM 42 HA2 GLY A 3 64.734 0.804 -31.547 1.00 46.44 H
ATOM 43 HA3 GLY A 3 64.318 1.097 -33.229 1.00 46.44 H
ATOM 44 C GLY A 3 63.035 2.043 -31.791 1.00 46.44 C
ATOM 45 O GLY A 3 62.880 2.869 -30.895 1.00 46.44 O
ATOM 46 N MET A 4 62.041 1.419 -32.411 1.00 54.29 N
ATOM 47 H MET A 4 62.298 0.755 -33.127 1.00 54.29 H
ATOM 48 CA MET A 4 60.623 1.503 -32.110 1.00 54.29 C
ATOM 49 HA MET A 4 60.352 2.549 -31.969 1.00 54.29 H
ATOM 50 C MET A 4 60.351 0.715 -30.818 1.00 54.29 C
ATOM 51 CB MET A 4 59.907 0.949 -33.362 1.00 54.29 C
ATOM 52 HB2 MET A 4 60.474 1.274 -34.234 1.00 54.29 H
ATOM 53 HB3 MET A 4 59.916 -0.141 -33.365 1.00 54.29 H
ATOM 54 O MET A 4 60.388 -0.514 -30.817 1.00 54.29 O
ATOM 55 CG MET A 4 58.480 1.454 -33.578 1.00 54.29 C
ATOM 56 HG2 MET A 4 57.771 0.750 -33.142 1.00 54.29 H
ATOM 57 HG3 MET A 4 58.366 2.411 -33.069 1.00 54.29 H
ATOM 58 SD MET A 4 58.084 1.730 -35.334 1.00 54.29 S
ATOM 59 CE MET A 4 57.992 0.036 -35.972 1.00 54.29 C
ATOM 60 HE1 MET A 4 57.737 0.064 -37.031 1.00 54.29 H
ATOM 61 HE2 MET A 4 57.224 -0.518 -35.432 1.00 54.29 H
ATOM 62 HE3 MET A 4 58.955 -0.460 -35.848 1.00 54.29 H
ATOM 63 N HIS A 5 60.150 1.415 -29.699 1.00 63.41 N
ATOM 64 H HIS A 5 60.200 2.422 -29.743 1.00 63.41 H
ATOM 65 CA HIS A 5 59.758 0.794 -28.432 1.00 63.41 C
ATOM 66 HA HIS A 5 60.387 -0.082 -28.274 1.00 63.41 H
ATOM 67 C HIS A 5 58.282 0.361 -28.496 1.00 63.41 C
ATOM 68 CB HIS A 5 59.990 1.760 -27.254 1.00 63.41 C
ATOM 69 HB2 HIS A 5 59.143 1.702 -26.570 1.00 63.41 H
ATOM 70 HB3 HIS A 5 60.039 2.789 -27.611 1.00 63.41 H
ATOM 71 O HIS A 5 57.420 1.211 -28.736 1.00 63.41 O
ATOM 72 CG HIS A 5 61.229 1.442 -26.458 1.00 63.41 C
ATOM 73 CD2 HIS A 5 62.481 1.965 -26.637 1.00 63.41 C
ATOM 74 HD2 HIS A 5 62.767 2.684 -27.391 1.00 63.41 H
ATOM 75 ND1 HIS A 5 61.301 0.569 -25.395 1.00 63.41 N
ATOM 76 HD1 HIS A 5 60.534 0.050 -24.993 1.00 63.41 H
ATOM 77 CE1 HIS A 5 62.567 0.569 -24.943 1.00 63.41 C
ATOM 78 HE1 HIS A 5 62.930 -0.008 -24.105 1.00 63.41 H
ATOM 79 NE2 HIS A 5 63.323 1.402 -25.673 1.00 63.41 N
ATOM 80 N PRO A 6 57.948 -0.918 -28.241 1.00 61.84 N
ATOM 81 CA PRO A 6 56.568 -1.335 -28.073 1.00 61.84 C
ATOM 82 HA PRO A 6 55.922 -0.857 -28.810 1.00 61.84 H
ATOM 83 C PRO A 6 56.123 -0.936 -26.662 1.00 61.84 C
ATOM 84 CB PRO A 6 56.579 -2.847 -28.315 1.00 61.84 C
ATOM 85 HB2 PRO A 6 55.781 -3.356 -27.774 1.00 61.84 H
ATOM 86 HB3 PRO A 6 56.493 -3.039 -29.384 1.00 61.84 H
ATOM 87 O PRO A 6 56.547 -1.529 -25.669 1.00 61.84 O
ATOM 88 CG PRO A 6 57.964 -3.282 -27.831 1.00 61.84 C
ATOM 89 HG2 PRO A 6 57.927 -3.519 -26.768 1.00 61.84 H
ATOM 90 HG3 PRO A 6 58.329 -4.141 -28.394 1.00 61.84 H
ATOM 91 CD PRO A 6 58.847 -2.051 -28.052 1.00 61.84 C
ATOM 92 HD2 PRO A 6 59.447 -2.192 -28.951 1.00 61.84 H
ATOM 93 HD3 PRO A 6 59.495 -1.896 -27.189 1.00 61.84 H
ATOM 94 N PHE A 7 55.280 0.091 -26.550 1.00 54.51 N
ATOM 95 H PHE A 7 55.009 0.599 -27.380 1.00 54.51 H
ATOM 96 CA PHE A 7 54.591 0.374 -25.293 1.00 54.51 C
ATOM 97 HA PHE A 7 55.326 0.334 -24.490 1.00 54.51 H
ATOM 98 C PHE A 7 53.564 -0.734 -25.017 1.00 54.51 C
ATOM 99 CB PHE A 7 54.007 1.795 -25.263 1.00 54.51 C
ATOM 100 HB2 PHE A 7 53.806 2.141 -26.277 1.00 54.51 H
ATOM 101 HB3 PHE A 7 53.051 1.771 -24.740 1.00 54.51 H
ATOM 102 O PHE A 7 52.471 -0.767 -25.569 1.00 54.51 O
ATOM 103 CG PHE A 7 54.904 2.785 -24.539 1.00 54.51 C
ATOM 104 CD1 PHE A 7 54.794 2.942 -23.143 1.00 54.51 C
ATOM 105 HD1 PHE A 7 54.062 2.370 -22.592 1.00 54.51 H
ATOM 106 CD2 PHE A 7 55.862 3.535 -25.248 1.00 54.51 C
ATOM 107 HD2 PHE A 7 55.960 3.413 -26.317 1.00 54.51 H
ATOM 108 CE1 PHE A 7 55.625 3.850 -22.462 1.00 54.51 C
ATOM 109 HE1 PHE A 7 55.530 3.974 -21.393 1.00 54.51 H
ATOM 110 CE2 PHE A 7 56.691 4.446 -24.567 1.00 54.51 C
ATOM 111 HE2 PHE A 7 57.418 5.026 -25.116 1.00 54.51 H
ATOM 112 CZ PHE A 7 56.571 4.606 -23.175 1.00 54.51 C
ATOM 113 HZ PHE A 7 57.204 5.310 -22.656 1.00 54.51 H
ATOM 114 N SER A 8 54.018 -1.673 -24.189 1.00 55.72 N
ATOM 115 H SER A 8 55.020 -1.644 -24.061 1.00 55.72 H
ATOM 116 CA SER A 8 53.309 -2.597 -23.301 1.00 55.72 C
ATOM 117 HA SER A 8 53.584 -3.611 -23.592 1.00 55.72 H
ATOM 118 C SER A 8 51.771 -2.503 -23.270 1.00 55.72 C
ATOM 119 CB SER A 8 53.872 -2.357 -21.897 1.00 55.72 C
ATOM 120 HB2 SER A 8 54.960 -2.325 -21.942 1.00 55.72 H
ATOM 121 HB3 SER A 8 53.507 -1.406 -21.509 1.00 55.72 H
ATOM 122 O SER A 8 51.184 -1.598 -22.680 1.00 55.72 O
ATOM 123 OG SER A 8 53.492 -3.405 -21.035 1.00 55.72 O
ATOM 124 HG SER A 8 53.805 -3.209 -20.149 1.00 55.72 H
ATOM 125 N LEU A 9 51.135 -3.543 -23.817 1.00 49.74 N
ATOM 126 H LEU A 9 51.730 -4.221 -24.271 1.00 49.74 H
ATOM 127 CA LEU A 9 49.700 -3.871 -23.815 1.00 49.74 C
ATOM 128 HA LEU A 9 49.144 -2.968 -24.067 1.00 49.74 H
ATOM 129 C LEU A 9 49.152 -4.344 -22.442 1.00 49.74 C
ATOM 130 CB LEU A 9 49.492 -4.932 -24.933 1.00 49.74 C
ATOM 131 HB2 LEU A 9 48.767 -5.689 -24.634 1.00 49.74 H
ATOM 132 HB3 LEU A 9 50.426 -5.472 -25.089 1.00 49.74 H
ATOM 133 O LEU A 9 48.198 -5.115 -22.394 1.00 49.74 O
ATOM 134 CG LEU A 9 49.020 -4.348 -26.274 1.00 49.74 C
ATOM 135 HG LEU A 9 49.562 -3.425 -26.482 1.00 49.74 H
ATOM 136 CD1 LEU A 9 49.302 -5.339 -27.405 1.00 49.74 C
ATOM 137 HD11 LEU A 9 48.962 -4.919 -28.352 1.00 49.74 H
ATOM 138 HD12 LEU A 9 48.782 -6.280 -27.221 1.00 49.74 H
ATOM 139 HD13 LEU A 9 50.374 -5.523 -27.474 1.00 49.74 H
ATOM 140 CD2 LEU A 9 47.516 -4.062 -26.249 1.00 49.74 C
ATOM 141 HD21 LEU A 9 46.961 -4.970 -26.013 1.00 49.74 H
ATOM 142 HD22 LEU A 9 47.194 -3.689 -27.222 1.00 49.74 H
ATOM 143 HD23 LEU A 9 47.295 -3.304 -25.498 1.00 49.74 H
ATOM 144 N ALA A 10 49.739 -3.933 -21.313 1.00 48.59 N
ATOM 145 H ALA A 10 50.491 -3.262 -21.388 1.00 48.59 H
ATOM 146 CA ALA A 10 49.511 -4.597 -20.018 1.00 48.59 C
ATOM 147 HA ALA A 10 48.761 -5.376 -20.151 1.00 48.59 H
ATOM 148 C ALA A 10 48.941 -3.717 -18.890 1.00 48.59 C
ATOM 149 CB ALA A 10 50.796 -5.327 -19.613 1.00 48.59 C
ATOM 150 HB1 ALA A 10 51.575 -4.601 -19.380 1.00 48.59 H
ATOM 151 HB2 ALA A 10 50.610 -5.941 -18.731 1.00 48.59 H
ATOM 152 HB3 ALA A 10 51.131 -5.973 -20.424 1.00 48.59 H
ATOM 153 O ALA A 10 48.965 -4.133 -17.733 1.00 48.59 O
ATOM 154 N SER A 11 48.387 -2.536 -19.187 1.00 49.35 N
ATOM 155 H SER A 11 48.373 -2.229 -20.149 1.00 49.35 H
ATOM 156 CA SER A 11 47.791 -1.684 -18.150 1.00 49.35 C
ATOM 157 HA SER A 11 48.133 -2.064 -17.187 1.00 49.35 H
ATOM 158 C SER A 11 46.264 -1.759 -18.102 1.00 49.35 C
ATOM 159 CB SER A 11 48.347 -0.263 -18.165 1.00 49.35 C
ATOM 160 HB2 SER A 11 48.484 0.077 -19.192 1.00 49.35 H
ATOM 161 HB3 SER A 11 47.653 0.408 -17.657 1.00 49.35 H
ATOM 162 O SER A 11 45.552 -0.931 -18.658 1.00 49.35 O
ATOM 163 OG SER A 11 49.581 -0.263 -17.465 1.00 49.35 O
ATOM 164 HG SER A 11 49.945 0.624 -17.483 1.00 49.35 H
ATOM 165 N ILE A 12 45.808 -2.733 -17.310 1.00 51.88 N
ATOM 166 H ILE A 12 46.499 -3.434 -17.082 1.00 51.88 H
ATOM 167 CA ILE A 12 44.786 -2.519 -16.274 1.00 51.88 C
ATOM 168 HA ILE A 12 44.788 -3.426 -15.670 1.00 51.88 H
ATOM 169 C ILE A 12 43.345 -2.409 -16.804 1.00 51.88 C
ATOM 170 CB ILE A 12 45.245 -1.388 -15.306 1.00 51.88 C
ATOM 171 HB ILE A 12 45.235 -0.447 -15.856 1.00 51.88 H
ATOM 172 O ILE A 12 42.652 -1.407 -16.651 1.00 51.88 O
ATOM 173 CG1 ILE A 12 46.667 -1.626 -14.724 1.00 51.88 C
ATOM 174 HG12 ILE A 12 46.600 -2.188 -13.793 1.00 51.88 H
ATOM 175 HG13 ILE A 12 47.289 -2.242 -15.373 1.00 51.88 H
ATOM 176 CG2 ILE A 12 44.326 -1.242 -14.081 1.00 51.88 C
ATOM 177 HG21 ILE A 12 43.320 -0.940 -14.372 1.00 51.88 H
ATOM 178 HG22 ILE A 12 44.285 -2.185 -13.535 1.00 51.88 H
ATOM 179 HG23 ILE A 12 44.708 -0.468 -13.415 1.00 51.88 H
ATOM 180 CD1 ILE A 12 47.419 -0.319 -14.448 1.00 51.88 C
ATOM 181 HD11 ILE A 12 46.894 0.268 -13.694 1.00 51.88 H
ATOM 182 HD12 ILE A 12 47.504 0.267 -15.363 1.00 51.88 H
ATOM 183 HD13 ILE A 12 48.419 -0.548 -14.081 1.00 51.88 H
ATOM 184 N TRP A 13 42.826 -3.538 -17.293 1.00 51.15 N
ATOM 185 H TRP A 13 43.458 -4.303 -17.481 1.00 51.15 H
ATOM 186 CA TRP A 13 41.401 -3.863 -17.153 1.00 51.15 C
ATOM 187 HA TRP A 13 40.830 -2.943 -17.276 1.00 51.15 H
ATOM 188 C TRP A 13 41.147 -4.363 -15.718 1.00 51.15 C
ATOM 189 CB TRP A 13 40.950 -4.828 -18.268 1.00 51.15 C
ATOM 190 HB2 TRP A 13 41.080 -5.863 -17.952 1.00 51.15 H
ATOM 191 HB3 TRP A 13 41.606 -4.687 -19.128 1.00 51.15 H
ATOM 192 O TRP A 13 40.791 -5.513 -15.487 1.00 51.15 O
ATOM 193 CG TRP A 13 39.551 -4.628 -18.782 1.00 51.15 C
ATOM 194 CD1 TRP A 13 39.121 -3.509 -19.409 1.00 51.15 C
ATOM 195 HD1 TRP A 13 39.728 -2.634 -19.585 1.00 51.15 H
ATOM 196 CD2 TRP A 13 38.421 -5.561 -18.821 1.00 51.15 C
ATOM 197 CE2 TRP A 13 37.342 -4.931 -19.516 1.00 51.15 C
ATOM 198 CE3 TRP A 13 38.199 -6.880 -18.367 1.00 51.15 C
ATOM 199 HE3 TRP A 13 38.989 -7.389 -17.835 1.00 51.15 H
ATOM 200 NE1 TRP A 13 37.817 -3.678 -19.831 1.00 51.15 N
ATOM 201 HE1 TRP A 13 37.306 -2.977 -20.348 1.00 51.15 H
ATOM 202 CH2 TRP A 13 35.937 -6.888 -19.301 1.00 51.15 C
ATOM 203 HH2 TRP A 13 35.004 -7.402 -19.481 1.00 51.15 H
ATOM 204 CZ2 TRP A 13 36.119 -5.573 -19.761 1.00 51.15 C
ATOM 205 HZ2 TRP A 13 35.332 -5.064 -20.297 1.00 51.15 H
ATOM 206 CZ3 TRP A 13 36.973 -7.535 -18.604 1.00 51.15 C
ATOM 207 HZ3 TRP A 13 36.829 -8.545 -18.249 1.00 51.15 H
ATOM 208 N ALA A 14 41.376 -3.504 -14.719 1.00 52.47 N
ATOM 209 H ALA A 14 41.694 -2.577 -14.960 1.00 52.47 H
ATOM 210 CA ALA A 14 40.923 -3.736 -13.344 1.00 52.47 C
ATOM 211 HA ALA A 14 40.910 -4.809 -13.154 1.00 52.47 H
ATOM 212 C ALA A 14 39.474 -3.246 -13.198 1.00 52.47 C
ATOM 213 CB ALA A 14 41.901 -3.122 -12.336 1.00 52.47 C
ATOM 214 HB1 ALA A 14 41.541 -3.304 -11.323 1.00 52.47 H
ATOM 215 HB2 ALA A 14 42.880 -3.589 -12.444 1.00 52.47 H
ATOM 216 HB3 ALA A 14 41.976 -2.046 -12.493 1.00 52.47 H
ATOM 217 O ALA A 14 39.158 -2.384 -12.382 1.00 52.47 O
ATOM 218 N GLY A 15 38.581 -3.784 -14.031 1.00 49.71 N
ATOM 219 H GLY A 15 38.911 -4.484 -14.680 1.00 49.71 H
ATOM 220 CA GLY A 15 37.141 -3.648 -13.858 1.00 49.71 C
ATOM 221 HA2 GLY A 15 36.632 -3.917 -14.784 1.00 49.71 H
ATOM 222 HA3 GLY A 15 36.883 -2.623 -13.593 1.00 49.71 H
ATOM 223 C GLY A 15 36.681 -4.588 -12.752 1.00 49.71 C
ATOM 224 O GLY A 15 36.110 -5.638 -13.036 1.00 49.71 O
ATOM 225 N ALA A 16 36.969 -4.245 -11.494 1.00 54.56 N
ATOM 226 H ALA A 16 37.490 -3.394 -11.339 1.00 54.56 H
ATOM 227 CA ALA A 16 36.349 -4.914 -10.358 1.00 54.56 C
ATOM 228 HA ALA A 16 36.715 -5.940 -10.325 1.00 54.56 H
ATOM 229 C ALA A 16 34.823 -4.893 -10.568 1.00 54.56 C
ATOM 230 CB ALA A 16 36.751 -4.198 -9.061 1.00 54.56 C
ATOM 231 HB1 ALA A 16 36.415 -3.162 -9.087 1.00 54.56 H
ATOM 232 HB2 ALA A 16 37.835 -4.222 -8.947 1.00 54.56 H
ATOM 233 HB3 ALA A 16 36.292 -4.701 -8.209 1.00 54.56 H
ATOM 234 O ALA A 16 34.274 -3.816 -10.829 1.00 54.56 O
ATOM 235 N PRO A 17 34.118 -6.037 -10.490 1.00 57.39 N
ATOM 236 CA PRO A 17 32.671 -6.026 -10.574 1.00 57.39 C
ATOM 237 HA PRO A 17 32.340 -5.546 -11.495 1.00 57.39 H
ATOM 238 C PRO A 17 32.184 -5.234 -9.364 1.00 57.39 C
ATOM 239 CB PRO A 17 32.243 -7.499 -10.568 1.00 57.39 C
ATOM 240 HB2 PRO A 17 31.279 -7.646 -10.080 1.00 57.39 H
ATOM 241 HB3 PRO A 17 32.207 -7.864 -11.594 1.00 57.39 H
ATOM 242 O PRO A 17 32.303 -5.698 -8.230 1.00 57.39 O
ATOM 243 CG PRO A 17 33.376 -8.204 -9.820 1.00 57.39 C
ATOM 244 HG2 PRO A 17 33.195 -8.162 -8.746 1.00 57.39 H
ATOM 245 HG3 PRO A 17 33.490 -9.238 -10.144 1.00 57.39 H
ATOM 246 CD PRO A 17 34.610 -7.367 -10.164 1.00 57.39 C
ATOM 247 HD2 PRO A 17 35.290 -7.344 -9.312 1.00 57.39 H
ATOM 248 HD3 PRO A 17 35.111 -7.787 -11.036 1.00 57.39 H
ATOM 249 N MET A 18 31.682 -4.015 -9.583 1.00 47.98 N
ATOM 250 H MET A 18 31.746 -3.622 -10.511 1.00 47.98 H
ATOM 251 CA MET A 18 30.936 -3.311 -8.550 1.00 47.98 C
ATOM 252 HA MET A 18 31.577 -3.148 -7.684 1.00 47.98 H
ATOM 253 C MET A 18 29.801 -4.240 -8.141 1.00 47.98 C
ATOM 254 CB MET A 18 30.386 -1.961 -9.037 1.00 47.98 C
ATOM 255 HB2 MET A 18 30.027 -2.033 -10.064 1.00 47.98 H
ATOM 256 HB3 MET A 18 29.539 -1.702 -8.401 1.00 47.98 H
ATOM 257 O MET A 18 28.848 -4.432 -8.896 1.00 47.98 O
ATOM 258 CG MET A 18 31.412 -0.832 -8.910 1.00 47.98 C
ATOM 259 HG2 MET A 18 32.057 -0.820 -9.789 1.00 47.98 H
ATOM 260 HG3 MET A 18 32.033 -1.022 -8.035 1.00 47.98 H
ATOM 261 SD MET A 18 30.642 0.796 -8.684 1.00 47.98 S
ATOM 262 CE MET A 18 32.085 1.740 -8.127 1.00 47.98 C
ATOM 263 HE1 MET A 18 32.858 1.715 -8.895 1.00 47.98 H
ATOM 264 HE2 MET A 18 32.476 1.309 -7.206 1.00 47.98 H
ATOM 265 HE3 MET A 18 31.793 2.775 -7.945 1.00 47.98 H
ATOM 266 N ALA A 19 29.947 -4.865 -6.970 1.00 52.29 N
ATOM 267 H ALA A 19 30.838 -4.786 -6.501 1.00 52.29 H
ATOM 268 CA ALA A 19 28.904 -5.645 -6.340 1.00 52.29 C
ATOM 269 HA ALA A 19 28.751 -6.568 -6.901 1.00 52.29 H
ATOM 270 C ALA A 19 27.639 -4.791 -6.385 1.00 52.29 C
ATOM 271 CB ALA A 19 29.339 -5.979 -4.907 1.00 52.29 C
ATOM 272 HB1 ALA A 19 28.556 -6.552 -4.411 1.00 52.29 H
ATOM 273 HB2 ALA A 19 29.519 -5.062 -4.346 1.00 52.29 H
ATOM 274 HB3 ALA A 19 30.254 -6.572 -4.929 1.00 52.29 H
ATOM 275 O ALA A 19 27.613 -3.706 -5.802 1.00 52.29 O
ATOM 276 N ALA A 20 26.643 -5.235 -7.156 1.00 52.36 N
ATOM 277 H ALA A 20 26.793 -6.072 -7.701 1.00 52.36 H
ATOM 278 CA ALA A 20 25.397 -4.514 -7.335 1.00 52.36 C
ATOM 279 HA ALA A 20 25.598 -3.584 -7.867 1.00 52.36 H
ATOM 280 C ALA A 20 24.846 -4.196 -5.944 1.00 52.36 C
ATOM 281 CB ALA A 20 24.442 -5.376 -8.172 1.00 52.36 C
ATOM 282 HB1 ALA A 20 24.264 -6.330 -7.677 1.00 52.36 H
ATOM 283 HB2 ALA A 20 23.492 -4.855 -8.294 1.00 52.36 H
ATOM 284 HB3 ALA A 20 24.876 -5.555 -9.156 1.00 52.36 H
ATOM 285 O ALA A 20 24.424 -5.101 -5.218 1.00 52.36 O
ATOM 286 N ALA A 21 24.932 -2.923 -5.542 1.00 55.99 N
ATOM 287 H ALA A 21 25.442 -2.272 -6.122 1.00 55.99 H
ATOM 288 CA ALA A 21 24.436 -2.469 -4.257 1.00 55.99 C
ATOM 289 HA ALA A 21 25.059 -2.887 -3.466 1.00 55.99 H
ATOM 290 C ALA A 21 23.005 -2.990 -4.122 1.00 55.99 C
ATOM 291 CB ALA A 21 24.509 -0.937 -4.208 1.00 55.99 C
ATOM 292 HB1 ALA A 21 23.911 -0.507 -5.011 1.00 55.99 H
ATOM 293 HB2 ALA A 21 25.544 -0.614 -4.318 1.00 55.99 H
ATOM 294 HB3 ALA A 21 24.128 -0.581 -3.250 1.00 55.99 H
ATOM 295 O ALA A 21 22.187 -2.733 -5.008 1.00 55.99 O
ATOM 296 N LYS A 22 22.725 -3.779 -3.072 1.00 58.80 N
ATOM 297 H LYS A 22 23.480 -4.007 -2.441 1.00 58.80 H
ATOM 298 CA LYS A 22 21.386 -4.327 -2.815 1.00 58.80 C
ATOM 299 HA LYS A 22 21.120 -5.025 -3.609 1.00 58.80 H
ATOM 300 C LYS A 22 20.409 -3.156 -2.850 1.00 58.80 C
ATOM 301 CB LYS A 22 21.323 -5.042 -1.451 1.00 58.80 C
ATOM 302 HB2 LYS A 22 20.274 -5.208 -1.206 1.00 58.80 H
ATOM 303 HB3 LYS A 22 21.747 -4.396 -0.683 1.00 58.80 H
ATOM 304 O LYS A 22 20.396 -2.346 -1.924 1.00 58.80 O
ATOM 305 CG LYS A 22 22.037 -6.403 -1.430 1.00 58.80 C
ATOM 306 HG2 LYS A 22 21.610 -7.043 -2.203 1.00 58.80 H
ATOM 307 HG3 LYS A 22 23.097 -6.260 -1.636 1.00 58.80 H
ATOM 308 CD LYS A 22 21.869 -7.080 -0.059 1.00 58.80 C
ATOM 309 HD2 LYS A 22 20.806 -7.206 0.149 1.00 58.80 H
ATOM 310 HD3 LYS A 22 22.307 -6.440 0.708 1.00 58.80 H
ATOM 311 CE LYS A 22 22.561 -8.450 -0.041 1.00 58.80 C
ATOM 312 HE2 LYS A 22 22.129 -9.067 -0.829 1.00 58.80 H
ATOM 313 HE3 LYS A 22 23.615 -8.307 -0.279 1.00 58.80 H
ATOM 314 NZ LYS A 22 22.426 -9.132 1.273 1.00 58.80 N
ATOM 315 HZ1 LYS A 22 21.455 -9.294 1.500 1.00 58.80 H
ATOM 316 HZ2 LYS A 22 22.846 -8.581 2.008 1.00 58.80 H
ATOM 317 HZ3 LYS A 22 22.896 -10.026 1.253 1.00 58.80 H
ATOM 318 N GLN A 23 19.658 -3.023 -3.943 1.00 60.83 N
ATOM 319 H GLN A 23 19.815 -3.654 -4.715 1.00 60.83 H
ATOM 320 CA GLN A 23 18.761 -1.893 -4.130 1.00 60.83 C
ATOM 321 HA GLN A 23 19.330 -0.968 -4.036 1.00 60.83 H
ATOM 322 C GLN A 23 17.729 -1.953 -3.005 1.00 60.83 C
ATOM 323 CB GLN A 23 18.108 -1.924 -5.523 1.00 60.83 C
ATOM 324 HB2 GLN A 23 17.380 -1.115 -5.567 1.00 60.83 H
ATOM 325 HB3 GLN A 23 17.579 -2.867 -5.658 1.00 60.83 H
ATOM 326 O GLN A 23 16.962 -2.912 -2.905 1.00 60.83 O
ATOM 327 CG GLN A 23 19.120 -1.742 -6.671 1.00 60.83 C
ATOM 328 HG2 GLN A 23 19.806 -2.589 -6.682 1.00 60.83 H
ATOM 329 HG3 GLN A 23 19.702 -0.836 -6.504 1.00 60.83 H
ATOM 330 CD GLN A 23 18.453 -1.639 -8.043 1.00 60.83 C
ATOM 331 NE2 GLN A 23 19.187 -1.828 -9.116 1.00 60.83 N
ATOM 332 HE21 GLN A 23 20.160 -2.087 -9.044 1.00 60.83 H
ATOM 333 HE22 GLN A 23 18.694 -1.786 -9.997 1.00 60.83 H
ATOM 334 OE1 GLN A 23 17.275 -1.362 -8.183 1.00 60.83 O
ATOM 335 N GLN A 24 17.759 -0.974 -2.099 1.00 65.54 N
ATOM 336 H GLN A 24 18.453 -0.245 -2.180 1.00 65.54 H
ATOM 337 CA GLN A 24 16.759 -0.891 -1.043 1.00 65.54 C
ATOM 338 HA GLN A 24 16.742 -1.836 -0.500 1.00 65.54 H
ATOM 339 C GLN A 24 15.397 -0.686 -1.703 1.00 65.54 C
ATOM 340 CB GLN A 24 17.070 0.235 -0.050 1.00 65.54 C
ATOM 341 HB2 GLN A 24 16.217 0.335 0.621 1.00 65.54 H
ATOM 342 HB3 GLN A 24 17.200 1.175 -0.585 1.00 65.54 H
ATOM 343 O GLN A 24 15.238 0.204 -2.541 1.00 65.54 O
ATOM 344 CG GLN A 24 18.322 -0.057 0.792 1.00 65.54 C
ATOM 345 HG2 GLN A 24 18.216 -1.031 1.272 1.00 65.54 H
ATOM 346 HG3 GLN A 24 19.194 -0.094 0.139 1.00 65.54 H
ATOM 347 CD GLN A 24 18.565 0.990 1.879 1.00 65.54 C
ATOM 348 NE2 GLN A 24 19.719 0.982 2.508 1.00 65.54 N
ATOM 349 HE21 GLN A 24 20.452 0.339 2.247 1.00 65.54 H
ATOM 350 HE22 GLN A 24 19.853 1.710 3.195 1.00 65.54 H
ATOM 351 OE1 GLN A 24 17.728 1.814 2.205 1.00 65.54 O
ATOM 352 N LYS A 25 14.422 -1.528 -1.346 1.00 72.00 N
ATOM 353 H LYS A 25 14.631 -2.255 -0.677 1.00 72.00 H
ATOM 354 CA LYS A 25 13.085 -1.461 -1.938 1.00 72.00 C
ATOM 355 HA LYS A 25 13.203 -1.590 -3.014 1.00 72.00 H
ATOM 356 C LYS A 25 12.482 -0.074 -1.656 1.00 72.00 C
ATOM 357 CB LYS A 25 12.181 -2.588 -1.421 1.00 72.00 C
ATOM 358 HB2 LYS A 25 12.007 -2.461 -0.352 1.00 72.00 H
ATOM 359 HB3 LYS A 25 11.226 -2.503 -1.938 1.00 72.00 H
ATOM 360 O LYS A 25 12.417 0.312 -0.484 1.00 72.00 O
ATOM 361 CG LYS A 25 12.758 -3.991 -1.680 1.00 72.00 C
ATOM 362 HG2 LYS A 25 13.600 -4.167 -1.011 1.00 72.00 H
ATOM 363 HG3 LYS A 25 13.104 -4.059 -2.712 1.00 72.00 H
ATOM 364 CD LYS A 25 11.686 -5.061 -1.446 1.00 72.00 C
ATOM 365 HD2 LYS A 25 11.237 -4.927 -0.462 1.00 72.00 H
ATOM 366 HD3 LYS A 25 10.928 -4.932 -2.219 1.00 72.00 H
ATOM 367 CE LYS A 25 12.244 -6.481 -1.570 1.00 72.00 C
ATOM 368 HE2 LYS A 25 12.745 -6.569 -2.534 1.00 72.00 H
ATOM 369 HE3 LYS A 25 12.985 -6.642 -0.787 1.00 72.00 H
ATOM 370 NZ LYS A 25 11.161 -7.493 -1.478 1.00 72.00 N
ATOM 371 HZ1 LYS A 25 11.536 -8.429 -1.543 1.00 72.00 H
ATOM 372 HZ2 LYS A 25 10.523 -7.381 -2.254 1.00 72.00 H
ATOM 373 HZ3 LYS A 25 10.636 -7.405 -0.620 1.00 72.00 H
ATOM 374 N PRO A 26 12.053 0.687 -2.681 1.00 75.76 N
ATOM 375 CA PRO A 26 11.637 2.079 -2.513 1.00 75.76 C
ATOM 376 HA PRO A 26 12.480 2.648 -2.120 1.00 75.76 H
ATOM 377 C PRO A 26 10.450 2.237 -1.550 1.00 75.76 C
ATOM 378 CB PRO A 26 11.332 2.599 -3.923 1.00 75.76 C
ATOM 379 HB2 PRO A 26 12.203 3.129 -4.307 1.00 75.76 H
ATOM 380 HB3 PRO A 26 10.459 3.251 -3.943 1.00 75.76 H
ATOM 381 O PRO A 26 10.380 3.225 -0.810 1.00 75.76 O
ATOM 382 CG PRO A 26 11.105 1.337 -4.755 1.00 75.76 C
ATOM 383 HG2 PRO A 26 10.066 1.018 -4.671 1.00 75.76 H
ATOM 384 HG3 PRO A 26 11.372 1.484 -5.801 1.00 75.76 H
ATOM 385 CD PRO A 26 11.997 0.302 -4.083 1.00 75.76 C
ATOM 386 HD2 PRO A 26 11.569 -0.692 -4.212 1.00 75.76 H
ATOM 387 HD3 PRO A 26 12.999 0.343 -4.511 1.00 75.76 H
ATOM 388 N TYR A 27 9.567 1.234 -1.501 1.00 82.02 N
ATOM 389 H TYR A 27 9.685 0.470 -2.151 1.00 82.02 H
ATOM 390 CA TYR A 27 8.327 1.230 -0.724 1.00 82.02 C
ATOM 391 HA TYR A 27 8.201 2.213 -0.271 1.00 82.02 H
ATOM 392 C TYR A 27 8.365 0.218 0.437 1.00 82.02 C
ATOM 393 CB TYR A 27 7.140 1.037 -1.679 1.00 82.02 C
ATOM 394 HB2 TYR A 27 7.152 0.027 -2.087 1.00 82.02 H
ATOM 395 HB3 TYR A 27 6.212 1.143 -1.118 1.00 82.02 H
ATOM 396 O TYR A 27 7.508 -0.652 0.559 1.00 82.02 O
ATOM 397 CG TYR A 27 7.121 2.015 -2.835 1.00 82.02 C
ATOM 398 CD1 TYR A 27 6.734 3.344 -2.610 1.00 82.02 C
ATOM 399 HD1 TYR A 27 6.466 3.652 -1.610 1.00 82.02 H
ATOM 400 CD2 TYR A 27 7.500 1.609 -4.126 1.00 82.02 C
ATOM 401 HD2 TYR A 27 7.791 0.585 -4.308 1.00 82.02 H
ATOM 402 CE1 TYR A 27 6.693 4.268 -3.669 1.00 82.02 C
ATOM 403 HE1 TYR A 27 6.384 5.286 -3.486 1.00 82.02 H
ATOM 404 CE2 TYR A 27 7.474 2.527 -5.192 1.00 82.02 C
ATOM 405 HE2 TYR A 27 7.751 2.216 -6.188 1.00 82.02 H
ATOM 406 OH TYR A 27 7.048 4.751 -5.988 1.00 82.02 O
ATOM 407 HH TYR A 27 6.835 5.635 -5.681 1.00 82.02 H
ATOM 408 CZ TYR A 27 7.063 3.857 -4.967 1.00 82.02 C
ATOM 409 N GLY A 28 9.393 0.300 1.287 1.00 82.98 N
ATOM 410 H GLY A 28 10.123 0.965 1.072 1.00 82.98 H
ATOM 411 CA GLY A 28 9.514 -0.525 2.499 1.00 82.98 C
ATOM 412 HA2 GLY A 28 9.168 -1.536 2.285 1.00 82.98 H
ATOM 413 HA3 GLY A 28 10.568 -0.587 2.771 1.00 82.98 H
ATOM 414 C GLY A 28 8.724 -0.001 3.712 1.00 82.98 C
ATOM 415 O GLY A 28 7.884 0.889 3.607 1.00 82.98 O
ATOM 416 N TRP A 29 9.054 -0.491 4.911 1.00 86.38 N
ATOM 417 H TRP A 29 9.707 -1.261 4.953 1.00 86.38 H
ATOM 418 CA TRP A 29 8.375 -0.112 6.164 1.00 86.38 C
ATOM 419 HA TRP A 29 7.337 -0.440 6.108 1.00 86.38 H
ATOM 420 C TRP A 29 8.368 1.406 6.441 1.00 86.38 C
ATOM 421 CB TRP A 29 9.045 -0.851 7.328 1.00 86.38 C
ATOM 422 HB2 TRP A 29 9.154 -1.906 7.078 1.00 86.38 H
ATOM 423 HB3 TRP A 29 8.377 -0.799 8.188 1.00 86.38 H
ATOM 424 O TRP A 29 7.403 1.933 6.991 1.00 86.38 O
ATOM 425 CG TRP A 29 10.376 -0.297 7.746 1.00 86.38 C
ATOM 426 CD1 TRP A 29 11.584 -0.644 7.245 1.00 86.38 C
ATOM 427 HD1 TRP A 29 11.747 -1.406 6.497 1.00 86.38 H
ATOM 428 CD2 TRP A 29 10.643 0.710 8.770 1.00 86.38 C
ATOM 429 CE2 TRP A 29 12.052 0.924 8.836 1.00 86.38 C
ATOM 430 CE3 TRP A 29 9.835 1.449 9.661 1.00 86.38 C
ATOM 431 HE3 TRP A 29 8.767 1.294 9.649 1.00 86.38 H
ATOM 432 NE1 TRP A 29 12.575 0.077 7.883 1.00 86.38 N
ATOM 433 HE1 TRP A 29 13.561 -0.097 7.745 1.00 86.38 H
ATOM 434 CH2 TRP A 29 11.804 2.530 10.628 1.00 86.38 C
ATOM 435 HH2 TRP A 29 12.241 3.189 11.363 1.00 86.38 H
ATOM 436 CZ2 TRP A 29 12.634 1.820 9.744 1.00 86.38 C
ATOM 437 HZ2 TRP A 29 13.708 1.918 9.802 1.00 86.38 H
ATOM 438 CZ3 TRP A 29 10.411 2.343 10.584 1.00 86.38 C
ATOM 439 HZ3 TRP A 29 9.781 2.861 11.293 1.00 86.38 H
ATOM 440 N ARG A 30 9.414 2.140 6.021 1.00 88.37 N
ATOM 441 H ARG A 30 10.197 1.637 5.627 1.00 88.37 H
ATOM 442 CA ARG A 30 9.479 3.613 6.132 1.00 88.37 C
ATOM 443 HA ARG A 30 9.304 3.899 7.169 1.00 88.37 H
ATOM 444 C ARG A 30 8.381 4.296 5.317 1.00 88.37 C
ATOM 445 CB ARG A 30 10.853 4.147 5.687 1.00 88.37 C
ATOM 446 HB2 ARG A 30 10.789 5.233 5.620 1.00 88.37 H
ATOM 447 HB3 ARG A 30 11.091 3.762 4.696 1.00 88.37 H
ATOM 448 O ARG A 30 7.785 5.262 5.786 1.00 88.37 O
ATOM 449 CG ARG A 30 11.989 3.800 6.660 1.00 88.37 C
ATOM 450 HG2 ARG A 30 11.724 4.143 7.660 1.00 88.37 H
ATOM 451 HG3 ARG A 30 12.137 2.720 6.677 1.00 88.37 H
ATOM 452 CD ARG A 30 13.293 4.483 6.218 1.00 88.37 C
ATOM 453 HD2 ARG A 30 13.117 5.554 6.126 1.00 88.37 H
ATOM 454 HD3 ARG A 30 13.577 4.093 5.240 1.00 88.37 H
ATOM 455 NE ARG A 30 14.394 4.262 7.177 1.00 88.37 N
ATOM 456 HE ARG A 30 14.154 3.872 8.077 1.00 88.37 H
ATOM 457 NH1 ARG A 30 16.079 5.174 5.900 1.00 88.37 N
ATOM 458 HH11 ARG A 30 16.990 5.605 5.844 1.00 88.37 H
ATOM 459 HH12 ARG A 30 15.426 5.414 5.168 1.00 88.37 H
ATOM 460 NH2 ARG A 30 16.533 4.466 7.958 1.00 88.37 N
ATOM 461 HH21 ARG A 30 16.263 4.141 8.876 1.00 88.37 H
ATOM 462 HH22 ARG A 30 17.467 4.828 7.831 1.00 88.37 H
ATOM 463 CZ ARG A 30 15.658 4.627 7.006 1.00 88.37 C
ATOM 464 N TYR A 31 8.094 3.770 4.126 1.00 88.14 N
ATOM 465 H TYR A 31 8.535 2.900 3.867 1.00 88.14 H
ATOM 466 CA TYR A 31 7.002 4.251 3.284 1.00 88.14 C
ATOM 467 HA TYR A 31 7.092 5.327 3.137 1.00 88.14 H
ATOM 468 C TYR A 31 5.660 4.010 3.958 1.00 88.14 C
ATOM 469 CB TYR A 31 7.058 3.559 1.920 1.00 88.14 C
ATOM 470 HB2 TYR A 31 7.990 3.833 1.426 1.00 88.14 H
ATOM 471 HB3 TYR A 31 7.065 2.477 2.048 1.00 88.14 H
ATOM 472 O TYR A 31 4.902 4.954 4.158 1.00 88.14 O
ATOM 473 CG TYR A 31 5.903 3.893 1.006 1.00 88.14 C
ATOM 474 CD1 TYR A 31 4.921 2.932 0.700 1.00 88.14 C
ATOM 475 HD1 TYR A 31 4.954 1.951 1.150 1.00 88.14 H
ATOM 476 CD2 TYR A 31 5.834 5.165 0.422 1.00 88.14 C
ATOM 477 HD2 TYR A 31 6.529 5.933 0.728 1.00 88.14 H
ATOM 478 CE1 TYR A 31 3.916 3.239 -0.239 1.00 88.14 C
ATOM 479 HE1 TYR A 31 3.173 2.505 -0.513 1.00 88.14 H
ATOM 480 CE2 TYR A 31 4.876 5.457 -0.559 1.00 88.14 C
ATOM 481 HE2 TYR A 31 4.871 6.423 -1.042 1.00 88.14 H
ATOM 482 OH TYR A 31 3.007 4.760 -1.863 1.00 88.14 O
ATOM 483 HH TYR A 31 3.103 5.644 -2.224 1.00 88.14 H
ATOM 484 CZ TYR A 31 3.912 4.490 -0.892 1.00 88.14 C
ATOM 485 N GLN A 32 5.408 2.777 4.401 1.00 90.51 N
ATOM 486 H GLN A 32 6.080 2.047 4.217 1.00 90.51 H
ATOM 487 CA GLN A 32 4.163 2.432 5.089 1.00 90.51 C
ATOM 488 HA GLN A 32 3.327 2.621 4.416 1.00 90.51 H
ATOM 489 C GLN A 32 3.945 3.294 6.342 1.00 90.51 C
ATOM 490 CB GLN A 32 4.186 0.951 5.481 1.00 90.51 C
ATOM 491 HB2 GLN A 32 5.065 0.785 6.104 1.00 90.51 H
ATOM 492 HB3 GLN A 32 3.305 0.737 6.085 1.00 90.51 H
ATOM 493 O GLN A 32 2.851 3.819 6.554 1.00 90.51 O
ATOM 494 CG GLN A 32 4.207 -0.043 4.302 1.00 90.51 C
ATOM 495 HG2 GLN A 32 5.035 0.182 3.630 1.00 90.51 H
ATOM 496 HG3 GLN A 32 3.277 0.022 3.737 1.00 90.51 H
ATOM 497 CD GLN A 32 4.379 -1.475 4.801 1.00 90.51 C
ATOM 498 NE2 GLN A 32 4.042 -2.484 4.037 1.00 90.51 N
ATOM 499 HE21 GLN A 32 4.075 -3.386 4.492 1.00 90.51 H
ATOM 500 HE22 GLN A 32 3.388 -2.380 3.274 1.00 90.51 H
ATOM 501 OE1 GLN A 32 4.869 -1.709 5.891 1.00 90.51 O
ATOM 502 N LYS A 33 5.004 3.516 7.135 1.00 91.59 N
ATOM 503 H LYS A 33 5.857 3.015 6.934 1.00 91.59 H
ATOM 504 CA LYS A 33 4.968 4.408 8.299 1.00 91.59 C
ATOM 505 HA LYS A 33 4.192 4.050 8.976 1.00 91.59 H
ATOM 506 C LYS A 33 4.571 5.828 7.901 1.00 91.59 C
ATOM 507 CB LYS A 33 6.319 4.368 9.034 1.00 91.59 C
ATOM 508 HB2 LYS A 33 6.550 3.333 9.286 1.00 91.59 H
ATOM 509 HB3 LYS A 33 7.104 4.746 8.379 1.00 91.59 H
ATOM 510 O LYS A 33 3.683 6.393 8.537 1.00 91.59 O
ATOM 511 CG LYS A 33 6.290 5.200 10.328 1.00 91.59 C
ATOM 512 HG2 LYS A 33 6.102 6.245 10.083 1.00 91.59 H
ATOM 513 HG3 LYS A 33 5.483 4.840 10.966 1.00 91.59 H
ATOM 514 CD LYS A 33 7.615 5.110 11.097 1.00 91.59 C
ATOM 515 HD2 LYS A 33 7.790 4.073 11.383 1.00 91.59 H
ATOM 516 HD3 LYS A 33 8.426 5.450 10.453 1.00 91.59 H
ATOM 517 CE LYS A 33 7.548 5.990 12.355 1.00 91.59 C
ATOM 518 HE2 LYS A 33 6.742 5.627 12.993 1.00 91.59 H
ATOM 519 HE3 LYS A 33 7.291 7.004 12.050 1.00 91.59 H
ATOM 520 NZ LYS A 33 8.828 6.007 13.113 1.00 91.59 N
ATOM 521 HZ1 LYS A 33 8.747 6.604 13.924 1.00 91.59 H
ATOM 522 HZ2 LYS A 33 9.082 5.084 13.434 1.00 91.59 H
ATOM 523 HZ3 LYS A 33 9.578 6.379 12.548 1.00 91.59 H
ATOM 524 N LYS A 34 5.169 6.387 6.841 1.00 91.47 N
ATOM 525 H LYS A 34 5.884 5.867 6.352 1.00 91.47 H
ATOM 526 CA LYS A 34 4.825 7.739 6.383 1.00 91.47 C
ATOM 527 HA LYS A 34 4.861 8.380 7.264 1.00 91.47 H
ATOM 528 C LYS A 34 3.395 7.830 5.857 1.00 91.47 C
ATOM 529 CB LYS A 34 5.829 8.251 5.334 1.00 91.47 C
ATOM 530 HB2 LYS A 34 6.846 8.062 5.678 1.00 91.47 H
ATOM 531 HB3 LYS A 34 5.685 7.712 4.397 1.00 91.47 H
ATOM 532 O LYS A 34 2.706 8.795 6.171 1.00 91.47 O
ATOM 533 CG LYS A 34 5.655 9.766 5.086 1.00 91.47 C
ATOM 534 HG2 LYS A 34 6.246 10.078 4.225 1.00 91.47 H
ATOM 535 HG3 LYS A 34 4.616 9.998 4.849 1.00 91.47 H
ATOM 536 CD LYS A 34 6.098 10.586 6.306 1.00 91.47 C
ATOM 537 HD2 LYS A 34 5.437 10.353 7.141 1.00 91.47 H
ATOM 538 HD3 LYS A 34 7.115 10.307 6.583 1.00 91.47 H
ATOM 539 CE LYS A 34 6.035 12.098 6.093 1.00 91.47 C
ATOM 540 HE2 LYS A 34 5.038 12.359 5.740 1.00 91.47 H
ATOM 541 HE3 LYS A 34 6.763 12.386 5.334 1.00 91.47 H
ATOM 542 NZ LYS A 34 6.308 12.801 7.378 1.00 91.47 N
ATOM 543 HZ1 LYS A 34 6.237 13.806 7.300 1.00 91.47 H
ATOM 544 HZ2 LYS A 34 7.214 12.564 7.755 1.00 91.47 H
ATOM 545 HZ3 LYS A 34 5.665 12.534 8.109 1.00 91.47 H
ATOM 546 N VAL A 35 2.921 6.830 5.110 1.00 92.67 N
ATOM 547 H VAL A 35 3.548 6.081 4.856 1.00 92.67 H
ATOM 548 CA VAL A 35 1.522 6.787 4.649 1.00 92.67 C
ATOM 549 HA VAL A 35 1.316 7.672 4.047 1.00 92.67 H
ATOM 550 C VAL A 35 0.574 6.817 5.848 1.00 92.67 C
ATOM 551 CB VAL A 35 1.223 5.537 3.799 1.00 92.67 C
ATOM 552 HB VAL A 35 1.458 4.646 4.380 1.00 92.67 H
ATOM 553 O VAL A 35 -0.373 7.603 5.866 1.00 92.67 O
ATOM 554 CG1 VAL A 35 -0.263 5.505 3.417 1.00 92.67 C
ATOM 555 HG11 VAL A 35 -0.447 4.681 2.727 1.00 92.67 H
ATOM 556 HG12 VAL A 35 -0.553 6.439 2.937 1.00 92.67 H
ATOM 557 HG13 VAL A 35 -0.886 5.340 4.296 1.00 92.67 H
ATOM 558 CG2 VAL A 35 2.007 5.479 2.485 1.00 92.67 C
ATOM 559 HG21 VAL A 35 1.792 4.544 1.970 1.00 92.67 H
ATOM 560 HG22 VAL A 35 3.081 5.514 2.670 1.00 92.67 H
ATOM 561 HG23 VAL A 35 1.718 6.308 1.839 1.00 92.67 H
ATOM 562 N LYS A 36 0.843 5.993 6.868 1.00 93.66 N
ATOM 563 H LYS A 36 1.626 5.362 6.778 1.00 93.66 H
ATOM 564 CA LYS A 36 0.031 5.937 8.088 1.00 93.66 C
ATOM 565 HA LYS A 36 -1.006 5.764 7.800 1.00 93.66 H
ATOM 566 C LYS A 36 0.054 7.265 8.850 1.00 93.66 C
ATOM 567 CB LYS A 36 0.511 4.759 8.947 1.00 93.66 C
ATOM 568 HB2 LYS A 36 0.532 3.864 8.325 1.00 93.66 H
ATOM 569 HB3 LYS A 36 1.522 4.954 9.302 1.00 93.66 H
ATOM 570 O LYS A 36 -0.994 7.717 9.298 1.00 93.66 O
ATOM 571 CG LYS A 36 -0.412 4.500 10.147 1.00 93.66 C
ATOM 572 HG2 LYS A 36 -0.398 5.360 10.816 1.00 93.66 H
ATOM 573 HG3 LYS A 36 -1.430 4.346 9.789 1.00 93.66 H
ATOM 574 CD LYS A 36 0.046 3.254 10.916 1.00 93.66 C
ATOM 575 HD2 LYS A 36 0.037 2.399 10.240 1.00 93.66 H
ATOM 576 HD3 LYS A 36 1.063 3.410 11.276 1.00 93.66 H
ATOM 577 CE LYS A 36 -0.888 2.980 12.101 1.00 93.66 C
ATOM 578 HE2 LYS A 36 -0.854 3.833 12.778 1.00 93.66 H
[truncated: 2,888 more rows]

## Sheet: Rep_PRD1.pdb
ATOM 1 N MET A 1 28.820 38.481 -12.302 1.00 37.20 N
[truncated: 8,843 more rows]

[truncated: 15 more sheets: Rep_PM2.pdb, Rep_1249A.pdb, Rep_V_cholerae.pdb, Rep_Pseudophaeobacter.pdb, Rep_Pseudophaeobacter_pLDDT, Rep_Opitutaceae.pdb, Rep_Opitutaceae_pLDDT, Rep_Burkholderia.pdb, Rep_Burkholderia_pLDDT, Rep_Exiguobacterium.pdb, Rep_Exiguobacterium_pLDDT, Rep_Nitrospirae.pdb, Rep_Nitrospirae_pLDDT, Rep_MfV.pdb, Rep_MfV_pLDDT]
